# Supplementary material for: Gonadal transcriptome sequencing reveals sexual dimorphism in expression profiling of sex-related genes in Asian arowana (Scleropages formosus)
Source: Front Genet. 2024 Apr 11;15:1381832. doi: 10.3389/fgene.2024.1381832 (PMC11043485; doi:10.3389/fgene.2024.1381832)
Supplement: Supplementary file 1 [file Table4.XLS]

## Sheet: Table_S5.KEGG_pathway_enrichmen
Table S5 KEGG pathway enrichment of ovary transcripts.
Pathway ID	Pathway Name	Level 1	Level 2	Term Candidate Gene Num	Total Candidate Gene Num	Term Gene Num	Total Gene Num	Rich Ratio	P value	Q value
ko00190	Oxidative phosphorylation	Metabolism	Energy metabolism	61	2546	160	12310	0.38125	2.7e-07	3.51e-05
ko04141	Protein processing in endoplasmic reticulum	Genetic Information Processing	Folding, sorting and degradation	112	2546	353	12310	0.31728	5.18e-07	4.49e-05
ko03013	Nucleocytoplasmic transport	Genetic Information Processing	Translation	76	2546	228	12310	0.333333	4.77e-06	0.00031007
ko01240	Biosynthesis of cofactors	Metabolism	Global and overview maps	71	2546	221	12310	0.321267	3.87e-05	0.00186257
ko03060	Protein export	Genetic Information Processing	Folding, sorting and degradation	17	2546	32	12310	0.53125	5.01e-05	0.00186257
ko04110	Cell cycle	Cellular Processes	Cell growth and death	72	2546	226	12310	0.318584	4.66e-05	0.00186257
ko03008	Ribosome biogenesis in eukaryotes	Genetic Information Processing	Translation	46	2546	133	12310	0.345865	0.000128589	0.00417914
ko04914	Progesterone-mediated oocyte maturation	Organismal Systems	Endocrine system	65	2546	206	12310	0.315534	0.000145772	0.0042112
ko01200	Carbon metabolism	Metabolism	Global and overview maps	59	2546	190	12310	0.310526	0.000458243	0.0119143
ko01040	Biosynthesis of unsaturated fatty acids	Metabolism	Lipid metabolism	18	2546	44	12310	0.409091	0.00178138	0.0411608
ko01212	Fatty acid metabolism	Metabolism	Global and overview maps	34	2546	102	12310	0.333333	0.00189973	0.0411608
ko04120	Ubiquitin mediated proteolysis	Genetic Information Processing	Folding, sorting and degradation	78	2546	280	12310	0.278571	0.00229774	0.0459548
ko04114	Oocyte meiosis	Cellular Processes	Cell growth and death	71	2546	252	12310	0.281746	0.00258156	0.0479432
ko00531	Glycosaminoglycan degradation	Metabolism	Glycan biosynthesis and metabolism	14	2546	33	12310	0.424242	0.00379017	0.0615902
ko03022	Basal transcription factors	Genetic Information Processing	Transcription	27	2546	79	12310	0.341772	0.00359187	0.0615902
ko00062	Fatty acid elongation	Metabolism	Lipid metabolism	17	2546	44	12310	0.386364	0.00479629	0.0733551
ko00270	Cysteine and methionine metabolism	Metabolism	Amino acid metabolism	25	2546	76	12310	0.328947	0.00857156	0.0857156
ko01250	Biosynthesis of nucleotide sugars	Metabolism	Global and overview maps	21	2546	60	12310	0.35	0.00707193	0.0857156
ko03020	RNA polymerase	Genetic Information Processing	Transcription	19	2546	52	12310	0.365385	0.00603154	0.0857156
ko03040	Spliceosome	Genetic Information Processing	Transcription	66	2546	242	12310	0.272727	0.0079814	0.0857156
ko03460	Fanconi anemia pathway	Genetic Information Processing	Replication and repair	31	2546	99	12310	0.313131	0.00825505	0.0857156
ko04142	Lysosome	Cellular Processes	Transport and catabolism	72	2546	267	12310	0.269663	0.00770724	0.0857156
ko04150	mTOR signaling pathway	Environmental Information Processing	Signal transduction	85	2546	322	12310	0.263975	0.00740832	0.0857156
ko04215	Apoptosis - multiple species	Cellular Processes	Cell growth and death	24	2546	71	12310	0.338028	0.00681824	0.0857156
ko04714	Thermogenesis	Organismal Systems	Environmental adaptation	104	2546	402	12310	0.258706	0.00633459	0.0857156
ko00534	Glycosaminoglycan biosynthesis - heparan sulfate / heparin	Metabolism	Glycan biosynthesis and metabolism	22	2546	65	12310	0.338462	0.00919132	0.0880507
ko04068	FoxO signaling pathway	Environmental Information Processing	Signal transduction	71	2546	265	12310	0.267925	0.00948238	0.0880507
ko00620	Pyruvate metabolism	Metabolism	Carbohydrate metabolism	24	2546	73	12310	0.328767	0.00995196	0.0892245
ko04214	Apoptosis - fly	Cellular Processes	Cell growth and death	33	2546	109	12310	0.302752	0.0113063	0.0979879
ko00860	Porphyrin metabolism	Metabolism	Metabolism of cofactors and vitamins	17	2546	48	12310	0.354167	0.0128394	0.107686
ko01230	Biosynthesis of amino acids	Metabolism	Global and overview maps	36	2546	124	12310	0.290323	0.0166606	0.135367
ko00670	One carbon pool by folate	Metabolism	Metabolism of cofactors and vitamins	11	2546	28	12310	0.392857	0.0188421	0.142792
ko00790	Folate biosynthesis	Metabolism	Metabolism of cofactors and vitamins	16	2546	46	12310	0.347826	0.0185993	0.142792
ko04210	Apoptosis	Cellular Processes	Cell growth and death	82	2546	321	12310	0.255452	0.019222	0.142792
ko00020	Citrate cycle (TCA cycle)	Metabolism	Carbohydrate metabolism	16	2546	47	12310	0.340426	0.0229253	0.165572
ko03320	PPAR signaling pathway	Organismal Systems	Endocrine system	32	2546	114	12310	0.280702	0.0362652	0.254836
ko04144	Endocytosis	Cellular Processes	Transport and catabolism	140	2546	591	12310	0.236887	0.0376736	0.257767
ko00900	Terpenoid backbone biosynthesis	Metabolism	Metabolism of terpenoids and polyketides	11	2546	31	12310	0.354839	0.0406737	0.271158
ko00061	Fatty acid biosynthesis	Metabolism	Lipid metabolism	12	2546	35	12310	0.342857	0.0431496	0.280473
ko03430	Mismatch repair	Genetic Information Processing	Replication and repair	13	2546	39	12310	0.333333	0.045017	0.285474
ko00330	Arginine and proline metabolism	Metabolism	Amino acid metabolism	30	2546	109	12310	0.275229	0.0527121	0.318982
ko00513	Various types of N-glycan biosynthesis	Metabolism	Glycan biosynthesis and metabolism	24	2546	84	12310	0.285714	0.0527547	0.318982
ko00240	Pyrimidine metabolism	Metabolism	Nucleotide metabolism	28	2546	101	12310	0.277228	0.055043	0.325254
ko04137	Mitophagy - animal	Cellular Processes	Transport and catabolism	39	2546	148	12310	0.263514	0.0565787	0.326899
ko00564	Glycerophospholipid metabolism	Metabolism	Lipid metabolism	45	2546	176	12310	0.255682	0.0670866	0.35652
ko00600	Sphingolipid metabolism	Metabolism	Lipid metabolism	29	2546	107	12310	0.271028	0.0666561	0.35652
ko00980	Metabolism of xenobiotics by cytochrome P450	Metabolism	Xenobiotics biodegradation and metabolism	16	2546	53	12310	0.301887	0.0659534	0.35652
ko04146	Peroxisome	Cellular Processes	Transport and catabolism	36	2546	137	12310	0.262774	0.0671903	0.35652
ko00030	Pentose phosphate pathway	Metabolism	Carbohydrate metabolism	15	2546	50	12310	0.3	0.0770186	0.385093
ko00350	Tyrosine metabolism	Metabolism	Amino acid metabolism	17	2546	58	12310	0.293103	0.0756324	0.385093
ko04130	SNARE interactions in vesicular transport	Genetic Information Processing	Folding, sorting and degradation	17	2546	58	12310	0.293103	0.0756324	0.385093
ko00410	beta-Alanine metabolism	Metabolism	Metabolism of other amino acids	16	2546	55	12310	0.290909	0.0879454	0.418074
ko00630	Glyoxylate and dicarboxylate metabolism	Metabolism	Carbohydrate metabolism	15	2546	51	12310	0.294118	0.0891103	0.418074
ko04625	C-type lectin receptor signaling pathway	Organismal Systems	Immune system	57	2546	233	12310	0.244635	0.089222	0.418074
ko04966	Collecting duct acid secretion	Organismal Systems	Excretory system	14	2546	47	12310	0.297872	0.0900467	0.418074
ko00010	Glycolysis / Gluconeogenesis	Metabolism	Carbohydrate metabolism	27	2546	103	12310	0.262136	0.104236	0.449355
ko00140	Steroid hormone biosynthesis	Metabolism	Lipid metabolism	18	2546	65	12310	0.276923	0.108836	0.449355
ko00340	Histidine metabolism	Metabolism	Amino acid metabolism	11	2546	36	12310	0.305556	0.107158	0.449355
ko00360	Phenylalanine metabolism	Metabolism	Amino acid metabolism	8	2546	24	12310	0.333333	0.104166	0.449355
ko00510	N-Glycan biosynthesis	Metabolism	Glycan biosynthesis and metabolism	26	2546	99	12310	0.262626	0.107364	0.449355
ko00523	Polyketide sugar unit biosynthesis	Metabolism	Metabolism of terpenoids and polyketides	2	2546	3	12310	0.666667	0.110611	0.449355
ko03018	RNA degradation	Genetic Information Processing	Folding, sorting and degradation	33	2546	129	12310	0.255814	0.103676	0.449355
ko04071	Sphingolipid signaling pathway	Environmental Information Processing	Signal transduction	62	2546	259	12310	0.239382	0.110586	0.449355
ko00480	Glutathione metabolism	Metabolism	Metabolism of other amino acids	26	2546	101	12310	0.257426	0.128807	0.484121
ko00511	Other glycan degradation	Metabolism	Glycan biosynthesis and metabolism	10	2546	33	12310	0.30303	0.126632	0.484121
ko00970	Aminoacyl-tRNA biosynthesis	Genetic Information Processing	Translation	19	2546	71	12310	0.267606	0.132202	0.484121
ko04140	Autophagy - animal	Cellular Processes	Transport and catabolism	75	2546	320	12310	0.234375	0.123223	0.484121
ko04152	AMPK signaling pathway	Environmental Information Processing	Signal transduction	59	2546	248	12310	0.237903	0.127616	0.484121
ko04216	Ferroptosis	Cellular Processes	Cell growth and death	19	2546	71	12310	0.267606	0.132202	0.484121
ko04624	Toll and Imd signaling pathway	Organismal Systems	Immune system	26	2546	101	12310	0.257426	0.128807	0.484121
ko03015	mRNA surveillance pathway	Genetic Information Processing	Translation	55	2546	231	12310	0.238095	0.135686	0.489977
ko00740	Riboflavin metabolism	Metabolism	Metabolism of cofactors and vitamins	5	2546	14	12310	0.357143	0.14482	0.508828
ko00920	Sulfur metabolism	Metabolism	Energy metabolism	5	2546	14	12310	0.357143	0.14482	0.508828
ko03010	Ribosome	Genetic Information Processing	Translation	44	2546	183	12310	0.240437	0.149554	0.511633
ko03420	Nucleotide excision repair	Genetic Information Processing	Replication and repair	27	2546	107	12310	0.252336	0.147698	0.511633
ko04979	Cholesterol metabolism	Organismal Systems	Digestive system	30	2546	121	12310	0.247934	0.156348	0.527927
ko00982	Drug metabolism - cytochrome P450	Metabolism	Xenobiotics biodegradation and metabolism	12	2546	43	12310	0.27907	0.162025	0.533247
ko03440	Homologous recombination	Genetic Information Processing	Replication and repair	16	2546	60	12310	0.266667	0.161182	0.533247
ko04213	Longevity regulating pathway - multiple species	Organismal Systems	Aging	37	2546	153	12310	0.24183	0.164343	0.534115
ko04973	Carbohydrate digestion and absorption	Organismal Systems	Digestive system	17	2546	65	12310	0.261538	0.172855	0.554843
ko04122	Sulfur relay system	Genetic Information Processing	Folding, sorting and degradation	6	2546	19	12310	0.315789	0.18302	0.580306
ko00532	Glycosaminoglycan biosynthesis - chondroitin sulfate / dermatan sulfate	Metabolism	Glycan biosynthesis and metabolism	13	2546	49	12310	0.265306	0.198527	0.621891
ko03030	DNA replication	Genetic Information Processing	Replication and repair	21	2546	85	12310	0.247059	0.213379	0.660459
ko04975	Fat digestion and absorption	Organismal Systems	Digestive system	18	2546	72	12310	0.25	0.219698	0.672019
ko04012	ErbB signaling pathway	Environmental Information Processing	Signal transduction	42	2546	182	12310	0.230769	0.23578	0.712824
ko00520	Amino sugar and nucleotide sugar metabolism	Metabolism	Carbohydrate metabolism	21	2546	87	12310	0.241379	0.248287	0.733575
ko00565	Ether lipid metabolism	Metabolism	Lipid metabolism	21	2546	87	12310	0.241379	0.248287	0.733575
ko00650	Butanoate metabolism	Metabolism	Carbohydrate metabolism	14	2546	56	12310	0.25	0.256845	0.750334
ko00040	Pentose and glucuronate interconversions	Metabolism	Carbohydrate metabolism	10	2546	39	12310	0.25641	0.276456	0.764399
ko00380	Tryptophan metabolism	Metabolism	Amino acid metabolism	16	2546	66	12310	0.242424	0.279807	0.764399
ko00561	Glycerolipid metabolism	Metabolism	Lipid metabolism	24	2546	102	12310	0.235294	0.272491	0.764399
ko00640	Propanoate metabolism	Metabolism	Carbohydrate metabolism	13	2546	52	12310	0.25	0.267699	0.764399
ko00983	Drug metabolism - other enzymes	Metabolism	Xenobiotics biodegradation and metabolism	25	2546	107	12310	0.233645	0.279782	0.764399
ko01210	2-Oxocarboxylic acid metabolism	Metabolism	Global and overview maps	8	2546	30	12310	0.266667	0.269933	0.764399
ko04013	MAPK signaling pathway - fly	Environmental Information Processing	Signal transduction	44	2546	195	12310	0.225641	0.28224	0.764399
ko04218	Cellular senescence	Cellular Processes	Cell growth and death	71	2546	322	12310	0.220497	0.290084	0.777545
ko04922	Glucagon signaling pathway	Organismal Systems	Endocrine system	43	2546	193	12310	0.222798	0.317086	0.841248
ko00760	Nicotinate and nicotinamide metabolism	Metabolism	Metabolism of cofactors and vitamins	18	2546	77	12310	0.233766	0.320625	0.842044
ko00590	Arachidonic acid metabolism	Metabolism	Lipid metabolism	24	2546	105	12310	0.228571	0.326272	0.848306
ko00053	Ascorbate and aldarate metabolism	Metabolism	Carbohydrate metabolism	8	2546	32	12310	0.25	0.336886	0.85873
ko00450	Selenocompound metabolism	Metabolism	Metabolism of other amino acids	6	2546	23	12310	0.26087	0.335362	0.85873
ko04722	Neurotrophin signaling pathway	Organismal Systems	Nervous system	56	2546	256	12310	0.21875	0.340791	0.860249
ko00071	Fatty acid degradation	Metabolism	Lipid metabolism	17	2546	74	12310	0.22973	0.356344	0.865727
ko00514	Other types of O-glycan biosynthesis	Metabolism	Glycan biosynthesis and metabolism	22	2546	97	12310	0.226804	0.350961	0.865727
ko04212	Longevity regulating pathway - worm	Organismal Systems	Aging	33	2546	149	12310	0.221477	0.35961	0.865727
ko04920	Adipocytokine signaling pathway	Organismal Systems	Endocrine system	32	2546	144	12310	0.222222	0.354758	0.865727
ko04960	Aldosterone-regulated sodium reabsorption	Organismal Systems	Excretory system	16	2546	69	12310	0.231884	0.347902	0.865727
ko00311	Penicillin and cephalosporin biosynthesis	Metabolism	Biosynthesis of other secondary metabolites	1	2546	2	12310	0.5	0.370885	0.874135
ko00563	Glycosylphosphatidylinositol (GPI)-anchor biosynthesis	Metabolism	Glycan biosynthesis and metabolism	8	2546	33	12310	0.242424	0.371294	0.874135
ko04115	p53 signaling pathway	Cellular Processes	Cell growth and death	36	2546	164	12310	0.219512	0.373189	0.874135
ko04320	Dorso-ventral axis formation	Organismal Systems	Development and regeneration	17	2546	75	12310	0.226667	0.379126	0.880114
ko04915	Estrogen signaling pathway	Organismal Systems	Endocrine system	57	2546	265	12310	0.215094	0.392551	0.903215
ko00500	Starch and sucrose metabolism	Metabolism	Carbohydrate metabolism	10	2546	43	12310	0.232558	0.396149	0.903499
ko00730	Thiamine metabolism	Metabolism	Metabolism of cofactors and vitamins	6	2546	25	12310	0.24	0.416845	0.942433
ko03050	Proteasome	Genetic Information Processing	Folding, sorting and degradation	18	2546	82	12310	0.219512	0.431081	0.966217
ko00051	Fructose and mannose metabolism	Metabolism	Carbohydrate metabolism	12	2546	55	12310	0.218182	0.470442	1
ko00052	Galactose metabolism	Metabolism	Carbohydrate metabolism	10	2546	48	12310	0.208333	0.546917	1
ko00100	Steroid biosynthesis	Metabolism	Lipid metabolism	6	2546	30	12310	0.2	0.608771	1
ko00120	Primary bile acid biosynthesis	Metabolism	Lipid metabolism	7	2546	32	12310	0.21875	0.503271	1
ko00130	Ubiquinone and other terpenoid-quinone biosynthesis	Metabolism	Metabolism of cofactors and vitamins	6	2546	26	12310	0.230769	0.457284	1
ko00220	Arginine biosynthesis	Metabolism	Amino acid metabolism	7	2546	31	12310	0.225806	0.466875	1
ko00230	Purine metabolism	Metabolism	Nucleotide metabolism	51	2546	294	12310	0.173469	0.935881	1
ko00232	Caffeine metabolism	Metabolism	Biosynthesis of other secondary metabolites	1	2546	5	12310	0.2	0.686125	1
ko00250	Alanine, aspartate and glutamate metabolism	Metabolism	Amino acid metabolism	14	2546	75	12310	0.186667	0.710894	1
ko00260	Glycine, serine and threonine metabolism	Metabolism	Amino acid metabolism	12	2546	66	12310	0.181818	0.738146	1
ko00280	Valine, leucine and isoleucine degradation	Metabolism	Amino acid metabolism	18	2546	89	12310	0.202247	0.584685	1
ko00310	Lysine degradation	Metabolism	Amino acid metabolism	27	2546	150	12310	0.18	0.819822	1
ko00400	Phenylalanine, tyrosine and tryptophan biosynthesis	Metabolism	Amino acid metabolism	3	2546	12	12310	0.25	0.465758	1
ko00430	Taurine and hypotaurine metabolism	Metabolism	Metabolism of other amino acids	5	2546	23	12310	0.217391	0.53217	1
ko00440	Phosphonate and phosphinate metabolism	Metabolism	Metabolism of other amino acids	3	2546	14	12310	0.214286	0.577317	1
ko00470	D-Amino acid metabolism	Metabolism	Metabolism of other amino acids	1	2546	12	12310	0.0833333	0.93808	1
ko00512	Mucin type O-glycan biosynthesis	Metabolism	Glycan biosynthesis and metabolism	10	2546	55	12310	0.181818	0.727387	1
ko00515	Mannose type O-glycan biosynthesis	Metabolism	Glycan biosynthesis and metabolism	9	2546	56	12310	0.160714	0.846612	1
ko00533	Glycosaminoglycan biosynthesis - keratan sulfate	Metabolism	Glycan biosynthesis and metabolism	5	2546	33	12310	0.151515	0.842021	1
ko00562	Inositol phosphate metabolism	Metabolism	Carbohydrate metabolism	27	2546	148	12310	0.182432	0.797694	1
ko00591	Linoleic acid metabolism	Metabolism	Lipid metabolism	11	2546	54	12310	0.203704	0.576568	1
ko00592	alpha-Linolenic acid metabolism	Metabolism	Lipid metabolism	9	2546	41	12310	0.219512	0.481695	1
ko00601	Glycosphingolipid biosynthesis - lacto and neolacto series	Metabolism	Glycan biosynthesis and metabolism	6	2546	45	12310	0.133333	0.926509	1
ko00603	Glycosphingolipid biosynthesis - globo and isoglobo series	Metabolism	Glycan biosynthesis and metabolism	3	2546	25	12310	0.12	0.915083	1
ko00604	Glycosphingolipid biosynthesis - ganglio series	Metabolism	Glycan biosynthesis and metabolism	2	2546	30	12310	0.0666667	0.991609	1
ko00750	Vitamin B6 metabolism	Metabolism	Metabolism of cofactors and vitamins	2	2546	9	12310	0.222222	0.584211	1
ko00770	Pantothenate and CoA biosynthesis	Metabolism	Metabolism of cofactors and vitamins	6	2546	26	12310	0.230769	0.457284	1
ko00780	Biotin metabolism	Metabolism	Metabolism of cofactors and vitamins	2	2546	11	12310	0.181818	0.69772	1
ko00785	Lipoic acid metabolism	Metabolism	Metabolism of cofactors and vitamins	1	2546	6	12310	0.166667	0.751068	1
ko00830	Retinol metabolism	Metabolism	Metabolism of cofactors and vitamins	15	2546	77	12310	0.194805	0.647528	1
ko00910	Nitrogen metabolism	Metabolism	Energy metabolism	5	2546	24	12310	0.208333	0.573251	1
ko00981	Insect hormone biosynthesis	Metabolism	Metabolism of terpenoids and polyketides	2	2546	11	12310	0.181818	0.69772	1
ko02010	ABC transporters	Environmental Information Processing	Membrane transport	15	2546	80	12310	0.1875	0.708044	1
ko03410	Base excision repair	Genetic Information Processing	Replication and repair	12	2546	84	12310	0.142857	0.949188	1
ko03450	Non-homologous end-joining	Genetic Information Processing	Replication and repair	6	2546	32	12310	0.1875	0.675031	1
ko04010	MAPK signaling pathway	Environmental Information Processing	Signal transduction	106	2546	609	12310	0.174056	0.983532	1
ko04014	Ras signaling pathway	Environmental Information Processing	Signal transduction	93	2546	515	12310	0.180583	0.942145	1
ko04015	Rap1 signaling pathway	Environmental Information Processing	Signal transduction	100	2546	593	12310	0.168634	0.992941	1
ko04020	Calcium signaling pathway	Environmental Information Processing	Signal transduction	63	2546	588	12310	0.107143	1	1
ko04022	cGMP-PKG signaling pathway	Environmental Information Processing	Signal transduction	64	2546	414	12310	0.154589	0.997561	1
ko04024	cAMP signaling pathway	Environmental Information Processing	Signal transduction	89	2546	581	12310	0.153184	0.999699	1
ko04060	Cytokine-cytokine receptor interaction	Environmental Information Processing	Signaling molecules and interaction	48	2546	417	12310	0.115108	1	1
ko04061	Viral protein interaction with cytokine and cytokine receptor	Environmental Information Processing	Signaling molecules and interaction	12	2546	157	12310	0.0764331	0.999998	1
ko04062	Chemokine signaling pathway	Organismal Systems	Immune system	66	2546	387	12310	0.170543	0.970353	1
ko04064	NF-kappa B signaling pathway	Environmental Information Processing	Signal transduction	35	2546	259	12310	0.135135	0.999014	1
ko04066	HIF-1 signaling pathway	Environmental Information Processing	Signal transduction	44	2546	218	12310	0.201835	0.599821	1
ko04070	Phosphatidylinositol signaling system	Environmental Information Processing	Signal transduction	35	2546	185	12310	0.189189	0.751374	1
ko04072	Phospholipase D signaling pathway	Environmental Information Processing	Signal transduction	65	2546	363	12310	0.179063	0.919809	1
ko04080	Neuroactive ligand-receptor interaction	Environmental Information Processing	Signaling molecules and interaction	75	2546	737	12310	0.101764	1	1
ko04136	Autophagy - other	Cellular Processes	Transport and catabolism	6	2546	58	12310	0.103448	0.988259	1
ko04145	Phagosome	Cellular Processes	Transport and catabolism	73	2546	388	12310	0.188144	0.838094	1
ko04151	PI3K-Akt signaling pathway	Environmental Information Processing	Signal transduction	119	2546	784	12310	0.151786	0.99998	1
ko04211	Longevity regulating pathway	Organismal Systems	Aging	43	2546	227	12310	0.189427	0.766885	1
ko04217	Necroptosis	Cellular Processes	Cell growth and death	52	2546	296	12310	0.175676	0.923194	1
ko04260	Cardiac muscle contraction	Organismal Systems	Circulatory system	29	2546	172	12310	0.168605	0.912718	1
ko04261	Adrenergic signaling in cardiomyocytes	Organismal Systems	Circulatory system	56	2546	356	12310	0.157303	0.993334	1
ko04270	Vascular smooth muscle contraction	Organismal Systems	Circulatory system	56	2546	334	12310	0.167665	0.970944	1
ko04310	Wnt signaling pathway	Environmental Information Processing	Signal transduction	75	2546	386	12310	0.194301	0.750069	1
ko04330	Notch signaling pathway	Environmental Information Processing	Signal transduction	18	2546	149	12310	0.120805	0.997944	1
ko04340	Hedgehog signaling pathway	Environmental Information Processing	Signal transduction	11	2546	92	12310	0.119565	0.990096	1
ko04341	Hedgehog signaling pathway - fly	Environmental Information Processing	Signal transduction	10	2546	50	12310	0.2	0.603367	1
ko04350	TGF-beta signaling pathway	Environmental Information Processing	Signal transduction	39	2546	201	12310	0.19403	0.701003	1
ko04360	Axon guidance	Organismal Systems	Development and regeneration	70	2546	451	12310	0.155211	0.998147	1
ko04361	Axon regeneration	Organismal Systems	Development and regeneration	36	2546	236	12310	0.152542	0.986977	1
ko04370	VEGF signaling pathway	Environmental Information Processing	Signal transduction	25	2546	125	12310	0.2	0.610472	1
ko04371	Apelin signaling pathway	Environmental Information Processing	Signal transduction	50	2546	330	12310	0.151515	0.996184	1
ko04380	Osteoclast differentiation	Organismal Systems	Development and regeneration	43	2546	233	12310	0.184549	0.823101	1
ko04390	Hippo signaling pathway	Environmental Information Processing	Signal transduction	65	2546	375	12310	0.173333	0.956864	1
ko04391	Hippo signaling pathway - fly	Environmental Information Processing	Signal transduction	33	2546	215	12310	0.153488	0.981767	1
ko04392	Hippo signaling pathway - multiple species	Environmental Information Processing	Signal transduction	10	2546	68	12310	0.147059	0.919611	1
ko04510	Focal adhesion	Cellular Processes	Cellular community - eukaryotes	95	2546	599	12310	0.158598	0.999111	1
ko04512	ECM-receptor interaction	Environmental Information Processing	Signaling molecules and interaction	36	2546	288	12310	0.125	0.999909	1
ko04514	Cell adhesion molecules	Environmental Information Processing	Signaling molecules and interaction	38	2546	458	12310	0.0829694	1	1
ko04520	Adherens junction	Cellular Processes	Cellular community - eukaryotes	53	2546	264	12310	0.200758	0.621625	1
ko04530	Tight junction	Cellular Processes	Cellular community - eukaryotes	66	2546	406	12310	0.162562	0.990785	1
ko04540	Gap junction	Cellular Processes	Cellular community - eukaryotes	40	2546	231	12310	0.17316	0.914959	1
ko04550	Signaling pathways regulating pluripotency of stem cells	Cellular Processes	Cellular community - eukaryotes	61	2546	295	12310	0.20678	0.524365	1
ko04610	Complement and coagulation cascades	Organismal Systems	Immune system	16	2546	139	12310	0.115108	0.998514	1
ko04611	Platelet activation	Organismal Systems	Immune system	57	2546	377	12310	0.151194	0.99792	1
ko04612	Antigen processing and presentation	Organismal Systems	Immune system	17	2546	140	12310	0.121429	0.997156	1
ko04613	Neutrophil extracellular trap formation	Organismal Systems	Immune system	57	2546	324	12310	0.175926	0.9302	1
ko04614	Renin-angiotensin system	Organismal Systems	Endocrine system	5	2546	29	12310	0.172414	0.74592	1
ko04620	Toll-like receptor signaling pathway	Organismal Systems	Immune system	36	2546	188	12310	0.191489	0.726706	1
ko04621	NOD-like receptor signaling pathway	Organismal Systems	Immune system	54	2546	313	12310	0.172524	0.946366	1
ko04622	RIG-I-like receptor signaling pathway	Organismal Systems	Immune system	28	2546	138	12310	0.202899	0.579509	1
ko04623	Cytosolic DNA-sensing pathway	Organismal Systems	Immune system	18	2546	105	12310	0.171429	0.846641	1
ko04630	JAK-STAT signaling pathway	Environmental Information Processing	Signal transduction	34	2546	260	12310	0.130769	0.999511	1
ko04640	Hematopoietic cell lineage	Organismal Systems	Immune system	15	2546	199	12310	0.0753769	1	1
ko04650	Natural killer cell mediated cytotoxicity	Organismal Systems	Immune system	35	2546	207	12310	0.169082	0.927655	1
ko04657	IL-17 signaling pathway	Organismal Systems	Immune system	81	2546	423	12310	0.191489	0.802472	1
ko04658	Th1 and Th2 cell differentiation	Organismal Systems	Immune system	24	2546	193	12310	0.124352	0.999052	1
ko04659	Th17 cell differentiation	Organismal Systems	Immune system	27	2546	227	12310	0.118943	0.999836	1
ko04660	T cell receptor signaling pathway	Organismal Systems	Immune system	41	2546	232	12310	0.176724	0.891274	1
ko04662	B cell receptor signaling pathway	Organismal Systems	Immune system	33	2546	180	12310	0.183333	0.808554	1
ko04664	Fc epsilon RI signaling pathway	Organismal Systems	Immune system	29	2546	148	12310	0.195946	0.660763	1
ko04666	Fc gamma R-mediated phagocytosis	Organismal Systems	Immune system	43	2546	221	12310	0.19457	0.700617	1
ko04668	TNF signaling pathway	Environmental Information Processing	Signal transduction	45	2546	242	12310	0.18595	0.812411	1
ko04670	Leukocyte transendothelial migration	Organismal Systems	Immune system	45	2546	317	12310	0.141956	0.998966	1
ko04672	Intestinal immune network for IgA production	Organismal Systems	Immune system	4	2546	110	12310	0.0363636	1	1
ko04710	Circadian rhythm	Organismal Systems	Environmental adaptation	11	2546	58	12310	0.189655	0.677539	1
ko04711	Circadian rhythm - fly	Organismal Systems	Environmental adaptation	4	2546	24	12310	0.166667	0.762237	1
ko04713	Circadian entrainment	Organismal Systems	Environmental adaptation	27	2546	272	12310	0.0992647	1	1
ko04720	Long-term potentiation	Organismal Systems	Nervous system	28	2546	172	12310	0.162791	0.940465	1
ko04721	Synaptic vesicle cycle	Organismal Systems	Nervous system	30	2546	179	12310	0.167598	0.921847	1
ko04723	Retrograde endocannabinoid signaling	Organismal Systems	Nervous system	46	2546	274	12310	0.167883	0.956746	1
ko04724	Glutamatergic synapse	Organismal Systems	Nervous system	32	2546	270	12310	0.118519	0.999958	1
ko04725	Cholinergic synapse	Organismal Systems	Nervous system	40	2546	268	12310	0.149254	0.993985	1
ko04726	Serotonergic synapse	Organismal Systems	Nervous system	39	2546	229	12310	0.170306	0.930491	1
ko04727	GABAergic synapse	Organismal Systems	Nervous system	22	2546	226	12310	0.0973451	0.999997	1
ko04728	Dopaminergic synapse	Organismal Systems	Nervous system	46	2546	275	12310	0.167273	0.959398	1
ko04730	Long-term depression	Organismal Systems	Nervous system	20	2546	125	12310	0.16	0.924359	1
ko04740	Olfactory transduction	Organismal Systems	Sensory system	18	2546	186	12310	0.0967742	0.999984	1
ko04742	Taste transduction	Organismal Systems	Sensory system	13	2546	126	12310	0.103175	0.999383	1
ko04744	Phototransduction	Organismal Systems	Sensory system	6	2546	56	12310	0.107143	0.984165	1
ko04745	Phototransduction - fly	Organismal Systems	Sensory system	8	2546	77	12310	0.103896	0.994699	1
ko04750	Inflammatory mediator regulation of TRP channels	Organismal Systems	Sensory system	40	2546	244	12310	0.163934	0.962938	1
ko04810	Regulation of actin cytoskeleton	Cellular Processes	Cell motility	99	2546	516	12310	0.19186	0.818929	1
ko04910	Insulin signaling pathway	Organismal Systems	Endocrine system	63	2546	321	12310	0.196262	0.703319	1
ko04911	Insulin secretion	Organismal Systems	Endocrine system	37	2546	237	12310	0.156118	0.981331	1
ko04912	GnRH signaling pathway	Organismal Systems	Endocrine system	42	2546	218	12310	0.192661	0.724078	1
ko04913	Ovarian steroidogenesis	Organismal Systems	Endocrine system	23	2546	150	12310	0.153333	0.962005	1
ko04916	Melanogenesis	Organismal Systems	Endocrine system	45	2546	231	12310	0.194805	0.700585	1
ko04917	Prolactin signaling pathway	Organismal Systems	Endocrine system	28	2546	141	12310	0.198582	0.629168	1
ko04918	Thyroid hormone synthesis	Organismal Systems	Endocrine system	29	2546	177	12310	0.163842	0.938484	1
ko04919	Thyroid hormone signaling pathway	Organismal Systems	Endocrine system	56	2546	292	12310	0.191781	0.760742	1
ko04921	Oxytocin signaling pathway	Organismal Systems	Endocrine system	51	2546	407	12310	0.125307	0.999995	1
ko04923	Regulation of lipolysis in adipocytes	Organismal Systems	Endocrine system	27	2546	157	12310	0.171975	0.8836	1
ko04924	Renin secretion	Organismal Systems	Endocrine system	19	2546	143	12310	0.132867	0.991948	1
ko04925	Aldosterone synthesis and secretion	Organismal Systems	Endocrine system	29	2546	215	12310	0.134884	0.997729	1
ko04926	Relaxin signaling pathway	Organismal Systems	Endocrine system	62	2546	366	12310	0.169399	0.970835	1
ko04927	Cortisol synthesis and secretion	Organismal Systems	Endocrine system	17	2546	150	12310	0.113333	0.999163	1
ko04928	Parathyroid hormone synthesis, secretion and action	Organismal Systems	Endocrine system	50	2546	305	12310	0.163934	0.976494	1
ko04929	GnRH secretion	Organismal Systems	Endocrine system	26	2546	124	12310	0.209677	0.504425	1
ko04935	Growth hormone synthesis, secretion and action	Organismal Systems	Endocrine system	53	2546	293	12310	0.180887	0.882683	1
ko04961	Endocrine and other factor-regulated calcium reabsorption	Organismal Systems	Excretory system	13	2546	102	12310	0.127451	0.986614	1
ko04962	Vasopressin-regulated water reabsorption	Organismal Systems	Excretory system	16	2546	92	12310	0.173913	0.817955	1
ko04964	Proximal tubule bicarbonate reclamation	Organismal Systems	Excretory system	7	2546	42	12310	0.166667	0.794701	1
ko04970	Salivary secretion	Organismal Systems	Digestive system	80	2546	473	12310	0.169133	0.984709	1
ko04971	Gastric acid secretion	Organismal Systems	Digestive system	27	2546	190	12310	0.142105	0.991796	1
ko04972	Pancreatic secretion	Organismal Systems	Digestive system	33	2546	216	12310	0.152778	0.983182	1
ko04974	Protein digestion and absorption	Organismal Systems	Digestive system	49	2546	329	12310	0.148936	0.997372	1
ko04976	Bile secretion	Organismal Systems	Digestive system	29	2546	161	12310	0.180124	0.825879	1
ko04977	Vitamin digestion and absorption	Organismal Systems	Digestive system	10	2546	64	12310	0.15625	0.878886	1
ko04978	Mineral absorption	Organismal Systems	Digestive system	17	2546	98	12310	0.173469	0.826783	1
