# Supplementary material for: Gonadal transcriptome sequencing reveals sexual dimorphism in expression profiling of sex-related genes in Asian arowana (Scleropages formosus)
Source: Front Genet. 2024 Apr 11;15:1381832. doi: 10.3389/fgene.2024.1381832 (PMC11043485; doi:10.3389/fgene.2024.1381832)
Supplement: Supplementary file 2 [file Table2.XLS]

## Sheet: Table_S3.GO_enrichment_of_ovary
Table S3 GO enrichment of ovary transcripts.
GO Term ID	GO Term	Level 1	Level 2	Term Candidate Gene Num	Total Candidate Gene Num	Term Gene Num	Total Gene Num	Rich Ratio	P value	Q value
GO:0007049	cell cycle	biological_process	cellular process	64	961	262	8505	0.244275	1e-09	3.76e-06
GO:0035805	egg coat	cellular_component	cellular anatomical entity	11	1230	14	11025	0.785714	8.46e-09	1.59e-05
GO:0000278	mitotic cell cycle	biological_process	cellular process	32	961	102	8505	0.313725	3.68e-08	4.6e-05
GO:0007338	single fertilization	biological_process	reproductive process	13	961	24	8505	0.541667	3.42e-07	0.00025695
GO:0009566	fertilization	biological_process	reproductive process	13	961	24	8505	0.541667	3.42e-07	0.00025695
GO:0022402	cell cycle process	biological_process	cellular process	32	961	114	8505	0.280702	6.38e-07	0.000399562
GO:1903047	mitotic cell cycle process	biological_process	cellular process	24	961	74	8505	0.324324	9.5e-07	0.000509502
GO:0007292	female gamete generation	biological_process	multicellular organismal process	11	961	19	8505	0.578947	1.16e-06	0.000545302
GO:0051301	cell division	biological_process	cellular process	34	961	139	8505	0.244604	8.57e-06	0.003576
GO:0003824	catalytic activity	molecular_function	catalytic activity	600	1240	5093	11913	0.117809	1.38e-05	0.00518896
GO:0048477	oogenesis	biological_process	cellular process	9	961	16	8505	0.5625	1.58e-05	0.00540306
GO:0019136	deoxynucleoside kinase activity	molecular_function	catalytic activity	5	1240	6	11913	0.833333	6.65e-05	0.0199156
GO:0099080	supramolecular complex	cellular_component	cellular anatomical entity	59	1230	321	11025	0.183801	6.89e-05	0.0199156
GO:0005783	endoplasmic reticulum	cellular_component	cellular anatomical entity	86	1230	524	11025	0.164122	0.000129246	0.0205285
GO:0007339	binding of sperm to zona pellucida	biological_process	cellular process	6	961	9	8505	0.666667	0.00012732	0.0205285
GO:0008449	N-acetylglucosamine-6-sulfatase activity	molecular_function	catalytic activity	4	1240	4	11913	1	0.000116874	0.0205285
GO:0016859	cis-trans isomerase activity	molecular_function	catalytic activity	15	1240	50	11913	0.3	0.000111785	0.0205285
GO:0032993	protein-DNA complex	cellular_component	protein-containing complex	17	1230	58	11025	0.293103	0.000131172	0.0205285
GO:0035036	sperm-egg recognition	biological_process	cellular process	6	961	9	8505	0.666667	0.00012732	0.0205285
GO:0035803	egg coat formation	biological_process	cellular process	6	961	9	8505	0.666667	0.00012732	0.0205285
GO:0035804	structural constituent of egg coat	molecular_function	structural molecule activity	6	1240	9	11913	0.666667	8e-05	0.0205285
GO:0046660	female sex differentiation	biological_process	multicellular organismal process	5	961	6	8505	0.833333	9.92e-05	0.0205285
GO:0060046	regulation of acrosome reaction	biological_process	biological regulation	6	961	9	8505	0.666667	0.00012732	0.0205285
GO:2000344	positive regulation of acrosome reaction	biological_process	biological regulation	6	961	9	8505	0.666667	0.00012732	0.0205285
GO:0043228	non-membrane-bounded organelle	cellular_component	cellular anatomical entity	187	1230	1314	11025	0.142314	0.000147133	0.0212551
GO:0043232	intracellular non-membrane-bounded organelle	cellular_component	cellular anatomical entity	187	1230	1314	11025	0.142314	0.000147133	0.0212551
GO:0019953	sexual reproduction	biological_process	reproductive process	19	961	69	8505	0.275362	0.000158277	0.0220181
GO:0044815	DNA packaging complex	cellular_component	protein-containing complex	16	1230	54	11025	0.296296	0.00017862	0.0239605
GO:0005737	cytoplasm	cellular_component	cellular anatomical entity	440	1230	3448	11025	0.12761	0.000197523	0.0247298
GO:0043229	intracellular organelle	cellular_component	cellular anatomical entity	629	1230	5109	11025	0.123116	0.000196018	0.0247298
GO:0000323	lytic vacuole	cellular_component	cellular anatomical entity	24	1230	101	11025	0.237624	0.000238516	0.0250695
GO:0005764	lysosome	cellular_component	cellular anatomical entity	24	1230	101	11025	0.237624	0.000238516	0.0250695
GO:0007005	mitochondrion organization	biological_process	cellular process	17	961	60	8505	0.283333	0.000238371	0.0250695
GO:0007051	spindle organization	biological_process	cellular process	9	961	21	8505	0.428571	0.000240283	0.0250695
GO:0044703	multi-organism reproductive process	biological_process	reproductive process	19	961	71	8505	0.267606	0.000238161	0.0250695
GO:0099513	polymeric cytoskeletal fiber	cellular_component	cellular anatomical entity	42	1230	216	11025	0.194444	0.000215751	0.0250695
GO:0043226	organelle	cellular_component	cellular anatomical entity	635	1230	5172	11025	0.122776	0.000249378	0.0253152
GO:0009988	cell-cell recognition	biological_process	cellular process	6	961	10	8505	0.6	0.000287843	0.028451
GO:0007017	microtubule-based process	biological_process	cellular process	44	961	231	8505	0.190476	0.000315421	0.0303775
GO:0003755	peptidyl-prolyl cis-trans isomerase activity	molecular_function	catalytic activity	14	1240	49	11913	0.285714	0.000331416	0.03112
GO:0022414	reproductive process	biological_process	reproductive process	26	961	115	8505	0.226087	0.000373324	0.0342001
GO:0016853	isomerase activity	molecular_function	catalytic activity	27	1240	131	11913	0.206107	0.000384342	0.0343712
GO:0005622	intracellular anatomical structure	cellular_component	cellular anatomical entity	719	1230	5947	11025	0.120901	0.000407481	0.035593
GO:0000003	reproduction	biological_process	reproduction	26	961	116	8505	0.224138	0.000430706	0.0367666
GO:0003006	developmental process involved in reproduction	biological_process	reproductive process	17	961	63	8505	0.269841	0.000449537	0.0375213
GO:0005874	microtubule	cellular_component	cellular anatomical entity	31	1230	151	11025	0.205298	0.000535803	0.0437495
GO:0000776	kinetochore	cellular_component	cellular anatomical entity	10	1230	28	11025	0.357143	0.000570785	0.0456143
GO:0000775	chromosome, centromeric region	cellular_component	cellular anatomical entity	13	1230	44	11025	0.295455	0.000731843	0.0484683
GO:0000786	nucleosome	cellular_component	protein-containing complex	14	1230	49	11025	0.285714	0.000672776	0.0484683
GO:0005765	lysosomal membrane	cellular_component	cellular anatomical entity	15	1230	55	11025	0.272727	0.000751237	0.0484683
GO:0005774	vacuolar membrane	cellular_component	cellular anatomical entity	19	1230	78	11025	0.24359	0.000743181	0.0484683
GO:0008484	sulfuric ester hydrolase activity	molecular_function	catalytic activity	7	1240	16	11913	0.4375	0.000637974	0.0484683
GO:0008585	female gonad development	biological_process	multicellular organismal process	4	961	5	8505	0.8	0.000737515	0.0484683
GO:0009263	deoxyribonucleotide biosynthetic process	biological_process	cellular process	5	961	8	8505	0.625	0.00076135	0.0484683
GO:0022412	cellular process involved in reproduction in multicellular organism	biological_process	cellular process	10	961	28	8505	0.357143	0.000628557	0.0484683
GO:0034508	centromere complex assembly	biological_process	cellular process	5	961	8	8505	0.625	0.00076135	0.0484683
GO:0046545	development of primary female sexual characteristics	biological_process	multicellular organismal process	4	961	5	8505	0.8	0.000737515	0.0484683
GO:0071986	Ragulator complex	cellular_component	protein-containing complex	4	1230	5	11025	0.8	0.000702608	0.0484683
GO:0098852	lytic vacuole membrane	cellular_component	cellular anatomical entity	15	1230	55	11025	0.272727	0.000751237	0.0484683
GO:2000243	positive regulation of reproductive process	biological_process	biological regulation	6	961	12	8505	0.5	0.00103647	0.0648833
GO:0015630	microtubule cytoskeleton	cellular_component	cellular anatomical entity	51	1230	297	11025	0.171717	0.001079	0.0664382
GO:0007281	germ cell development	biological_process	cellular process	9	961	25	8505	0.36	0.00109931	0.0665966
GO:0004798	thymidylate kinase activity	molecular_function	catalytic activity	3	1240	3	11913	1	0.00112528	0.0670879
GO:0098687	chromosomal region	cellular_component	cellular anatomical entity	16	1230	63	11025	0.253968	0.00117958	0.0692268
GO:0000779	condensed chromosome, centromeric region	cellular_component	cellular anatomical entity	10	1230	31	11025	0.322581	0.00141203	0.0720456
GO:0003924	GTPase activity	molecular_function	catalytic activity	55	1240	351	11913	0.156695	0.00125698	0.0720456
GO:0006233	dTDP biosynthetic process	biological_process	cellular process	3	961	3	8505	1	0.00143861	0.0720456
GO:0007190	activation of adenylate cyclase activity	biological_process	biological regulation	3	961	3	8505	1	0.00143861	0.0720456
GO:0009186	deoxyribonucleoside diphosphate metabolic process	biological_process	cellular process	3	961	3	8505	1	0.00143861	0.0720456
GO:0009189	deoxyribonucleoside diphosphate biosynthetic process	biological_process	cellular process	3	961	3	8505	1	0.00143861	0.0720456
GO:0009196	pyrimidine deoxyribonucleoside diphosphate metabolic process	biological_process	cellular process	3	961	3	8505	1	0.00143861	0.0720456
GO:0009197	pyrimidine deoxyribonucleoside diphosphate biosynthetic process	biological_process	cellular process	3	961	3	8505	1	0.00143861	0.0720456
GO:0017111	nucleoside-triphosphatase activity	molecular_function	catalytic activity	55	1240	353	11913	0.155807	0.00143487	0.0720456
GO:0046072	dTDP metabolic process	biological_process	cellular process	3	961	3	8505	1	0.00143861	0.0720456
GO:1900107	regulation of nodal signaling pathway	biological_process	biological regulation	3	961	3	8505	1	0.00143861	0.0720456
GO:0099512	supramolecular fiber	cellular_component	cellular anatomical entity	45	1230	258	11025	0.174419	0.00149795	0.07403
GO:0016462	pyrophosphatase activity	molecular_function	catalytic activity	58	1240	378	11913	0.153439	0.00156035	0.0761128
GO:0006260	DNA replication	biological_process	cellular process	19	961	82	8505	0.231707	0.0016253	0.0772737
GO:0099081	supramolecular polymer	cellular_component	cellular anatomical entity	45	1230	259	11025	0.173745	0.0016226	0.0772737
GO:2000241	regulation of reproductive process	biological_process	biological regulation	6	961	13	8505	0.461538	0.00174197	0.0817855
GO:0006629	lipid metabolic process	biological_process	metabolic process	71	961	449	8505	0.158129	0.0018366	0.0849989
GO:0009221	pyrimidine deoxyribonucleotide biosynthetic process	biological_process	cellular process	4	961	6	8505	0.666667	0.00201409	0.0849989
GO:0009265	2'-deoxyribonucleotide biosynthetic process	biological_process	cellular process	4	961	6	8505	0.666667	0.00201409	0.0849989
GO:0016765	transferase activity, transferring alkyl or aryl (other than methyl) groups	molecular_function	catalytic activity	11	1240	40	11913	0.275	0.00199335	0.0849989
GO:0016817	hydrolase activity, acting on acid anhydrides	molecular_function	catalytic activity	58	1240	381	11913	0.152231	0.00188	0.0849989
GO:0016818	hydrolase activity, acting on acid anhydrides, in phosphorus-containing anhydrides	molecular_function	catalytic activity	58	1240	381	11913	0.152231	0.00188	0.0849989
GO:0017004	cytochrome complex assembly	biological_process	cellular process	4	961	6	8505	0.666667	0.00201409	0.0849989
GO:0043168	anion binding	molecular_function	binding	240	1240	1953	11913	0.122888	0.00195944	0.0849989
GO:0046385	deoxyribose phosphate biosynthetic process	biological_process	cellular process	4	961	6	8505	0.666667	0.00201409	0.0849989
GO:0005694	chromosome	cellular_component	cellular anatomical entity	45	1230	262	11025	0.171756	0.00205262	0.0856628
GO:0004869	cysteine-type endopeptidase inhibitor activity	molecular_function	molecular function regulator	6	1240	15	11913	0.4	0.00274536	0.112677
GO:0005739	mitochondrion	cellular_component	cellular anatomical entity	71	1230	461	11025	0.154013	0.00280454	0.112677
GO:0031984	organelle subcompartment	cellular_component	cellular anatomical entity	65	1230	415	11025	0.156627	0.00276982	0.112677
GO:0032008	positive regulation of TOR signaling	biological_process	biological regulation	5	961	10	8505	0.5	0.00281993	0.112677
GO:0005773	vacuole	cellular_component	cellular anatomical entity	26	1230	133	11025	0.195489	0.00298747	0.118115
GO:0019205	nucleobase-containing compound kinase activity	molecular_function	catalytic activity	11	1240	42	11913	0.261905	0.00304064	0.118965
GO:0005789	endoplasmic reticulum membrane	cellular_component	cellular anatomical entity	56	1230	349	11025	0.160458	0.00311281	0.119303
GO:0031090	organelle membrane	cellular_component	cellular anatomical entity	150	1230	1092	11025	0.137363	0.00309925	0.119303
GO:0000226	microtubule cytoskeleton organization	biological_process	cellular process	22	961	106	8505	0.207547	0.00326004	0.120891
GO:0006996	organelle organization	biological_process	cellular process	101	961	692	8505	0.145954	0.00332775	0.120891
GO:0043230	extracellular organelle	cellular_component	cellular anatomical entity	8	1230	24	11025	0.333333	0.00334734	0.120891
GO:0065010	extracellular membrane-bounded organelle	cellular_component	cellular anatomical entity	8	1230	24	11025	0.333333	0.00334734	0.120891
GO:0070062	extracellular exosome	cellular_component	cellular anatomical entity	8	1230	24	11025	0.333333	0.00334734	0.120891
GO:1903561	extracellular vesicle	cellular_component	cellular anatomical entity	8	1230	24	11025	0.333333	0.00334734	0.120891
GO:0098827	endoplasmic reticulum subcompartment	cellular_component	cellular anatomical entity	56	1230	351	11025	0.159544	0.00352997	0.126272
GO:0070972	protein localization to endoplasmic reticulum	biological_process	cellular process	8	961	24	8505	0.333333	0.00361429	0.128069
GO:0051015	actin filament binding	molecular_function	binding	15	1240	68	11913	0.220588	0.00368641	0.129403
GO:0004486	methylenetetrahydrofolate dehydrogenase [NAD(P)+] activity	molecular_function	catalytic activity	3	1240	4	11913	0.75	0.00415049	0.135081
GO:0004488	methylenetetrahydrofolate dehydrogenase (NADP+) activity	molecular_function	catalytic activity	3	1240	4	11913	0.75	0.00415049	0.135081
GO:0006636	unsaturated fatty acid biosynthetic process	biological_process	cellular process	6	961	15	8505	0.4	0.00416424	0.135081
GO:0008157	protein phosphatase 1 binding	molecular_function	binding	3	1240	4	11913	0.75	0.00415049	0.135081
GO:0008406	gonad development	biological_process	multicellular organismal process	4	961	7	8505	0.571429	0.00427974	0.135081
GO:0009219	pyrimidine deoxyribonucleotide metabolic process	biological_process	cellular process	4	961	7	8505	0.571429	0.00427974	0.135081
GO:0009394	2'-deoxyribonucleotide metabolic process	biological_process	cellular process	4	961	7	8505	0.571429	0.00427974	0.135081
GO:0016744	transketolase or transaldolase activity	molecular_function	catalytic activity	3	1240	4	11913	0.75	0.00415049	0.135081
GO:0016787	hydrolase activity	molecular_function	catalytic activity	230	1240	1890	11913	0.121693	0.00404015	0.135081
GO:0019368	fatty acid elongation, unsaturated fatty acid	biological_process	cellular process	4	961	7	8505	0.571429	0.00427974	0.135081
GO:0032045	guanyl-nucleotide exchange factor complex	cellular_component	protein-containing complex	4	1230	7	11025	0.571429	0.00408664	0.135081
GO:0045137	development of primary sexual characteristics	biological_process	multicellular organismal process	4	961	7	8505	0.571429	0.00427974	0.135081
GO:0035639	purine ribonucleoside triphosphate binding	molecular_function	binding	215	1240	1758	11913	0.122298	0.00437766	0.137021
GO:0042175	nuclear outer membrane-endoplasmic reticulum membrane network	cellular_component	cellular anatomical entity	56	1230	355	11025	0.157746	0.00451103	0.140029
GO:0000281	mitotic cytokinesis	biological_process	cellular process	5	961	11	8505	0.454545	0.00469255	0.141002
GO:0009262	deoxyribonucleotide metabolic process	biological_process	cellular process	5	961	11	8505	0.454545	0.00469255	0.141002
GO:0033108	mitochondrial respiratory chain complex assembly	biological_process	cellular process	5	961	11	8505	0.454545	0.00469255	0.141002
GO:0036094	small molecule binding	molecular_function	binding	249	1240	2067	11913	0.120464	0.00460205	0.141002
GO:0001541	ovarian follicle development	biological_process	multicellular organismal process	3	961	4	8505	0.75	0.00526814	0.148582
GO:0009138	pyrimidine nucleoside diphosphate metabolic process	biological_process	cellular process	3	961	4	8505	0.75	0.00526814	0.148582
GO:0009139	pyrimidine nucleoside diphosphate biosynthetic process	biological_process	cellular process	3	961	4	8505	0.75	0.00526814	0.148582
GO:0017076	purine nucleotide binding	molecular_function	binding	218	1240	1792	11913	0.121652	0.00525853	0.148582
GO:0032553	ribonucleotide binding	molecular_function	binding	218	1240	1791	11913	0.12172	0.0051243	0.148582
GO:0032555	purine ribonucleotide binding	molecular_function	binding	217	1240	1781	11913	0.121842	0.00499385	0.148582
GO:0032925	regulation of activin receptor signaling pathway	biological_process	biological regulation	3	961	4	8505	0.75	0.00526814	0.148582
GO:0046982	protein heterodimerization activity	molecular_function	binding	17	1240	84	11913	0.202381	0.00530084	0.148582
GO:0071542	dopaminergic neuron differentiation	biological_process	cellular process	3	961	4	8505	0.75	0.00526814	0.148582
GO:0005576	extracellular region	cellular_component	cellular anatomical entity	121	1230	871	11025	0.138921	0.00535686	0.14904
GO:0140014	mitotic nuclear division	biological_process	cellular process	9	961	31	8505	0.290323	0.0058199	0.160732
GO:0006631	fatty acid metabolic process	biological_process	cellular process	15	961	66	8505	0.227273	0.0058657	0.160814
GO:0000166	nucleotide binding	molecular_function	binding	235	1240	1951	11913	0.120451	0.00601938	0.161894
GO:0008037	cell recognition	biological_process	cellular process	6	961	16	8505	0.375	0.00603437	0.161894
GO:1901265	nucleoside phosphate binding	molecular_function	binding	235	1240	1951	11913	0.120451	0.00601938	0.161894
GO:0005856	cytoskeleton	cellular_component	cellular anatomical entity	99	1230	697	11025	0.142037	0.00607952	0.161948
GO:0000910	cytokinesis	biological_process	cellular process	5	961	12	8505	0.416667	0.00730403	0.184275
GO:0006614	SRP-dependent cotranslational protein targeting to membrane	biological_process	cellular process	5	961	12	8505	0.416667	0.00730403	0.184275
GO:0008017	microtubule binding	molecular_function	binding	21	1240	115	11913	0.182609	0.00731015	0.184275
GO:0032309	icosanoid secretion	biological_process	localization	5	961	12	8505	0.416667	0.00730403	0.184275
GO:0050482	arachidonic acid secretion	biological_process	localization	5	961	12	8505	0.416667	0.00730403	0.184275
GO:0061640	cytoskeleton-dependent cytokinesis	biological_process	cellular process	5	961	12	8505	0.416667	0.00730403	0.184275
GO:0071715	icosanoid transport	biological_process	localization	5	961	12	8505	0.416667	0.00730403	0.184275
GO:1903963	arachidonate transport	biological_process	localization	5	961	12	8505	0.416667	0.00730403	0.184275
GO:0005758	mitochondrial intermembrane space	cellular_component	cellular anatomical entity	8	1230	27	11025	0.296296	0.00746255	0.184403
GO:0012505	endomembrane system	cellular_component	cellular anatomical entity	165	1230	1242	11025	0.13285	0.00742072	0.184403
GO:0031970	organelle envelope lumen	cellular_component	cellular anatomical entity	8	1230	27	11025	0.296296	0.00746255	0.184403
GO:0019692	deoxyribose phosphate metabolic process	biological_process	cellular process	4	961	8	8505	0.5	0.00779813	0.186963
GO:0022037	metencephalon development	biological_process	multicellular organismal process	4	961	8	8505	0.5	0.00779813	0.186963
GO:0044283	small molecule biosynthetic process	biological_process	metabolic process	28	961	155	8505	0.180645	0.00781501	0.186963
GO:0048608	reproductive structure development	biological_process	multicellular organismal process	4	961	8	8505	0.5	0.00779813	0.186963
GO:0061458	reproductive system development	biological_process	multicellular organismal process	4	961	8	8505	0.5	0.00779813	0.186963
GO:0005200	structural constituent of cytoskeleton	molecular_function	structural molecule activity	10	1240	41	11913	0.243902	0.00795608	0.189133
GO:0030201	heparan sulfate proteoglycan metabolic process	biological_process	cellular process	6	961	17	8505	0.352941	0.00844854	0.197098
GO:0033559	unsaturated fatty acid metabolic process	biological_process	cellular process	6	961	17	8505	0.352941	0.00844854	0.197098
GO:1902850	microtubule cytoskeleton organization involved in mitosis	biological_process	cellular process	6	961	17	8505	0.352941	0.00844854	0.197098
GO:0061134	peptidase regulator activity	molecular_function	molecular function regulator	18	1240	95	11913	0.189474	0.00851775	0.197486
GO:0007010	cytoskeleton organization	biological_process	cellular process	49	961	310	8505	0.158065	0.00892853	0.20574
GO:0004096	catalase activity	molecular_function	antioxidant activity	3	1240	5	11913	0.6	0.00957245	0.210416
GO:0009922	fatty acid elongase activity	molecular_function	catalytic activity	4	1240	9	11913	0.444444	0.00957964	0.210416
GO:0016868	intramolecular transferase activity, phosphotransferases	molecular_function	catalytic activity	4	1240	9	11913	0.444444	0.00957964	0.210416
GO:0050353	trimethyllysine dioxygenase activity	molecular_function	catalytic activity	3	1240	5	11913	0.6	0.00957245	0.210416
GO:0102336	3-oxo-arachidoyl-CoA synthase activity	molecular_function	catalytic activity	4	1240	9	11913	0.444444	0.00957964	0.210416
GO:0102337	3-oxo-cerotoyl-CoA synthase activity	molecular_function	catalytic activity	4	1240	9	11913	0.444444	0.00957964	0.210416
GO:0102338	3-oxo-lignoceronyl-CoA synthase activity	molecular_function	catalytic activity	4	1240	9	11913	0.444444	0.00957964	0.210416
GO:0102756	very-long-chain 3-ketoacyl-CoA synthase activity	molecular_function	catalytic activity	4	1240	9	11913	0.444444	0.00957964	0.210416
GO:0008203	cholesterol metabolic process	biological_process	metabolic process	8	961	28	8505	0.285714	0.0101526	0.221704
GO:0000146	microfilament motor activity	molecular_function	ATP-dependent activity	2	1240	2	11913	1	0.0108265	0.222465
GO:0004312	fatty acid synthase activity	molecular_function	catalytic activity	5	1240	14	11913	0.357143	0.0108664	0.222465
GO:0004348	glucosylceramidase activity	molecular_function	catalytic activity	2	1240	2	11913	1	0.0108265	0.222465
GO:0004427	inorganic diphosphatase activity	molecular_function	catalytic activity	2	1240	2	11913	1	0.0108265	0.222465
GO:0004797	thymidine kinase activity	molecular_function	catalytic activity	2	1240	2	11913	1	0.0108265	0.222465
GO:0005525	GTP binding	molecular_function	binding	60	1240	432	11913	0.138889	0.0120055	0.222465
GO:0005732	sno(s)RNA-containing ribonucleoprotein complex	cellular_component	protein-containing complex	4	1230	9	11025	0.444444	0.0122442	0.222465
GO:0006266	DNA ligation	biological_process	cellular process	2	961	2	8505	1	0.0127555	0.222465
GO:0006633	fatty acid biosynthetic process	biological_process	cellular process	9	961	34	8505	0.264706	0.0111157	0.222465
GO:0006878	cellular copper ion homeostasis	biological_process	biological regulation	2	961	2	8505	1	0.0127555	0.222465
GO:0007006	mitochondrial membrane organization	biological_process	cellular process	4	961	9	8505	0.444444	0.0127935	0.222465
GO:0008092	cytoskeletal protein binding	molecular_function	binding	59	1240	425	11913	0.138824	0.0127806	0.222465
GO:0015909	long-chain fatty acid transport	biological_process	localization	5	961	13	8505	0.384615	0.0107803	0.222465
GO:0017062	respiratory chain complex III assembly	biological_process	cellular process	2	961	2	8505	1	0.0127555	0.222465
GO:0019206	nucleoside kinase activity	molecular_function	catalytic activity	5	1240	14	11913	0.357143	0.0108664	0.222465
GO:0019367	fatty acid elongation, saturated fatty acid	biological_process	cellular process	4	961	9	8505	0.444444	0.0127935	0.222465
GO:0030229	very-low-density lipoprotein particle receptor activity	molecular_function	cargo receptor activity	2	1240	2	11913	1	0.0108265	0.222465
GO:0030414	peptidase inhibitor activity	molecular_function	molecular function regulator	17	1240	90	11913	0.188889	0.0107046	0.222465
GO:0030497	fatty acid elongation	biological_process	cellular process	4	961	9	8505	0.444444	0.0127935	0.222465
GO:0031902	late endosome membrane	cellular_component	cellular anatomical entity	9	1230	35	11025	0.257143	0.0125156	0.222465
GO:0032420	stereocilium	cellular_component	cellular anatomical entity	3	1230	5	11025	0.6	0.0116452	0.222465
GO:0032482	Rab protein signal transduction	biological_process	biological regulation	6	961	18	8505	0.333333	0.0114838	0.222465
GO:0034551	mitochondrial respiratory chain complex III assembly	biological_process	cellular process	2	961	2	8505	1	0.0127555	0.222465
GO:0035999	tetrahydrofolate interconversion	biological_process	cellular process	3	961	5	8505	0.6	0.0120641	0.222465
GO:0042761	very long-chain fatty acid biosynthetic process	biological_process	cellular process	4	961	9	8505	0.444444	0.0127935	0.222465
GO:0043231	intracellular membrane-bounded organelle	cellular_component	cellular anatomical entity	520	1230	4326	11025	0.120203	0.0113745	0.222465
GO:0043410	positive regulation of MAPK cascade	biological_process	biological regulation	4	961	9	8505	0.444444	0.0127935	0.222465
GO:0044255	cellular lipid metabolic process	biological_process	cellular process	47	961	300	8505	0.156667	0.0120578	0.222465
GO:0051103	DNA ligation involved in DNA repair	biological_process	cellular process	2	961	2	8505	1	0.0127555	0.222465
GO:0051537	2 iron, 2 sulfur cluster binding	molecular_function	binding	6	1240	19	11913	0.315789	0.0103486	0.222465
GO:0051988	regulation of attachment of spindle microtubules to kinetochore	biological_process	biological regulation	2	961	2	8505	1	0.0127555	0.222465
GO:0052689	carboxylic ester hydrolase activity	molecular_function	catalytic activity	13	1240	62	11913	0.209677	0.0102686	0.222465
GO:0055070	copper ion homeostasis	biological_process	biological regulation	2	961	2	8505	1	0.0127555	0.222465
GO:0060014	granulosa cell differentiation	biological_process	cellular process	2	961	2	8505	1	0.0127555	0.222465
GO:0060016	granulosa cell development	biological_process	cellular process	2	961	2	8505	1	0.0127555	0.222465
GO:0065004	protein-DNA complex assembly	biological_process	cellular process	8	961	29	8505	0.275862	0.0126656	0.222465
GO:0071229	cellular response to acid chemical	biological_process	cellular process	4	961	9	8505	0.444444	0.0127935	0.222465
GO:0071230	cellular response to amino acid stimulus	biological_process	cellular process	4	961	9	8505	0.444444	0.0127935	0.222465
GO:1900108	negative regulation of nodal signaling pathway	biological_process	biological regulation	2	961	2	8505	1	0.0127555	0.222465
GO:1900145	regulation of nodal signaling pathway involved in determination of left/right asymmetry	biological_process	biological regulation	2	961	2	8505	1	0.0127555	0.222465
GO:1900146	negative regulation of nodal signaling pathway involved in determination of left/right asymmetry	biological_process	biological regulation	2	961	2	8505	1	0.0127555	0.222465
GO:1900175	regulation of nodal signaling pathway involved in determination of lateral mesoderm left/right asymmetry	biological_process	biological regulation	2	961	2	8505	1	0.0127555	0.222465
GO:1900176	negative regulation of nodal signaling pathway involved in determination of lateral mesoderm left/right asymmetry	biological_process	biological regulation	2	961	2	8505	1	0.0127555	0.222465
GO:1990131	Gtr1-Gtr2 GTPase complex	cellular_component	protein-containing complex	2	1230	2	11025	1	0.0124377	0.222465
GO:0010564	regulation of cell cycle process	biological_process	biological regulation	13	961	59	8505	0.220339	0.0129372	0.2229
GO:0019866	organelle inner membrane	cellular_component	cellular anatomical entity	29	1230	170	11025	0.170588	0.0128994	0.2229
GO:0071824	protein-DNA complex subunit organization	biological_process	cellular process	9	961	35	8505	0.257143	0.0135033	0.231591
GO:0006029	proteoglycan metabolic process	biological_process	cellular process	7	961	24	8505	0.291667	0.0141357	0.241336
GO:0004623	phospholipase A2 activity	molecular_function	catalytic activity	5	1240	15	11913	0.333333	0.0149269	0.251415
GO:0016273	arginine N-methyltransferase activity	molecular_function	catalytic activity	5	1240	15	11913	0.333333	0.0149269	0.251415
GO:0016274	protein-arginine N-methyltransferase activity	molecular_function	catalytic activity	5	1240	15	11913	0.333333	0.0149269	0.251415
GO:0003925	G protein activity	molecular_function	molecular function regulator	13	1240	65	11913	0.2	0.0151696	0.252104
GO:0016042	lipid catabolic process	biological_process	metabolic process	18	961	93	8505	0.193548	0.0151289	0.252104
GO:0045047	protein targeting to ER	biological_process	cellular process	5	961	14	8505	0.357143	0.0152363	0.252104
GO:0072599	establishment of protein localization to endoplasmic reticulum	biological_process	cellular process	5	961	14	8505	0.357143	0.0152363	0.252104
GO:0007276	gamete generation	biological_process	multicellular organismal process	12	961	54	8505	0.222222	0.0155323	0.254757
GO:0043227	membrane-bounded organelle	cellular_component	cellular anatomical entity	530	1230	4432	11025	0.119585	0.015504	0.254757
GO:1902652	secondary alcohol metabolic process	biological_process	metabolic process	8	961	30	8505	0.266667	0.0156058	0.25485
GO:0032561	guanyl ribonucleotide binding	molecular_function	binding	60	1240	439	11913	0.136674	0.0164433	0.267364
GO:0003756	protein disulfide isomerase activity	molecular_function	catalytic activity	3	1240	6	11913	0.5	0.0176703	0.281228
GO:0008312	7S RNA binding	molecular_function	binding	3	1240	6	11913	0.5	0.0176703	0.281228
GO:0016864	intramolecular oxidoreductase activity, transposing S-S bonds	molecular_function	catalytic activity	3	1240	6	11913	0.5	0.0176703	0.281228
GO:0042288	MHC class I protein binding	molecular_function	binding	3	1240	6	11913	0.5	0.0176703	0.281228
GO:1990817	RNA adenylyltransferase activity	molecular_function	catalytic activity	3	1240	6	11913	0.5	0.0176703	0.281228
GO:0097367	carbohydrate derivative binding	molecular_function	binding	221	1240	1873	11913	0.117993	0.0187007	0.29637
GO:1901576	organic substance biosynthetic process	biological_process	metabolic process	150	961	1138	8505	0.13181	0.0190343	0.30039
GO:0000038	very long-chain fatty acid metabolic process	biological_process	cellular process	4	961	10	8505	0.4	0.0194426	0.30052
GO:0001101	response to acid chemical	biological_process	response to stimulus	4	961	10	8505	0.4	0.0194426	0.30052
GO:0007052	mitotic spindle organization	biological_process	cellular process	4	961	10	8505	0.4	0.0194426	0.30052
GO:0016298	lipase activity	molecular_function	catalytic activity	12	1240	60	11913	0.2	0.0192115	0.30052
GO:0043200	response to amino acid	biological_process	response to stimulus	4	961	10	8505	0.4	0.0194426	0.30052
GO:0001909	leukocyte mediated cytotoxicity	biological_process	cellular process	3	961	6	8505	0.5	0.0221141	0.304654
GO:0002228	natural killer cell mediated immunity	biological_process	response to stimulus	3	961	6	8505	0.5	0.0221141	0.304654
GO:0005766	primary lysosome	cellular_component	cellular anatomical entity	3	1230	6	11025	0.5	0.0213694	0.304654
GO:0005775	vacuolar lumen	cellular_component	cellular anatomical entity	3	1230	6	11025	0.5	0.0213694	0.304654
GO:0005786	signal recognition particle, endoplasmic reticulum targeting	cellular_component	protein-containing complex	3	1230	6	11025	0.5	0.0213694	0.304654
GO:0006613	cotranslational protein targeting to membrane	biological_process	cellular process	5	961	15	8505	0.333333	0.0207724	0.304654
GO:0006839	mitochondrial transport	biological_process	cellular process	7	961	26	8505	0.269231	0.0220078	0.304654
GO:0010965	regulation of mitotic sister chromatid separation	biological_process	biological regulation	3	961	6	8505	0.5	0.0221141	0.304654
GO:0015908	fatty acid transport	biological_process	localization	5	961	15	8505	0.333333	0.0207724	0.304654
GO:0019001	guanyl nucleotide binding	molecular_function	binding	60	1240	446	11913	0.134529	0.0221434	0.304654
GO:0030071	regulation of mitotic metaphase/anaphase transition	biological_process	biological regulation	3	961	6	8505	0.5	0.0221141	0.304654
GO:0031967	organelle envelope	cellular_component	cellular anatomical entity	48	1230	321	11025	0.149533	0.0207627	0.304654
GO:0031975	envelope	cellular_component	cellular anatomical entity	48	1230	321	11025	0.149533	0.0207627	0.304654
GO:0032421	stereocilium bundle	cellular_component	cellular anatomical entity	3	1230	6	11025	0.5	0.0213694	0.304654
GO:0033045	regulation of sister chromatid segregation	biological_process	biological regulation	3	961	6	8505	0.5	0.0221141	0.304654
GO:0034626	fatty acid elongation, polyunsaturated fatty acid	biological_process	cellular process	3	961	6	8505	0.5	0.0221141	0.304654
GO:0034774	secretory granule lumen	cellular_component	cellular anatomical entity	3	1230	6	11025	0.5	0.0213694	0.304654
GO:0035578	azurophil granule lumen	cellular_component	cellular anatomical entity	3	1230	6	11025	0.5	0.0213694	0.304654
GO:0042267	natural killer cell mediated cytotoxicity	biological_process	cellular process	3	961	6	8505	0.5	0.0221141	0.304654
GO:0042582	azurophil granule	cellular_component	cellular anatomical entity	3	1230	6	11025	0.5	0.0213694	0.304654
GO:0042744	hydrogen peroxide catabolic process	biological_process	cellular process	3	961	6	8505	0.5	0.0221141	0.304654
GO:0044281	small molecule metabolic process	biological_process	metabolic process	83	961	593	8505	0.139966	0.0207144	0.304654
GO:0045298	tubulin complex	cellular_component	protein-containing complex	3	1230	6	11025	0.5	0.0213694	0.304654
GO:0045329	carnitine biosynthetic process	biological_process	cellular process	3	961	6	8505	0.5	0.0221141	0.304654
GO:0048500	signal recognition particle	cellular_component	protein-containing complex	3	1230	6	11025	0.5	0.0213694	0.304654
GO:0048609	multicellular organismal reproductive process	biological_process	multicellular organismal process	12	961	56	8505	0.214286	0.0205056	0.304654
GO:0051983	regulation of chromosome segregation	biological_process	biological regulation	3	961	6	8505	0.5	0.0221141	0.304654
GO:0071897	DNA biosynthetic process	biological_process	cellular process	5	961	15	8505	0.333333	0.0207724	0.304654
GO:1902099	regulation of metaphase/anaphase transition of cell cycle	biological_process	biological regulation	3	961	6	8505	0.5	0.0221141	0.304654
GO:1905818	regulation of chromosome separation	biological_process	biological regulation	3	961	6	8505	0.5	0.0221141	0.304654
GO:0016788	hydrolase activity, acting on ester bonds	molecular_function	catalytic activity	75	1240	575	11913	0.130435	0.0225884	0.309642
GO:0032504	multicellular organism reproduction	biological_process	multicellular organismal process	12	961	57	8505	0.210526	0.0233953	0.319537
GO:1901615	organic hydroxy compound metabolic process	biological_process	metabolic process	19	961	105	8505	0.180952	0.0250331	0.340667
GO:0004866	endopeptidase inhibitor activity	molecular_function	molecular function regulator	15	1240	84	11913	0.178571	0.0256359	0.347612
GO:0015631	tubulin binding	molecular_function	binding	22	1240	137	11913	0.160584	0.0258278	0.347703
GO:0140142	nucleocytoplasmic carrier activity	molecular_function	molecular carrier activity	5	1240	17	11913	0.294118	0.0258189	0.347703
GO:0000313	organellar ribosome	cellular_component	cellular anatomical entity	5	1230	16	11025	0.3125	0.0261663	0.348722
GO:0005761	mitochondrial ribosome	cellular_component	cellular anatomical entity	5	1230	16	11025	0.3125	0.0261663	0.348722
GO:0016776	phosphotransferase activity, phosphate group as acceptor	molecular_function	catalytic activity	7	1240	29	11913	0.241379	0.026182	0.348722
GO:0000785	chromatin	cellular_component	cellular anatomical entity	19	1230	107	11025	0.17757	0.0268234	0.352268
GO:0006066	alcohol metabolic process	biological_process	metabolic process	15	961	78	8505	0.192308	0.0265673	0.352268
GO:0031304	intrinsic component of mitochondrial inner membrane	cellular_component	cellular anatomical entity	4	1230	11	11025	0.363636	0.0267343	0.352268
GO:0031305	integral component of mitochondrial inner membrane	cellular_component	cellular anatomical entity	4	1230	11	11025	0.363636	0.0267343	0.352268
GO:0000835	ER ubiquitin ligase complex	cellular_component	protein-containing complex	2	1230	3	11025	0.666667	0.0345418	0.354521
GO:0000836	Hrd1p ubiquitin ligase complex	cellular_component	protein-containing complex	2	1230	3	11025	0.666667	0.0345418	0.354521
GO:0001906	cell killing	biological_process	cellular process	3	961	7	8505	0.428571	0.0354898	0.354521
GO:0004329	formate-tetrahydrofolate ligase activity	molecular_function	catalytic activity	2	1240	3	11913	0.666667	0.0302289	0.354521
GO:0004620	phospholipase activity	molecular_function	catalytic activity	10	1240	50	11913	0.2	0.0310448	0.354521
GO:0004736	pyruvate carboxylase activity	molecular_function	catalytic activity	2	1240	3	11913	0.666667	0.0302289	0.354521
GO:0004801	transaldolase activity	molecular_function	catalytic activity	2	1240	3	11913	0.666667	0.0302289	0.354521
GO:0004857	enzyme inhibitor activity	molecular_function	molecular function regulator	22	1240	139	11913	0.158273	0.0299228	0.354521
GO:0005542	folic acid binding	molecular_function	binding	2	1240	3	11913	0.666667	0.0302289	0.354521
GO:0005743	mitochondrial inner membrane	cellular_component	cellular anatomical entity	25	1230	153	11025	0.163399	0.0321668	0.354521
GO:0006578	amino-acid betaine biosynthetic process	biological_process	cellular process	3	961	7	8505	0.428571	0.0354898	0.354521
GO:0006612	protein targeting to membrane	biological_process	cellular process	6	961	22	8505	0.272727	0.0312125	0.354521
GO:0006616	SRP-dependent cotranslational protein targeting to membrane, translocation	biological_process	cellular process	2	961	3	8505	0.666667	0.0353892	0.354521
GO:0007059	chromosome segregation	biological_process	cellular process	11	961	52	8505	0.211538	0.028327	0.354521
GO:0007088	regulation of mitotic nuclear division	biological_process	biological regulation	3	961	7	8505	0.428571	0.0354898	0.354521
GO:0007094	mitotic spindle assembly checkpoint signaling	biological_process	biological regulation	2	961	3	8505	0.666667	0.0353892	0.354521
GO:0007530	sex determination	biological_process	reproductive process	2	961	3	8505	0.666667	0.0353892	0.354521
GO:0007548	sex differentiation	biological_process	reproductive process	5	961	16	8505	0.3125	0.0274715	0.354521
GO:0007612	learning	biological_process	multicellular organismal process	2	961	3	8505	0.666667	0.0353892	0.354521
GO:0008194	UDP-glycosyltransferase activity	molecular_function	catalytic activity	14	1240	79	11913	0.177215	0.0322432	0.354521
GO:0008610	lipid biosynthetic process	biological_process	metabolic process	29	961	181	8505	0.160221	0.032479	0.354521
GO:0008643	carbohydrate transport	biological_process	localization	7	961	28	8505	0.25	0.0324829	0.354521
GO:0009058	biosynthetic process	biological_process	metabolic process	152	961	1177	8505	0.129142	0.0347304	0.354521
GO:0009133	nucleoside diphosphate biosynthetic process	biological_process	cellular process	3	961	7	8505	0.428571	0.0354898	0.354521
GO:0009374	biotin binding	molecular_function	binding	2	1240	3	11913	0.666667	0.0302289	0.354521
GO:0009437	carnitine metabolic process	biological_process	cellular process	3	961	7	8505	0.428571	0.0354898	0.354521
GO:0010876	lipid localization	biological_process	localization	17	961	94	8505	0.180851	0.0329778	0.354521
GO:0014866	skeletal myofibril assembly	biological_process	cellular process	2	961	3	8505	0.666667	0.0353892	0.354521
GO:0015012	heparan sulfate proteoglycan biosynthetic process	biological_process	cellular process	5	961	16	8505	0.3125	0.0274715	0.354521
GO:0015020	glucuronosyltransferase activity	molecular_function	catalytic activity	4	1240	12	11913	0.333333	0.0292012	0.354521
GO:0015030	Cajal body	cellular_component	cellular anatomical entity	3	1230	7	11025	0.428571	0.0343316	0.354521
GO:0016125	sterol metabolic process	biological_process	metabolic process	8	961	34	8505	0.235294	0.0323382	0.354521
GO:0016860	intramolecular oxidoreductase activity	molecular_function	catalytic activity	6	1240	24	11913	0.25	0.0327731	0.354521
GO:0021549	cerebellum development	biological_process	multicellular organismal process	3	961	7	8505	0.428571	0.0354898	0.354521
GO:0030166	proteoglycan biosynthetic process	biological_process	cellular process	6	961	22	8505	0.272727	0.0312125	0.354521
GO:0030228	lipoprotein particle receptor activity	molecular_function	cargo receptor activity	2	1240	3	11913	0.666667	0.0302289	0.354521
GO:0030237	female sex determination	biological_process	multicellular organismal process	2	961	3	8505	0.666667	0.0353892	0.354521
GO:0030488	tRNA methylation	biological_process	cellular process	2	961	3	8505	0.666667	0.0353892	0.354521
GO:0031101	fin regeneration	biological_process	growth	5	961	17	8505	0.294118	0.0353977	0.354521
GO:0031577	spindle checkpoint signaling	biological_process	biological regulation	2	961	3	8505	0.666667	0.0353892	0.354521
GO:0031983	vesicle lumen	cellular_component	cellular anatomical entity	3	1230	7	11025	0.428571	0.0343316	0.354521
GO:0032926	negative regulation of activin receptor signaling pathway	biological_process	biological regulation	2	961	3	8505	0.666667	0.0353892	0.354521
GO:0033044	regulation of chromosome organization	biological_process	biological regulation	3	961	7	8505	0.428571	0.0354898	0.354521
GO:0033046	negative regulation of sister chromatid segregation	biological_process	biological regulation	2	961	3	8505	0.666667	0.0353892	0.354521
GO:0033047	regulation of mitotic sister chromatid segregation	biological_process	biological regulation	2	961	3	8505	0.666667	0.0353892	0.354521
GO:0033048	negative regulation of mitotic sister chromatid segregation	biological_process	biological regulation	2	961	3	8505	0.666667	0.0353892	0.354521
GO:0033218	amide binding	molecular_function	binding	9	1240	43	11913	0.209302	0.0304011	0.354521
GO:0033260	nuclear DNA replication	biological_process	cellular process	2	961	3	8505	0.666667	0.0353892	0.354521
GO:0033617	mitochondrial cytochrome c oxidase assembly	biological_process	cellular process	2	961	3	8505	0.666667	0.0353892	0.354521
GO:0033693	neurofilament bundle assembly	biological_process	cellular process	2	961	3	8505	0.666667	0.0353892	0.354521
GO:0034625	fatty acid elongation, monounsaturated fatty acid	biological_process	cellular process	2	961	3	8505	0.666667	0.0353892	0.354521
GO:0036054	protein-malonyllysine demalonylase activity	molecular_function	catalytic activity	2	1240	3	11913	0.666667	0.0302289	0.354521
GO:0036055	protein-succinyllysine desuccinylase activity	molecular_function	catalytic activity	2	1240	3	11913	0.666667	0.0302289	0.354521
GO:0042743	hydrogen peroxide metabolic process	biological_process	cellular process	3	961	7	8505	0.428571	0.0354898	0.354521
GO:0043137	DNA replication, removal of RNA primer	biological_process	cellular process	2	961	3	8505	0.666667	0.0353892	0.354521
GO:0044770	cell cycle phase transition	biological_process	cellular process	4	961	11	8505	0.363636	0.0278712	0.354521
GO:0044772	mitotic cell cycle phase transition	biological_process	cellular process	4	961	11	8505	0.363636	0.0278712	0.354521
GO:0044786	cell cycle DNA replication	biological_process	cellular process	2	961	3	8505	0.666667	0.0353892	0.354521
GO:0045110	intermediate filament bundle assembly	biological_process	cellular process	2	961	3	8505	0.666667	0.0353892	0.354521
GO:0045839	negative regulation of mitotic nuclear division	biological_process	biological regulation	2	961	3	8505	0.666667	0.0353892	0.354521
GO:0045841	negative regulation of mitotic metaphase/anaphase transition	biological_process	biological regulation	2	961	3	8505	0.666667	0.0353892	0.354521
GO:0046425	regulation of receptor signaling pathway via JAK-STAT	biological_process	biological regulation	3	961	7	8505	0.428571	0.0354898	0.354521
GO:0046958	nonassociative learning	biological_process	multicellular organismal process	2	961	3	8505	0.666667	0.0353892	0.354521
GO:0046959	habituation	biological_process	multicellular organismal process	2	961	3	8505	0.666667	0.0353892	0.354521
GO:0051536	iron-sulfur cluster binding	molecular_function	binding	12	1240	63	11913	0.190476	0.0274722	0.354521
GO:0051540	metal cluster binding	molecular_function	binding	12	1240	63	11913	0.190476	0.0274722	0.354521
GO:0051726	regulation of cell cycle	biological_process	biological regulation	22	961	129	8505	0.170543	0.0312734	0.354521
GO:0051783	regulation of nuclear division	biological_process	biological regulation	3	961	7	8505	0.428571	0.0354898	0.354521
GO:0051784	negative regulation of nuclear division	biological_process	biological regulation	2	961	3	8505	0.666667	0.0353892	0.354521
GO:0051985	negative regulation of chromosome segregation	biological_process	biological regulation	2	961	3	8505	0.666667	0.0353892	0.354521
GO:0060052	neurofilament cytoskeleton organization	biological_process	cellular process	2	961	3	8505	0.666667	0.0353892	0.354521
GO:0060205	cytoplasmic vesicle lumen	cellular_component	cellular anatomical entity	3	1230	7	11025	0.428571	0.0343316	0.354521
GO:0061135	endopeptidase regulator activity	molecular_function	molecular function regulator	15	1240	85	11913	0.176471	0.0282433	0.354521
GO:0061617	MICOS complex	cellular_component	protein-containing complex	2	1230	3	11025	0.666667	0.0345418	0.354521
GO:0070652	HAUS complex	cellular_component	protein-containing complex	2	1230	3	11025	0.666667	0.0345418	0.354521
GO:0070915	lysophosphatidic acid receptor activity	molecular_function	molecular transducer activity	3	1240	7	11913	0.428571	0.0285552	0.354521
GO:0070991	medium-chain-acyl-CoA dehydrogenase activity	molecular_function	catalytic activity	2	1240	3	11913	0.666667	0.0302289	0.354521
GO:0071173	spindle assembly checkpoint signaling	biological_process	biological regulation	2	961	3	8505	0.666667	0.0353892	0.354521
GO:0071174	mitotic spindle checkpoint signaling	biological_process	biological regulation	2	961	3	8505	0.666667	0.0353892	0.354521
GO:0090131	mesenchyme migration	biological_process	multicellular organismal process	2	961	3	8505	0.666667	0.0353892	0.354521
GO:0098772	molecular function regulator	molecular_function	molecular function regulator	112	1240	914	11913	0.122538	0.034618	0.354521
GO:0098858	actin-based cell projection	cellular_component	cellular anatomical entity	6	1230	22	11025	0.272727	0.0295626	0.354521
GO:0098862	cluster of actin-based cell projections	cellular_component	cellular anatomical entity	3	1230	7	11025	0.428571	0.0343316	0.354521
GO:0102200	N-acetylphosphatidylethanolamine-hydrolysing phospholipase activity	molecular_function	catalytic activity	2	1240	3	11913	0.666667	0.0302289	0.354521
GO:1902100	negative regulation of metaphase/anaphase transition of cell cycle	biological_process	biological regulation	2	961	3	8505	0.666667	0.0353892	0.354521
GO:1902533	positive regulation of intracellular signal transduction	biological_process	biological regulation	10	961	47	8505	0.212766	0.0343634	0.354521
GO:1902751	positive regulation of cell cycle G2/M phase transition	biological_process	biological regulation	2	961	3	8505	0.666667	0.0353892	0.354521
GO:1904892	regulation of receptor signaling pathway via STAT	biological_process	biological regulation	3	961	7	8505	0.428571	0.0354898	0.354521
GO:1905819	negative regulation of chromosome separation	biological_process	biological regulation	2	961	3	8505	0.666667	0.0353892	0.354521
GO:2000816	negative regulation of mitotic sister chromatid separation	biological_process	biological regulation	2	961	3	8505	0.666667	0.0353892	0.354521
GO:0005819	spindle	cellular_component	cellular anatomical entity	13	1230	68	11025	0.191176	0.0357649	0.356321
GO:0030141	secretory granule	cellular_component	cellular anatomical entity	6	1230	23	11025	0.26087	0.0363382	0.361075
GO:0140694	non-membrane-bounded organelle assembly	biological_process	cellular process	11	961	54	8505	0.203704	0.0365038	0.361763
GO:0000070	mitotic sister chromatid segregation	biological_process	cellular process	6	961	23	8505	0.26087	0.0383226	0.369076
GO:0006006	glucose metabolic process	biological_process	metabolic process	6	961	23	8505	0.26087	0.0383226	0.369076
GO:0006094	gluconeogenesis	biological_process	metabolic process	4	961	12	8505	0.333333	0.0381547	0.369076
GO:0006261	DNA-dependent DNA replication	biological_process	cellular process	6	961	23	8505	0.26087	0.0383226	0.369076
GO:0006690	icosanoid metabolic process	biological_process	cellular process	4	961	12	8505	0.333333	0.0381547	0.369076
GO:0019319	hexose biosynthetic process	biological_process	metabolic process	4	961	12	8505	0.333333	0.0381547	0.369076
GO:0045787	positive regulation of cell cycle	biological_process	biological regulation	4	961	12	8505	0.333333	0.0381547	0.369076
GO:0046364	monosaccharide biosynthetic process	biological_process	metabolic process	4	961	12	8505	0.333333	0.0381547	0.369076
GO:0050920	regulation of chemotaxis	biological_process	biological regulation	4	961	12	8505	0.333333	0.0381547	0.369076
GO:0051225	spindle assembly	biological_process	cellular process	4	961	12	8505	0.333333	0.0381547	0.369076
GO:0072593	reactive oxygen species metabolic process	biological_process	cellular process	4	961	12	8505	0.333333	0.0381547	0.369076
GO:0019842	vitamin binding	molecular_function	binding	14	1240	81	11913	0.17284	0.038952	0.374179
GO:0032787	monocarboxylic acid metabolic process	biological_process	cellular process	21	961	125	8505	0.168	0.0401592	0.384791
GO:0042287	MHC protein binding	molecular_function	binding	3	1240	8	11913	0.375	0.0422108	0.403419
GO:1902555	endoribonuclease complex	cellular_component	protein-containing complex	5	1230	18	11025	0.277778	0.0425723	0.405841
GO:0031032	actomyosin structure organization	biological_process	cellular process	5	961	18	8505	0.277778	0.0445954	0.420855
GO:0044249	cellular biosynthetic process	biological_process	cellular process	139	961	1078	8505	0.128942	0.0444997	0.420855
GO:0065002	intracellular protein transmembrane transport	biological_process	cellular process	5	961	18	8505	0.277778	0.0445954	0.420855
GO:0071806	protein transmembrane transport	biological_process	cellular process	5	961	18	8505	0.277778	0.0445954	0.420855
GO:0016758	hexosyltransferase activity	molecular_function	catalytic activity	22	1240	145	11913	0.151724	0.0451549	0.425067
GO:0006221	pyrimidine nucleotide biosynthetic process	biological_process	cellular process	7	961	30	8505	0.233333	0.045844	0.430475
GO:0005615	extracellular space	cellular_component	cellular anatomical entity	36	1230	243	11025	0.148148	0.0459635	0.430521
GO:0051276	chromosome organization	biological_process	cellular process	25	961	157	8505	0.159236	0.0475602	0.444368
GO:0006457	protein folding	biological_process	cellular process	15	961	84	8505	0.178571	0.0477979	0.445481
GO:0005201	extracellular matrix structural constituent	molecular_function	structural molecule activity	11	1240	61	11913	0.180328	0.0482435	0.448522
GO:0016645	oxidoreductase activity, acting on the CH-NH group of donors	molecular_function	catalytic activity	4	1240	14	11913	0.285714	0.0499571	0.461029
GO:0016893	endonuclease activity, active with either ribo- or deoxyribonucleic acids and producing 5'-phosphomonoesters	molecular_function	catalytic activity	4	1240	14	11913	0.285714	0.0499571	0.461029
GO:0019003	GDP binding	molecular_function	binding	4	1240	14	11913	0.285714	0.0499571	0.461029
GO:0048285	organelle fission	biological_process	cellular process	10	961	50	8505	0.2	0.0501671	0.461832
GO:0009072	aromatic amino acid family metabolic process	biological_process	cellular process	4	961	13	8505	0.307692	0.0503211	0.462118
GO:2000112	regulation of cellular macromolecule biosynthetic process	biological_process	biological regulation	16	961	92	8505	0.173913	0.051611	0.472808
GO:0006270	DNA replication initiation	biological_process	cellular process	3	961	8	8505	0.375	0.0521048	0.473864
GO:0006577	amino-acid betaine metabolic process	biological_process	cellular process	3	961	8	8505	0.375	0.0521048	0.473864
GO:0044528	regulation of mitochondrial mRNA stability	biological_process	biological regulation	3	961	8	8505	0.375	0.0521048	0.473864
GO:0000793	condensed chromosome	cellular_component	cellular anatomical entity	10	1230	51	11025	0.196078	0.0525806	0.477036
GO:0031329	regulation of cellular catabolic process	biological_process	biological regulation	13	961	71	8505	0.183099	0.052754	0.477456
GO:0006220	pyrimidine nucleotide metabolic process	biological_process	cellular process	7	961	31	8505	0.225806	0.0536707	0.484584
GO:0000280	nuclear division	biological_process	cellular process	9	961	44	8505	0.204545	0.0542737	0.487684
GO:0072330	monocarboxylic acid biosynthetic process	biological_process	cellular process	9	961	44	8505	0.204545	0.0542737	0.487684
GO:0000026	alpha-1,2-mannosyltransferase activity	molecular_function	catalytic activity	2	1240	4	11913	0.5	0.0563073	0.494136
GO:0003909	DNA ligase activity	molecular_function	catalytic activity	2	1240	4	11913	0.5	0.0563073	0.494136
GO:0003910	DNA ligase (ATP) activity	molecular_function	catalytic activity	2	1240	4	11913	0.5	0.0563073	0.494136
GO:0004185	serine-type carboxypeptidase activity	molecular_function	catalytic activity	2	1240	4	11913	0.5	0.0563073	0.494136
GO:0004605	phosphatidate cytidylyltransferase activity	molecular_function	catalytic activity	2	1240	4	11913	0.5	0.0563073	0.494136
GO:0004792	thiosulfate sulfurtransferase activity	molecular_function	catalytic activity	2	1240	4	11913	0.5	0.0563073	0.494136
GO:0016717	oxidoreductase activity, acting on paired donors, with oxidation of a pair of donors resulting in the reduction of molecular oxygen to two molecules of water	molecular_function	catalytic activity	2	1240	4	11913	0.5	0.0563073	0.494136
GO:0016885	ligase activity, forming carbon-carbon bonds	molecular_function	catalytic activity	2	1240	4	11913	0.5	0.0563073	0.494136
GO:0070290	N-acylphosphatidylethanolamine-specific phospholipase D activity	molecular_function	catalytic activity	2	1240	4	11913	0.5	0.0563073	0.494136
GO:0106130	purine phosphoribosyltransferase activity	molecular_function	catalytic activity	2	1240	4	11913	0.5	0.0563073	0.494136
GO:0016491	oxidoreductase activity	molecular_function	catalytic activity	85	1240	692	11913	0.122832	0.057235	0.501107
GO:0003779	actin binding	molecular_function	binding	36	1240	265	11913	0.135849	0.0575714	0.501712
GO:0008202	steroid metabolic process	biological_process	metabolic process	11	961	58	8505	0.189655	0.0575313	0.501712
GO:0000164	protein phosphatase type 1 complex	cellular_component	protein-containing complex	2	1230	4	11025	0.5	0.064004	0.505858
GO:0004601	peroxidase activity	molecular_function	antioxidant activity	6	1240	28	11913	0.214286	0.0643586	0.505858
GO:0005524	ATP binding	molecular_function	binding	156	1240	1340	11913	0.116418	0.0655891	0.505858
GO:0005740	mitochondrial envelope	cellular_component	cellular anatomical entity	36	1230	250	11025	0.144	0.0647375	0.505858
GO:0006584	catecholamine metabolic process	biological_process	cellular process	2	961	4	8505	0.5	0.0655103	0.505858
GO:0006605	protein targeting	biological_process	cellular process	10	961	52	8505	0.192308	0.0630353	0.505858
GO:0006662	glycerol ether metabolic process	biological_process	metabolic process	2	961	4	8505	0.5	0.0655103	0.505858
GO:0006691	leukotriene metabolic process	biological_process	cellular process	2	961	4	8505	0.5	0.0655103	0.505858
GO:0006869	lipid transport	biological_process	localization	15	961	87	8505	0.172414	0.0619781	0.505858
GO:0006984	ER-nucleus signaling pathway	biological_process	biological regulation	2	961	4	8505	0.5	0.0655103	0.505858
GO:0007098	centrosome cycle	biological_process	cellular process	4	961	14	8505	0.285714	0.064355	0.505858
GO:0008535	respiratory chain complex IV assembly	biological_process	cellular process	2	961	4	8505	0.5	0.0655103	0.505858
GO:0009712	catechol-containing compound metabolic process	biological_process	cellular process	2	961	4	8505	0.5	0.0655103	0.505858
GO:0010608	posttranscriptional regulation of gene expression	biological_process	biological regulation	17	961	101	8505	0.168317	0.0595462	0.505858
GO:0014066	regulation of phosphatidylinositol 3-kinase signaling	biological_process	biological regulation	2	961	4	8505	0.5	0.0655103	0.505858
GO:0018904	ether metabolic process	biological_process	metabolic process	2	961	4	8505	0.5	0.0655103	0.505858
GO:0030554	adenyl nucleotide binding	molecular_function	binding	159	1240	1362	11913	0.11674	0.0588818	0.505858
GO:0031023	microtubule organizing center organization	biological_process	cellular process	4	961	14	8505	0.285714	0.064355	0.505858
GO:0031515	tRNA (m1A) methyltransferase complex	cellular_component	protein-containing complex	2	1230	4	11025	0.5	0.064004	0.505858
GO:0032559	adenyl ribonucleotide binding	molecular_function	binding	158	1240	1358	11913	0.116348	0.0651903	0.505858
GO:0032870	cellular response to hormone stimulus	biological_process	cellular process	8	961	38	8505	0.210526	0.0583958	0.505858
GO:0034361	very-low-density lipoprotein particle	cellular_component	protein-containing complex	2	1230	4	11025	0.5	0.064004	0.505858
GO:0034385	triglyceride-rich plasma lipoprotein particle	cellular_component	protein-containing complex	2	1230	4	11025	0.5	0.064004	0.505858
GO:0034976	response to endoplasmic reticulum stress	biological_process	cellular process	7	961	32	8505	0.21875	0.0622832	0.505858
GO:0035336	long-chain fatty-acyl-CoA metabolic process	biological_process	cellular process	2	961	4	8505	0.5	0.0655103	0.505858
GO:0035337	fatty-acyl-CoA metabolic process	biological_process	cellular process	2	961	4	8505	0.5	0.0655103	0.505858
GO:0035338	long-chain fatty-acyl-CoA biosynthetic process	biological_process	cellular process	2	961	4	8505	0.5	0.0655103	0.505858
GO:0042398	cellular modified amino acid biosynthetic process	biological_process	cellular process	6	961	26	8505	0.230769	0.0654465	0.505858
GO:0042470	melanosome	cellular_component	cellular anatomical entity	6	1230	26	11025	0.230769	0.0622669	0.505858
GO:0042583	chromaffin granule	cellular_component	cellular anatomical entity	2	1230	4	11025	0.5	0.064004	0.505858
GO:0043527	tRNA methyltransferase complex	cellular_component	protein-containing complex	2	1230	4	11025	0.5	0.064004	0.505858
GO:0045125	bioactive lipid receptor activity	molecular_function	molecular transducer activity	4	1240	15	11913	0.266667	0.0626954	0.505858
GO:0046394	carboxylic acid biosynthetic process	biological_process	cellular process	15	961	87	8505	0.172414	0.0619781	0.505858
GO:0046426	negative regulation of receptor signaling pathway via JAK-STAT	biological_process	biological regulation	2	961	4	8505	0.5	0.0655103	0.505858
GO:0046902	regulation of mitochondrial membrane permeability	biological_process	biological regulation	2	961	4	8505	0.5	0.0655103	0.505858
GO:0046942	carboxylic acid transport	biological_process	localization	7	961	32	8505	0.21875	0.0622832	0.505858
GO:0046949	fatty-acyl-CoA biosynthetic process	biological_process	cellular process	2	961	4	8505	0.5	0.0655103	0.505858
GO:0048752	semicircular canal morphogenesis	biological_process	multicellular organismal process	2	961	4	8505	0.5	0.0655103	0.505858
GO:0048770	pigment granule	cellular_component	cellular anatomical entity	6	1230	26	11025	0.230769	0.0622669	0.505858
GO:0050145	nucleoside monophosphate kinase activity	molecular_function	catalytic activity	4	1240	15	11913	0.266667	0.0626954	0.505858
GO:0060034	notochord cell differentiation	biological_process	cellular process	2	961	4	8505	0.5	0.0655103	0.505858
GO:0060035	notochord cell development	biological_process	cellular process	2	961	4	8505	0.5	0.0655103	0.505858
GO:0060036	notochord cell vacuolation	biological_process	cellular process	2	961	4	8505	0.5	0.0655103	0.505858
GO:0060236	regulation of mitotic spindle organization	biological_process	biological regulation	2	961	4	8505	0.5	0.0655103	0.505858
GO:0060872	semicircular canal development	biological_process	multicellular organismal process	2	961	4	8505	0.5	0.0655103	0.505858
GO:0072132	mesenchyme morphogenesis	biological_process	multicellular organismal process	2	961	4	8505	0.5	0.0655103	0.505858
GO:0072528	pyrimidine-containing compound biosynthetic process	biological_process	cellular process	7	961	32	8505	0.21875	0.0622832	0.505858
GO:0090022	regulation of neutrophil chemotaxis	biological_process	biological regulation	2	961	4	8505	0.5	0.0655103	0.505858
GO:0090224	regulation of spindle organization	biological_process	biological regulation	2	961	4	8505	0.5	0.0655103	0.505858
GO:0090307	mitotic spindle assembly	biological_process	cellular process	2	961	4	8505	0.5	0.0655103	0.505858
GO:0140534	endoplasmic reticulum protein-containing complex	cellular_component	protein-containing complex	9	1230	46	11025	0.195652	0.0647432	0.505858
GO:1901222	regulation of NIK/NF-kappaB signaling	biological_process	biological regulation	2	961	4	8505	0.5	0.0655103	0.505858
GO:1901570	fatty acid derivative biosynthetic process	biological_process	metabolic process	2	961	4	8505	0.5	0.0655103	0.505858
GO:1901989	positive regulation of cell cycle phase transition	biological_process	biological regulation	2	961	4	8505	0.5	0.0655103	0.505858
GO:1904893	negative regulation of receptor signaling pathway via STAT	biological_process	biological regulation	2	961	4	8505	0.5	0.0655103	0.505858
GO:2001251	negative regulation of chromosome organization	biological_process	biological regulation	2	961	4	8505	0.5	0.0655103	0.505858
GO:0015718	monocarboxylic acid transport	biological_process	localization	5	961	20	8505	0.25	0.0668832	0.513729
GO:0033554	cellular response to stress	biological_process	cellular process	44	961	311	8505	0.141479	0.0667862	0.513729
GO:0016053	organic acid biosynthetic process	biological_process	cellular process	15	961	88	8505	0.170455	0.0672772	0.5157
GO:0051082	unfolded protein binding	molecular_function	binding	10	1240	57	11913	0.175439	0.0677547	0.518303
GO:0019318	hexose metabolic process	biological_process	metabolic process	9	961	46	8505	0.195652	0.068973	0.52655
GO:0030677	ribonuclease P complex	cellular_component	protein-containing complex	3	1230	9	11025	0.333333	0.0695643	0.529987
GO:0000966	RNA 5'-end processing	biological_process	cellular process	3	961	9	8505	0.333333	0.0717605	0.539065
GO:0001682	tRNA 5'-leader removal	biological_process	cellular process	3	961	9	8505	0.333333	0.0717605	0.539065
GO:0004198	calcium-dependent cysteine-type endopeptidase activity	molecular_function	catalytic activity	5	1240	22	11913	0.227273	0.0713163	0.539065
GO:0032486	Rap protein signal transduction	biological_process	biological regulation	3	961	9	8505	0.333333	0.0717605	0.539065
GO:0034471	ncRNA 5'-end processing	biological_process	cellular process	3	961	9	8505	0.333333	0.0717605	0.539065
GO:0046456	icosanoid biosynthetic process	biological_process	cellular process	3	961	9	8505	0.333333	0.0717605	0.539065
GO:0099116	tRNA 5'-end processing	biological_process	cellular process	3	961	9	8505	0.333333	0.0717605	0.539065
GO:0048585	negative regulation of response to stimulus	biological_process	biological regulation	22	961	141	8505	0.156028	0.0721553	0.540949
GO:0016684	oxidoreductase activity, acting on peroxide as acceptor	molecular_function	catalytic activity	6	1240	29	11913	0.206897	0.0743178	0.555694
GO:0140104	molecular carrier activity	molecular_function	molecular carrier activity	7	1240	36	11913	0.194444	0.0744181	0.555694
GO:0015711	organic anion transport	biological_process	localization	8	961	40	8505	0.2	0.0753002	0.560055
GO:0044877	protein-containing complex binding	molecular_function	binding	27	1240	195	11913	0.138462	0.0752662	0.560055
GO:0015605	organophosphate ester transmembrane transporter activity	molecular_function	transporter activity	3	1240	10	11913	0.3	0.0773237	0.566136
GO:0016500	protein-hormone receptor activity	molecular_function	molecular transducer activity	3	1240	10	11913	0.3	0.0773237	0.566136
GO:0016646	oxidoreductase activity, acting on the CH-NH group of donors, NAD or NADP as acceptor	molecular_function	catalytic activity	3	1240	10	11913	0.3	0.0773237	0.566136
GO:0031301	integral component of organelle membrane	cellular_component	cellular anatomical entity	13	1230	76	11025	0.171053	0.076516	0.566136
GO:0032006	regulation of TOR signaling	biological_process	biological regulation	6	961	27	8505	0.222222	0.0764596	0.566136
GO:0046540	U4/U6 x U5 tri-snRNP complex	cellular_component	protein-containing complex	4	1230	15	11025	0.266667	0.0772674	0.566136
GO:0061608	nuclear import signal receptor activity	molecular_function	molecular carrier activity	3	1240	10	11913	0.3	0.0773237	0.566136
GO:0071702	organic substance transport	biological_process	localization	81	961	616	8505	0.131494	0.0769734	0.566136
GO:0006950	response to stress	biological_process	response to stimulus	71	961	534	8505	0.132959	0.0778548	0.566725
GO:0007265	Ras protein signal transduction	biological_process	biological regulation	10	961	54	8505	0.185185	0.0778568	0.566725
GO:0030027	lamellipodium	cellular_component	cellular anatomical entity	7	1230	34	11025	0.205882	0.0776674	0.566725
GO:0005795	Golgi stack	cellular_component	cellular anatomical entity	8	1230	41	11025	0.195122	0.0800469	0.577095
GO:0006576	cellular biogenic amine metabolic process	biological_process	cellular process	5	961	21	8505	0.238095	0.0799651	0.577095
GO:0007519	skeletal muscle tissue development	biological_process	multicellular organismal process	5	961	21	8505	0.238095	0.0799651	0.577095
GO:0019395	fatty acid oxidation	biological_process	cellular process	4	961	15	8505	0.266667	0.0802033	0.577095
GO:0034440	lipid oxidation	biological_process	cellular process	4	961	15	8505	0.266667	0.0802033	0.577095
GO:0044106	cellular amine metabolic process	biological_process	cellular process	5	961	21	8505	0.238095	0.0799651	0.577095
GO:0051216	cartilage development	biological_process	multicellular organismal process	7	961	34	8505	0.205882	0.0818919	0.588118
GO:0006417	regulation of translation	biological_process	biological regulation	13	961	76	8505	0.171053	0.082559	0.591778
GO:0031300	intrinsic component of organelle membrane	cellular_component	cellular anatomical entity	13	1230	77	11025	0.168831	0.0831212	0.594673
GO:0008047	enzyme activator activity	molecular_function	molecular function regulator	24	1240	172	11913	0.139535	0.0835334	0.596486
GO:0031406	carboxylic acid binding	molecular_function	binding	7	1240	37	11913	0.189189	0.0839357	0.598221
GO:0003839	gamma-glutamylcyclotransferase activity	molecular_function	catalytic activity	2	1240	5	11913	0.4	0.0874638	0.604998
GO:0003993	acid phosphatase activity	molecular_function	catalytic activity	2	1240	5	11913	0.4	0.0874638	0.604998
GO:0004082	bisphosphoglycerate mutase activity	molecular_function	catalytic activity	2	1240	5	11913	0.4	0.0874638	0.604998
GO:0004563	beta-N-acetylhexosaminidase activity	molecular_function	catalytic activity	2	1240	5	11913	0.4	0.0874638	0.604998
GO:0004619	phosphoglycerate mutase activity	molecular_function	catalytic activity	2	1240	5	11913	0.4	0.0874638	0.604998
GO:0005159	insulin-like growth factor receptor binding	molecular_function	binding	2	1240	5	11913	0.4	0.0874638	0.604998
GO:0005375	copper ion transmembrane transporter activity	molecular_function	transporter activity	2	1240	5	11913	0.4	0.0874638	0.604998
GO:0008474	palmitoyl-(protein) hydrolase activity	molecular_function	catalytic activity	2	1240	5	11913	0.4	0.0874638	0.604998
GO:0034594	phosphatidylinositol trisphosphate phosphatase activity	molecular_function	catalytic activity	2	1240	5	11913	0.4	0.0874638	0.604998
GO:0043138	3'-5' DNA helicase activity	molecular_function	ATP-dependent activity	2	1240	5	11913	0.4	0.0874638	0.604998
GO:0043177	organic acid binding	molecular_function	binding	6	1240	30	11913	0.2	0.0851021	0.604998
GO:0051903	S-(hydroxymethyl)glutathione dehydrogenase activity	molecular_function	catalytic activity	2	1240	5	11913	0.4	0.0874638	0.604998
GO:0098599	palmitoyl hydrolase activity	molecular_function	catalytic activity	2	1240	5	11913	0.4	0.0874638	0.604998
GO:0102148	N-acetyl-beta-D-galactosaminidase activity	molecular_function	catalytic activity	2	1240	5	11913	0.4	0.0874638	0.604998
GO:0106321	S-(hydroxymethyl)glutathione dehydrogenase NADP activity	molecular_function	catalytic activity	2	1240	5	11913	0.4	0.0874638	0.604998
GO:0106322	S-(hydroxymethyl)glutathione dehydrogenase NAD activity	molecular_function	catalytic activity	2	1240	5	11913	0.4	0.0874638	0.604998
GO:0000082	G1/S transition of mitotic cell cycle	biological_process	cellular process	2	961	5	8505	0.4	0.101141	0.607485
GO:0000153	cytoplasmic ubiquitin ligase complex	cellular_component	protein-containing complex	2	1230	5	11025	0.4	0.0989098	0.607485
GO:0000172	ribonuclease MRP complex	cellular_component	protein-containing complex	2	1230	5	11025	0.4	0.0989098	0.607485
GO:0000290	deadenylation-dependent decapping of nuclear-transcribed mRNA	biological_process	biological regulation	2	961	5	8505	0.4	0.101141	0.607485
GO:0000796	condensin complex	cellular_component	protein-containing complex	2	1230	5	11025	0.4	0.0989098	0.607485
GO:0000819	sister chromatid segregation	biological_process	cellular process	6	961	28	8505	0.214286	0.0884533	0.607485
GO:0005655	nucleolar ribonuclease P complex	cellular_component	protein-containing complex	2	1230	5	11025	0.4	0.0989098	0.607485
GO:0005744	TIM23 mitochondrial import inner membrane translocase complex	cellular_component	protein-containing complex	2	1230	5	11025	0.4	0.0989098	0.607485
GO:0005814	centriole	cellular_component	cellular anatomical entity	4	1230	16	11025	0.25	0.0943011	0.607485
GO:0005846	nuclear cap binding complex	cellular_component	protein-containing complex	2	1230	5	11025	0.4	0.0989098	0.607485
GO:0005869	dynactin complex	cellular_component	protein-containing complex	2	1230	5	11025	0.4	0.0989098	0.607485
GO:0005883	neurofilament	cellular_component	cellular anatomical entity	2	1230	5	11025	0.4	0.0989098	0.607485
GO:0006067	ethanol metabolic process	biological_process	metabolic process	2	961	5	8505	0.4	0.101141	0.607485
GO:0006069	ethanol oxidation	biological_process	cellular process	2	961	5	8505	0.4	0.101141	0.607485
GO:0006275	regulation of DNA replication	biological_process	biological regulation	3	961	10	8505	0.3	0.0941825	0.607485
GO:0006626	protein targeting to mitochondrion	biological_process	cellular process	4	961	16	8505	0.25	0.0977805	0.607485
GO:0007007	inner mitochondrial membrane organization	biological_process	cellular process	2	961	5	8505	0.4	0.101141	0.607485
GO:0007100	mitotic centrosome separation	biological_process	cellular process	2	961	5	8505	0.4	0.101141	0.607485
GO:0007611	learning or memory	biological_process	multicellular organismal process	2	961	5	8505	0.4	0.101141	0.607485
GO:0008083	growth factor activity	molecular_function	molecular function regulator	18	1240	125	11913	0.144	0.0968865	0.607485
GO:0008156	negative regulation of DNA replication	biological_process	biological regulation	2	961	5	8505	0.4	0.101141	0.607485
GO:0009678	pyrophosphate hydrolysis-driven proton transmembrane transporter activity	molecular_function	transporter activity	3	1240	11	11913	0.272727	0.0983786	0.607485
GO:0009755	hormone-mediated signaling pathway	biological_process	biological regulation	3	961	10	8505	0.3	0.0941825	0.607485
GO:0009968	negative regulation of signal transduction	biological_process	biological regulation	19	961	123	8505	0.154472	0.0969465	0.607485
GO:0010721	negative regulation of cell development	biological_process	biological regulation	2	961	5	8505	0.4	0.101141	0.607485
GO:0014902	myotube differentiation	biological_process	cellular process	4	961	16	8505	0.25	0.0977805	0.607485
GO:0015079	potassium ion transmembrane transporter activity	molecular_function	transporter activity	19	1240	134	11913	0.141791	0.101052	0.607485
GO:0016024	CDP-diacylglycerol biosynthetic process	biological_process	cellular process	2	961	5	8505	0.4	0.101141	0.607485
GO:0017053	transcription repressor complex	cellular_component	protein-containing complex	3	1230	10	11025	0.3	0.0913938	0.607485
GO:0019752	carboxylic acid metabolic process	biological_process	cellular process	40	961	288	8505	0.138889	0.096247	0.607485
GO:0030048	actin filament-based movement	biological_process	cellular process	2	961	5	8505	0.4	0.101141	0.607485
GO:0030593	neutrophil chemotaxis	biological_process	cellular process	2	961	5	8505	0.4	0.101141	0.607485
GO:0030681	multimeric ribonuclease P complex	cellular_component	protein-containing complex	2	1230	5	11025	0.4	0.0989098	0.607485
GO:0031145	anaphase-promoting complex-dependent catabolic process	biological_process	cellular process	2	961	5	8505	0.4	0.101141	0.607485
GO:0032465	regulation of cytokinesis	biological_process	biological regulation	3	961	10	8505	0.3	0.0941825	0.607485
GO:0032592	integral component of mitochondrial membrane	cellular_component	cellular anatomical entity	4	1230	16	11025	0.25	0.0943011	0.607485
GO:0034248	regulation of cellular amide metabolic process	biological_process	biological regulation	13	961	77	8505	0.168831	0.0895855	0.607485
GO:0034518	RNA cap binding complex	cellular_component	protein-containing complex	2	1230	5	11025	0.4	0.0989098	0.607485
GO:0040013	negative regulation of locomotion	biological_process	biological regulation	3	961	10	8505	0.3	0.0941825	0.607485
GO:0042246	tissue regeneration	biological_process	growth	6	961	29	8505	0.206897	0.101409	0.607485
GO:0042537	benzene-containing compound metabolic process	biological_process	cellular process	2	961	5	8505	0.4	0.101141	0.607485
GO:0042625	ATPase-coupled ion transmembrane transporter activity	molecular_function	transporter activity	3	1240	11	11913	0.272727	0.0983786	0.607485
GO:0043436	oxoacid metabolic process	biological_process	cellular process	40	961	288	8505	0.138889	0.096247	0.607485
GO:0043487	regulation of RNA stability	biological_process	biological regulation	5	961	22	8505	0.227273	0.0943041	0.607485
GO:0043488	regulation of mRNA stability	biological_process	biological regulation	5	961	22	8505	0.227273	0.0943041	0.607485
GO:0043583	ear development	biological_process	multicellular organismal process	6	961	29	8505	0.206897	0.101409	0.607485
GO:0044275	cellular carbohydrate catabolic process	biological_process	cellular process	2	961	5	8505	0.4	0.101141	0.607485
GO:0044769	ATPase activity, coupled to transmembrane movement of ions, rotational mechanism	molecular_function	transporter activity	3	1240	11	11913	0.272727	0.0983786	0.607485
GO:0044843	cell cycle G1/S phase transition	biological_process	cellular process	2	961	5	8505	0.4	0.101141	0.607485
GO:0045109	intermediate filament organization	biological_process	cellular process	2	961	5	8505	0.4	0.101141	0.607485
GO:0046341	CDP-diacylglycerol metabolic process	biological_process	cellular process	2	961	5	8505	0.4	0.101141	0.607485
GO:0046915	transition metal ion transmembrane transporter activity	molecular_function	transporter activity	3	1240	11	11913	0.272727	0.0983786	0.607485
GO:0046961	proton-transporting ATPase activity, rotational mechanism	molecular_function	transporter activity	3	1240	11	11913	0.272727	0.0983786	0.607485
GO:0048644	muscle organ morphogenesis	biological_process	multicellular organismal process	2	961	5	8505	0.4	0.101141	0.607485
GO:0048839	inner ear development	biological_process	multicellular organismal process	6	961	28	8505	0.214286	0.0884533	0.607485
GO:0050673	epithelial cell proliferation	biological_process	cellular process	2	961	5	8505	0.4	0.101141	0.607485
GO:0050767	regulation of neurogenesis	biological_process	biological regulation	4	961	16	8505	0.25	0.0977805	0.607485
GO:0050768	negative regulation of neurogenesis	biological_process	biological regulation	2	961	5	8505	0.4	0.101141	0.607485
GO:0050830	defense response to Gram-positive bacterium	biological_process	response to stimulus	2	961	5	8505	0.4	0.101141	0.607485
GO:0050890	cognition	biological_process	multicellular organismal process	2	961	5	8505	0.4	0.101141	0.607485
GO:0051093	negative regulation of developmental process	biological_process	biological regulation	7	961	35	8505	0.2	0.0928851	0.607485
GO:0051299	centrosome separation	biological_process	cellular process	2	961	5	8505	0.4	0.101141	0.607485
GO:0051382	kinetochore assembly	biological_process	cellular process	2	961	5	8505	0.4	0.101141	0.607485
GO:0051383	kinetochore organization	biological_process	cellular process	2	961	5	8505	0.4	0.101141	0.607485
GO:0051673	membrane disruption in another organism	biological_process	biological process involved in interspecies interaction between organisms	2	961	5	8505	0.4	0.101141	0.607485
GO:0051896	regulation of protein kinase B signaling	biological_process	biological regulation	2	961	5	8505	0.4	0.101141	0.607485
GO:0051961	negative regulation of nervous system development	biological_process	biological regulation	2	961	5	8505	0.4	0.101141	0.607485
GO:0055008	cardiac muscle tissue morphogenesis	biological_process	multicellular organismal process	2	961	5	8505	0.4	0.101141	0.607485
GO:0060041	retina development in camera-type eye	biological_process	multicellular organismal process	10	961	56	8505	0.178571	0.0946659	0.607485
GO:0060415	muscle tissue morphogenesis	biological_process	multicellular organismal process	2	961	5	8505	0.4	0.101141	0.607485
GO:0060538	skeletal muscle organ development	biological_process	multicellular organismal process	5	961	22	8505	0.227273	0.0943041	0.607485
GO:0061448	connective tissue development	biological_process	developmental process	7	961	35	8505	0.2	0.0928851	0.607485
GO:0070449	elongin complex	cellular_component	protein-containing complex	2	1230	5	11025	0.4	0.0989098	0.607485
GO:0070585	protein localization to mitochondrion	biological_process	cellular process	4	961	16	8505	0.25	0.0977805	0.607485
GO:0071621	granulocyte chemotaxis	biological_process	cellular process	2	961	5	8505	0.4	0.101141	0.607485
GO:0071622	regulation of granulocyte chemotaxis	biological_process	biological regulation	2	961	5	8505	0.4	0.101141	0.607485
GO:0072594	establishment of protein localization to organelle	biological_process	cellular process	12	961	70	8505	0.171429	0.0916356	0.607485
GO:0072655	establishment of protein localization to mitochondrion	biological_process	cellular process	4	961	16	8505	0.25	0.0977805	0.607485
GO:0090150	establishment of protein localization to membrane	biological_process	cellular process	7	961	35	8505	0.2	0.0928851	0.607485
GO:0090559	regulation of membrane permeability	biological_process	biological regulation	2	961	5	8505	0.4	0.101141	0.607485
GO:0097530	granulocyte migration	biological_process	cellular process	2	961	5	8505	0.4	0.101141	0.607485
GO:1901575	organic substance catabolic process	biological_process	metabolic process	69	961	524	8505	0.131679	0.0946291	0.607485
GO:1901987	regulation of cell cycle phase transition	biological_process	biological regulation	7	961	35	8505	0.2	0.0928851	0.607485
GO:1990266	neutrophil migration	biological_process	cellular process	2	961	5	8505	0.4	0.101141	0.607485
GO:0006644	phospholipid metabolic process	biological_process	cellular process	22	961	147	8505	0.14966	0.102381	0.612332
GO:0019208	phosphatase regulator activity	molecular_function	molecular function regulator	9	1240	54	11913	0.166667	0.103824	0.619975
GO:0009987	cellular process	biological_process	cellular process	729	961	6306	8505	0.115604	0.105251	0.627497
GO:0030855	epithelial cell differentiation	biological_process	cellular process	8	961	43	8505	0.186047	0.105625	0.627731
GO:0071704	organic substance metabolic process	biological_process	metabolic process	367	961	3088	8505	0.118847	0.105513	0.627731
GO:0009888	tissue development	biological_process	developmental process	34	961	243	8505	0.139918	0.109154	0.647684
GO:0009308	amine metabolic process	biological_process	metabolic process	5	961	23	8505	0.217391	0.109854	0.649785
GO:0061013	regulation of mRNA catabolic process	biological_process	biological regulation	5	961	23	8505	0.217391	0.109854	0.649785
GO:0003725	double-stranded RNA binding	molecular_function	binding	5	1240	25	11913	0.2	0.111453	0.658206
GO:0006082	organic acid metabolic process	biological_process	cellular process	40	961	292	8505	0.136986	0.112298	0.662156
GO:0001501	skeletal system development	biological_process	multicellular organismal process	13	961	80	8505	0.1625	0.112829	0.662764
GO:0009894	regulation of catabolic process	biological_process	biological regulation	13	961	80	8505	0.1625	0.112829	0.662764
GO:0098573	intrinsic component of mitochondrial membrane	cellular_component	cellular anatomical entity	4	1230	17	11025	0.235294	0.112931	0.662764
GO:0005884	actin filament	cellular_component	cellular anatomical entity	3	1230	11	11025	0.272727	0.115641	0.676489
GO:0010648	negative regulation of cell communication	biological_process	biological regulation	19	961	126	8505	0.150794	0.11581	0.676489
GO:0023057	negative regulation of signaling	biological_process	biological regulation	19	961	126	8505	0.150794	0.11581	0.676489
GO:0004527	exonuclease activity	molecular_function	catalytic activity	7	1240	40	11913	0.175	0.116424	0.679019
GO:0009062	fatty acid catabolic process	biological_process	cellular process	4	961	17	8505	0.235294	0.116975	0.680218
GO:0009967	positive regulation of signal transduction	biological_process	biological regulation	14	961	88	8505	0.159091	0.116992	0.680218
GO:0016051	carbohydrate biosynthetic process	biological_process	metabolic process	7	961	37	8505	0.189189	0.117195	0.680347
GO:0005635	nuclear envelope	cellular_component	cellular anatomical entity	12	1230	74	11025	0.162162	0.117515	0.681154
GO:0003407	neural retina development	biological_process	multicellular organismal process	3	961	11	8505	0.272727	0.119049	0.681629
GO:0006760	folic acid-containing compound metabolic process	biological_process	cellular process	3	961	11	8505	0.272727	0.119049	0.681629
GO:0014904	myotube cell development	biological_process	cellular process	3	961	11	8505	0.272727	0.119049	0.681629
GO:0046653	tetrahydrofolate metabolic process	biological_process	cellular process	3	961	11	8505	0.272727	0.119049	0.681629
GO:0048741	skeletal muscle fiber development	biological_process	cellular process	3	961	11	8505	0.272727	0.119049	0.681629
GO:0050650	chondroitin sulfate proteoglycan biosynthetic process	biological_process	cellular process	3	961	11	8505	0.272727	0.119049	0.681629
GO:0090068	positive regulation of cell cycle process	biological_process	biological regulation	3	961	11	8505	0.272727	0.119049	0.681629
GO:0090130	tissue migration	biological_process	multicellular organismal process	3	961	11	8505	0.272727	0.119049	0.681629
GO:0003995	acyl-CoA dehydrogenase activity	molecular_function	catalytic activity	3	1240	12	11913	0.25	0.121438	0.682892
GO:0004022	alcohol dehydrogenase (NAD+) activity	molecular_function	catalytic activity	2	1240	6	11913	0.333333	0.122361	0.682892
GO:0004045	aminoacyl-tRNA hydrolase activity	molecular_function	catalytic activity	2	1240	6	11913	0.333333	0.122361	0.682892
GO:0004364	glutathione transferase activity	molecular_function	catalytic activity	3	1240	12	11913	0.25	0.121438	0.682892
GO:0004376	glycolipid mannosyltransferase activity	molecular_function	catalytic activity	2	1240	6	11913	0.333333	0.122361	0.682892
GO:0004652	polynucleotide adenylyltransferase activity	molecular_function	catalytic activity	3	1240	12	11913	0.25	0.121438	0.682892
GO:0005875	microtubule associated complex	cellular_component	protein-containing complex	9	1230	52	11025	0.173077	0.119669	0.682892
GO:0008234	cysteine-type peptidase activity	molecular_function	catalytic activity	25	1240	188	11913	0.132979	0.119521	0.682892
GO:0016251	RNA polymerase II general transcription initiation factor activity	molecular_function	general transcription initiation factor activity	2	1240	6	11913	0.333333	0.122361	0.682892
GO:0016840	carbon-nitrogen lyase activity	molecular_function	catalytic activity	3	1240	12	11913	0.25	0.121438	0.682892
GO:0016842	amidine-lyase activity	molecular_function	catalytic activity	2	1240	6	11913	0.333333	0.122361	0.682892
GO:0016891	endoribonuclease activity, producing 5'-phosphomonoesters	molecular_function	catalytic activity	3	1240	12	11913	0.25	0.121438	0.682892
GO:0018455	alcohol dehydrogenase [NAD(P)+] activity	molecular_function	catalytic activity	2	1240	6	11913	0.333333	0.122361	0.682892
GO:0050997	quaternary ammonium group binding	molecular_function	binding	2	1240	6	11913	0.333333	0.122361	0.682892
GO:0070008	serine-type exopeptidase activity	molecular_function	catalytic activity	2	1240	6	11913	0.333333	0.122361	0.682892
GO:0070567	cytidylyltransferase activity	molecular_function	catalytic activity	2	1240	6	11913	0.333333	0.122361	0.682892
GO:0097027	ubiquitin-protein transferase activator activity	molecular_function	molecular function regulator	2	1240	6	11913	0.333333	0.122361	0.682892
GO:0005102	signaling receptor binding	molecular_function	binding	57	1240	470	11913	0.121277	0.122573	0.683063
GO:0005267	potassium channel activity	molecular_function	transporter activity	16	1240	113	11913	0.141593	0.125559	0.698668
GO:0005996	monosaccharide metabolic process	biological_process	metabolic process	9	961	52	8505	0.173077	0.126642	0.703651
GO:0000030	mannosyltransferase activity	molecular_function	catalytic activity	4	1240	19	11913	0.210526	0.128238	0.703978
GO:0000150	DNA strand exchange activity	molecular_function	catalytic activity	1	1240	2	11913	0.5	0.19735	0.703978
GO:0000288	nuclear-transcribed mRNA catabolic process, deadenylation-dependent decay	biological_process	biological regulation	2	961	7	8505	0.285714	0.182721	0.703978
GO:0000339	RNA cap binding	molecular_function	binding	3	1240	14	11913	0.214286	0.172489	0.703978
GO:0000379	tRNA-type intron splice site recognition and cleavage	biological_process	cellular process	1	961	2	8505	0.5	0.213229	0.703978
GO:0000428	DNA-directed RNA polymerase complex	cellular_component	protein-containing complex	7	1230	41	11025	0.170732	0.166705	0.703978
GO:0000702	oxidized base lesion DNA N-glycosylase activity	molecular_function	catalytic activity	1	1240	2	11913	0.5	0.19735	0.703978
GO:0000725	recombinational repair	biological_process	cellular process	3	961	12	8505	0.25	0.146014	0.703978
GO:0000811	GINS complex	cellular_component	protein-containing complex	1	1230	2	11025	0.5	0.210692	0.703978
GO:0000812	Swr1 complex	cellular_component	protein-containing complex	1	1230	2	11025	0.5	0.210692	0.703978
GO:0000839	Hrd1p ubiquitin ligase ERAD-L complex	cellular_component	protein-containing complex	1	1230	2	11025	0.5	0.210692	0.703978
GO:0001046	core promoter sequence-specific DNA binding	molecular_function	binding	1	1240	2	11913	0.5	0.19735	0.703978
GO:0001505	regulation of neurotransmitter levels	biological_process	biological regulation	5	961	27	8505	0.185185	0.182822	0.703978
GO:0001516	prostaglandin biosynthetic process	biological_process	cellular process	2	961	6	8505	0.333333	0.140655	0.703978
GO:0001671	ATPase activator activity	molecular_function	molecular function regulator	1	1240	2	11913	0.5	0.19735	0.703978
GO:0001754	eye photoreceptor cell differentiation	biological_process	cellular process	2	961	7	8505	0.285714	0.182721	0.703978
GO:0001965	G-protein alpha-subunit binding	molecular_function	binding	1	1240	2	11913	0.5	0.19735	0.703978
GO:0002027	regulation of heart rate	biological_process	biological regulation	1	961	2	8505	0.5	0.213229	0.703978
GO:0002443	leukocyte mediated immunity	biological_process	immune system process	3	961	14	8505	0.214286	0.204822	0.703978
GO:0002449	lymphocyte mediated immunity	biological_process	immune system process	3	961	14	8505	0.214286	0.204822	0.703978
GO:0002688	regulation of leukocyte chemotaxis	biological_process	biological regulation	2	961	7	8505	0.285714	0.182721	0.703978
GO:0003044	regulation of systemic arterial blood pressure mediated by a chemical signal	biological_process	biological regulation	1	961	2	8505	0.5	0.213229	0.703978
GO:0003684	damaged DNA binding	molecular_function	binding	4	1240	19	11913	0.210526	0.128238	0.703978
GO:0003854	3-beta-hydroxy-delta5-steroid dehydrogenase activity	molecular_function	catalytic activity	2	1240	7	11913	0.285714	0.159883	0.703978
GO:0003899	DNA-directed 5'-3' RNA polymerase activity	molecular_function	catalytic activity	6	1240	35	11913	0.171429	0.150755	0.703978
GO:0004089	carbonate dehydratase activity	molecular_function	catalytic activity	3	1240	13	11913	0.230769	0.146232	0.703978
GO:0004111	creatine kinase activity	molecular_function	catalytic activity	2	1240	7	11913	0.285714	0.159883	0.703978
GO:0004113	2',3'-cyclic-nucleotide 3'-phosphodiesterase activity	molecular_function	catalytic activity	1	1240	2	11913	0.5	0.19735	0.703978
GO:0004347	glucose-6-phosphate isomerase activity	molecular_function	catalytic activity	1	1240	2	11913	0.5	0.19735	0.703978
GO:0004356	glutamate-ammonia ligase activity	molecular_function	catalytic activity	1	1240	2	11913	0.5	0.19735	0.703978
GO:0004372	glycine hydroxymethyltransferase activity	molecular_function	catalytic activity	1	1240	2	11913	0.5	0.19735	0.703978
GO:0004377	GDP-Man:Man3GlcNAc2-PP-Dol alpha-1,2-mannosyltransferase activity	molecular_function	catalytic activity	1	1240	2	11913	0.5	0.19735	0.703978
GO:0004457	lactate dehydrogenase activity	molecular_function	catalytic activity	1	1240	2	11913	0.5	0.19735	0.703978
GO:0004459	L-lactate dehydrogenase activity	molecular_function	catalytic activity	1	1240	2	11913	0.5	0.19735	0.703978
GO:0004464	leukotriene-C4 synthase activity	molecular_function	catalytic activity	1	1240	2	11913	0.5	0.19735	0.703978
GO:0004477	methenyltetrahydrofolate cyclohydrolase activity	molecular_function	catalytic activity	1	1240	2	11913	0.5	0.19735	0.703978
GO:0004510	tryptophan 5-monooxygenase activity	molecular_function	catalytic activity	1	1240	2	11913	0.5	0.19735	0.703978
GO:0004512	inositol-3-phosphate synthase activity	molecular_function	catalytic activity	1	1240	2	11913	0.5	0.19735	0.703978
GO:0004549	tRNA-specific ribonuclease activity	molecular_function	catalytic activity	2	1240	8	11913	0.25	0.199107	0.703978
GO:0004560	alpha-L-fucosidase activity	molecular_function	catalytic activity	1	1240	2	11913	0.5	0.19735	0.703978
GO:0004617	phosphoglycerate dehydrogenase activity	molecular_function	catalytic activity	1	1240	2	11913	0.5	0.19735	0.703978
GO:0004657	proline dehydrogenase activity	molecular_function	catalytic activity	1	1240	2	11913	0.5	0.19735	0.703978
GO:0004659	prenyltransferase activity	molecular_function	catalytic activity	2	1240	8	11913	0.25	0.199107	0.703978
GO:0004663	Rab geranylgeranyltransferase activity	molecular_function	catalytic activity	1	1240	2	11913	0.5	0.19735	0.703978
GO:0004703	G protein-coupled receptor kinase activity	molecular_function	catalytic activity	2	1240	7	11913	0.285714	0.159883	0.703978
GO:0004715	non-membrane spanning protein tyrosine kinase activity	molecular_function	catalytic activity	7	1240	41	11913	0.170732	0.128521	0.703978
GO:0004725	protein tyrosine phosphatase activity	molecular_function	catalytic activity	15	1240	112	11913	0.133929	0.185723	0.703978
GO:0004831	tyrosine-tRNA ligase activity	molecular_function	catalytic activity	1	1240	2	11913	0.5	0.19735	0.703978
GO:0004969	histamine receptor activity	molecular_function	molecular transducer activity	1	1240	2	11913	0.5	0.19735	0.703978
GO:0004977	melanocortin receptor activity	molecular_function	molecular transducer activity	2	1240	8	11913	0.25	0.199107	0.703978
GO:0005049	nuclear export signal receptor activity	molecular_function	molecular carrier activity	2	1240	7	11913	0.285714	0.159883	0.703978
GO:0005078	MAP-kinase scaffold activity	molecular_function	molecular adaptor activity	1	1240	2	11913	0.5	0.19735	0.703978
GO:0005335	serotonin:sodium symporter activity	molecular_function	transporter activity	1	1240	2	11913	0.5	0.19735	0.703978
GO:0005385	zinc ion transmembrane transporter activity	molecular_function	transporter activity	1	1240	2	11913	0.5	0.19735	0.703978
GO:0005637	nuclear inner membrane	cellular_component	cellular anatomical entity	4	1230	18	11025	0.222222	0.133033	0.703978
GO:0005639	integral component of nuclear inner membrane	cellular_component	cellular anatomical entity	2	1230	6	11025	0.333333	0.13768	0.703978
GO:0005664	nuclear origin of replication recognition complex	cellular_component	protein-containing complex	1	1230	2	11025	0.5	0.210692	0.703978
GO:0005770	late endosome	cellular_component	cellular anatomical entity	9	1230	55	11025	0.163636	0.154357	0.703978
GO:0005788	endoplasmic reticulum lumen	cellular_component	cellular anatomical entity	5	1230	25	11025	0.2	0.13884	0.703978
GO:0005840	ribosome	cellular_component	cellular anatomical entity	27	1230	194	11025	0.139175	0.13303	0.703978
GO:0005876	spindle microtubule	cellular_component	cellular anatomical entity	1	1230	2	11025	0.5	0.210692	0.703978
GO:0005975	carbohydrate metabolic process	biological_process	metabolic process	34	961	251	8505	0.135458	0.149377	0.703978
GO:0005997	xylulose metabolic process	biological_process	metabolic process	1	961	2	8505	0.5	0.213229	0.703978
GO:0006071	glycerol metabolic process	biological_process	cellular process	1	961	2	8505	0.5	0.213229	0.703978
GO:0006166	purine ribonucleoside salvage	biological_process	cellular process	2	961	7	8505	0.285714	0.182721	0.703978
GO:0006244	pyrimidine nucleotide catabolic process	biological_process	cellular process	1	961	2	8505	0.5	0.213229	0.703978
GO:0006281	DNA repair	biological_process	cellular process	28	961	202	8505	0.138614	0.146819	0.703978
GO:0006323	DNA packaging	biological_process	cellular process	5	961	27	8505	0.185185	0.182822	0.703978
GO:0006336	DNA replication-independent chromatin assembly	biological_process	cellular process	1	961	2	8505	0.5	0.213229	0.703978
GO:0006338	chromatin remodeling	biological_process	cellular process	7	961	39	8505	0.179487	0.144462	0.703978
GO:0006352	DNA-templated transcription, initiation	biological_process	cellular process	8	961	49	8505	0.163265	0.183125	0.703978
GO:0006366	transcription by RNA polymerase II	biological_process	cellular process	9	961	57	8505	0.157895	0.189385	0.703978
GO:0006437	tyrosyl-tRNA aminoacylation	biological_process	cellular process	1	961	2	8505	0.5	0.213229	0.703978
GO:0006465	signal peptide processing	biological_process	cellular process	2	961	7	8505	0.285714	0.182721	0.703978
GO:0006477	protein sulfation	biological_process	cellular process	1	961	2	8505	0.5	0.213229	0.703978
GO:0006478	peptidyl-tyrosine sulfation	biological_process	cellular process	1	961	2	8505	0.5	0.213229	0.703978
GO:0006497	protein lipidation	biological_process	cellular process	6	961	31	8505	0.193548	0.130092	0.703978
GO:0006511	ubiquitin-dependent protein catabolic process	biological_process	cellular process	26	961	191	8505	0.136126	0.180969	0.703978
GO:0006526	arginine biosynthetic process	biological_process	cellular process	1	961	2	8505	0.5	0.213229	0.703978
GO:0006542	glutamine biosynthetic process	biological_process	cellular process	1	961	2	8505	0.5	0.213229	0.703978
GO:0006558	L-phenylalanine metabolic process	biological_process	cellular process	1	961	2	8505	0.5	0.213229	0.703978
GO:0006559	L-phenylalanine catabolic process	biological_process	cellular process	1	961	2	8505	0.5	0.213229	0.703978
GO:0006562	proline catabolic process	biological_process	cellular process	1	961	2	8505	0.5	0.213229	0.703978
GO:0006563	L-serine metabolic process	biological_process	cellular process	2	961	6	8505	0.333333	0.140655	0.703978
GO:0006564	L-serine biosynthetic process	biological_process	cellular process	1	961	2	8505	0.5	0.213229	0.703978
GO:0006570	tyrosine metabolic process	biological_process	cellular process	1	961	2	8505	0.5	0.213229	0.703978
GO:0006575	cellular modified amino acid metabolic process	biological_process	cellular process	12	961	78	8505	0.153846	0.165777	0.703978
GO:0006599	phosphagen metabolic process	biological_process	cellular process	2	961	7	8505	0.285714	0.182721	0.703978
GO:0006603	phosphocreatine metabolic process	biological_process	cellular process	2	961	7	8505	0.285714	0.182721	0.703978
GO:0006635	fatty acid beta-oxidation	biological_process	cellular process	3	961	14	8505	0.214286	0.204822	0.703978
GO:0006643	membrane lipid metabolic process	biological_process	cellular process	12	961	80	8505	0.15	0.187986	0.703978
GO:0006665	sphingolipid metabolic process	biological_process	cellular process	8	961	51	8505	0.156863	0.213293	0.703978
GO:0006692	prostanoid metabolic process	biological_process	cellular process	2	961	6	8505	0.333333	0.140655	0.703978
GO:0006693	prostaglandin metabolic process	biological_process	cellular process	2	961	6	8505	0.333333	0.140655	0.703978
GO:0006730	one-carbon metabolic process	biological_process	cellular process	4	961	18	8505	0.222222	0.137655	0.703978
GO:0006750	glutathione biosynthetic process	biological_process	cellular process	1	961	2	8505	0.5	0.213229	0.703978
GO:0006793	phosphorus metabolic process	biological_process	cellular process	56	961	445	8505	0.125843	0.209225	0.703978
GO:0006796	phosphate-containing compound metabolic process	biological_process	cellular process	56	961	437	8505	0.128146	0.17056	0.703978
GO:0006864	pyrimidine nucleotide transport	biological_process	localization	1	961	2	8505	0.5	0.213229	0.703978
GO:0006882	cellular zinc ion homeostasis	biological_process	biological regulation	1	961	2	8505	0.5	0.213229	0.703978
GO:0006971	hypotonic response	biological_process	response to stimulus	1	961	2	8505	0.5	0.213229	0.703978
GO:0006974	cellular response to DNA damage stimulus	biological_process	cellular process	32	961	242	8505	0.132231	0.194007	0.703978
GO:0007035	vacuolar acidification	biological_process	biological regulation	1	961	2	8505	0.5	0.213229	0.703978
GO:0007076	mitotic chromosome condensation	biological_process	cellular process	2	961	7	8505	0.285714	0.182721	0.703978
GO:0007080	mitotic metaphase plate congression	biological_process	cellular process	1	961	2	8505	0.5	0.213229	0.703978
GO:0007093	mitotic cell cycle checkpoint signaling	biological_process	biological regulation	3	961	13	8505	0.230769	0.174722	0.703978
GO:0007099	centriole replication	biological_process	cellular process	2	961	7	8505	0.285714	0.182721	0.703978
GO:0007135	meiosis II	biological_process	cellular process	1	961	2	8505	0.5	0.213229	0.703978
GO:0007189	adenylate cyclase-activating G protein-coupled receptor signaling pathway	biological_process	biological regulation	5	961	27	8505	0.185185	0.182822	0.703978
GO:0007200	phospholipase C-activating G protein-coupled receptor signaling pathway	biological_process	biological regulation	3	961	13	8505	0.230769	0.174722	0.703978
GO:0007423	sensory organ development	biological_process	multicellular organismal process	17	961	120	8505	0.141667	0.19357	0.703978
GO:0007517	muscle organ development	biological_process	multicellular organismal process	7	961	42	8505	0.166667	0.190366	0.703978
GO:0007622	rhythmic behavior	biological_process	rhythmic process	1	961	2	8505	0.5	0.213229	0.703978
GO:0007635	chemosensory behavior	biological_process	response to stimulus	1	961	2	8505	0.5	0.213229	0.703978
GO:0008016	regulation of heart contraction	biological_process	biological regulation	3	961	14	8505	0.214286	0.204822	0.703978
GO:0008033	tRNA processing	biological_process	cellular process	11	961	70	8505	0.157143	0.161851	0.703978
GO:0008116	prostaglandin-I synthase activity	molecular_function	catalytic activity	1	1240	2	11913	0.5	0.19735	0.703978
GO:0008191	metalloendopeptidase inhibitor activity	molecular_function	molecular function regulator	2	1240	7	11913	0.285714	0.159883	0.703978
GO:0008239	dipeptidyl-peptidase activity	molecular_function	catalytic activity	1	1240	2	11913	0.5	0.19735	0.703978
GO:0008269	JAK pathway signal transduction adaptor activity	molecular_function	molecular adaptor activity	1	1240	2	11913	0.5	0.19735	0.703978
GO:0008476	protein-tyrosine sulfotransferase activity	molecular_function	catalytic activity	1	1240	2	11913	0.5	0.19735	0.703978
GO:0008526	phosphatidylinositol transfer activity	molecular_function	transporter activity	1	1240	2	11913	0.5	0.19735	0.703978
GO:0008584	male gonad development	biological_process	multicellular organismal process	1	961	2	8505	0.5	0.213229	0.703978
GO:0009056	catabolic process	biological_process	metabolic process	75	961	605	8505	0.123967	0.205239	0.703978
GO:0009059	macromolecule biosynthetic process	biological_process	metabolic process	88	961	709	8505	0.124118	0.179366	0.703978
GO:0009074	aromatic amino acid family catabolic process	biological_process	cellular process	2	961	6	8505	0.333333	0.140655	0.703978
GO:0009113	purine nucleobase biosynthetic process	biological_process	cellular process	1	961	2	8505	0.5	0.213229	0.703978
GO:0009132	nucleoside diphosphate metabolic process	biological_process	cellular process	7	961	39	8505	0.179487	0.144462	0.703978
GO:0009143	nucleoside triphosphate catabolic process	biological_process	cellular process	1	961	2	8505	0.5	0.213229	0.703978
GO:0009149	pyrimidine nucleoside triphosphate catabolic process	biological_process	cellular process	1	961	2	8505	0.5	0.213229	0.703978
GO:0009200	deoxyribonucleoside triphosphate metabolic process	biological_process	cellular process	1	961	2	8505	0.5	0.213229	0.703978
GO:0009204	deoxyribonucleoside triphosphate catabolic process	biological_process	cellular process	1	961	2	8505	0.5	0.213229	0.703978
GO:0009211	pyrimidine deoxyribonucleoside triphosphate metabolic process	biological_process	cellular process	1	961	2	8505	0.5	0.213229	0.703978
GO:0009213	pyrimidine deoxyribonucleoside triphosphate catabolic process	biological_process	cellular process	1	961	2	8505	0.5	0.213229	0.703978
GO:0009223	pyrimidine deoxyribonucleotide catabolic process	biological_process	cellular process	1	961	2	8505	0.5	0.213229	0.703978
GO:0009267	cellular response to starvation	biological_process	cellular process	3	961	14	8505	0.214286	0.204822	0.703978
GO:0009309	amine biosynthetic process	biological_process	cellular process	2	961	7	8505	0.285714	0.182721	0.703978
GO:0009310	amine catabolic process	biological_process	metabolic process	2	961	7	8505	0.285714	0.182721	0.703978
GO:0009611	response to wounding	biological_process	response to stimulus	9	961	53	8505	0.169811	0.138187	0.703978
GO:0009713	catechol-containing compound biosynthetic process	biological_process	cellular process	1	961	2	8505	0.5	0.213229	0.703978
GO:0009725	response to hormone	biological_process	response to stimulus	8	961	47	8505	0.170213	0.154974	0.703978
GO:0010092	specification of animal organ identity	biological_process	multicellular organismal process	1	961	2	8505	0.5	0.213229	0.703978
GO:0010243	response to organonitrogen compound	biological_process	response to stimulus	12	961	75	8505	0.16	0.135114	0.703978
GO:0010494	cytoplasmic stress granule	cellular_component	cellular anatomical entity	3	1230	12	11025	0.25	0.141975	0.703978
GO:0010498	proteasomal protein catabolic process	biological_process	cellular process	11	961	68	8505	0.161765	0.140185	0.703978
GO:0010639	negative regulation of organelle organization	biological_process	biological regulation	8	961	50	8505	0.16	0.197973	0.703978
GO:0010647	positive regulation of cell communication	biological_process	biological regulation	15	961	99	8505	0.151515	0.145405	0.703978
GO:0010896	regulation of triglyceride catabolic process	biological_process	biological regulation	1	961	2	8505	0.5	0.213229	0.703978
GO:0010898	positive regulation of triglyceride catabolic process	biological_process	biological regulation	1	961	2	8505	0.5	0.213229	0.703978
GO:0014823	response to activity	biological_process	response to stimulus	2	961	7	8505	0.285714	0.182721	0.703978
GO:0014850	response to muscle activity	biological_process	response to stimulus	1	961	2	8505	0.5	0.213229	0.703978
GO:0015035	protein-disulfide reductase activity	molecular_function	catalytic activity	4	1240	20	11913	0.2	0.147832	0.703978
GO:0015036	disulfide oxidoreductase activity	molecular_function	catalytic activity	4	1240	21	11913	0.190476	0.168487	0.703978
GO:0015173	aromatic amino acid transmembrane transporter activity	molecular_function	transporter activity	1	1240	2	11913	0.5	0.19735	0.703978
GO:0015218	pyrimidine nucleotide transmembrane transporter activity	molecular_function	transporter activity	1	1240	2	11913	0.5	0.19735	0.703978
GO:0015658	branched-chain amino acid transmembrane transporter activity	molecular_function	transporter activity	1	1240	2	11913	0.5	0.19735	0.703978
GO:0015749	monosaccharide transmembrane transport	biological_process	cellular process	1	961	2	8505	0.5	0.213229	0.703978
GO:0015807	L-amino acid transport	biological_process	localization	1	961	2	8505	0.5	0.213229	0.703978
GO:0015928	fucosidase activity	molecular_function	catalytic activity	1	1240	2	11913	0.5	0.19735	0.703978
GO:0016054	organic acid catabolic process	biological_process	cellular process	8	961	51	8505	0.156863	0.213293	0.703978
GO:0016206	catechol O-methyltransferase activity	molecular_function	catalytic activity	1	1240	2	11913	0.5	0.19735	0.703978
GO:0016209	antioxidant activity	molecular_function	antioxidant activity	7	1240	44	11913	0.159091	0.168324	0.703978
GO:0016211	ammonia ligase activity	molecular_function	catalytic activity	1	1240	2	11913	0.5	0.19735	0.703978
GO:0016272	prefoldin complex	cellular_component	protein-containing complex	2	1230	6	11025	0.333333	0.13768	0.703978
GO:0016301	kinase activity	molecular_function	catalytic activity	99	1240	854	11913	0.115925	0.132489	0.703978
GO:0016422	mRNA (2'-O-methyladenosine-N6-)-methyltransferase activity	molecular_function	catalytic activity	1	1240	2	11913	0.5	0.19735	0.703978
GO:0016459	myosin complex	cellular_component	protein-containing complex	8	1230	51	11025	0.156863	0.20364	0.703978
GO:0016592	mediator complex	cellular_component	protein-containing complex	5	1230	27	11025	0.185185	0.176218	0.703978
GO:0016667	oxidoreductase activity, acting on a sulfur group of donors	molecular_function	catalytic activity	6	1240	36	11913	0.166667	0.166023	0.703978
GO:0016740	transferase activity	molecular_function	catalytic activity	247	1240	2261	11913	0.109244	0.19618	0.703978
GO:0016746	acyltransferase activity	molecular_function	catalytic activity	25	1240	201	11913	0.124378	0.199571	0.703978
GO:0016757	glycosyltransferase activity	molecular_function	catalytic activity	34	1240	275	11913	0.123636	0.16447	0.703978
GO:0016775	phosphotransferase activity, nitrogenous group as acceptor	molecular_function	catalytic activity	2	1240	7	11913	0.285714	0.159883	0.703978
GO:0016783	sulfurtransferase activity	molecular_function	catalytic activity	2	1240	8	11913	0.25	0.199107	0.703978
GO:0016791	phosphatase activity	molecular_function	catalytic activity	29	1240	229	11913	0.126638	0.154042	0.703978
GO:0016831	carboxy-lyase activity	molecular_function	catalytic activity	4	1240	19	11913	0.210526	0.128238	0.703978
GO:0016835	carbon-oxygen lyase activity	molecular_function	catalytic activity	8	1240	49	11913	0.163265	0.132006	0.703978
GO:0016836	hydro-lyase activity	molecular_function	catalytic activity	7	1240	44	11913	0.159091	0.168324	0.703978
GO:0016843	amine-lyase activity	molecular_function	catalytic activity	1	1240	2	11913	0.5	0.19735	0.703978
GO:0016844	strictosidine synthase activity	molecular_function	catalytic activity	1	1240	2	11913	0.5	0.19735	0.703978
GO:0016872	intramolecular lyase activity	molecular_function	catalytic activity	1	1240	2	11913	0.5	0.19735	0.703978
GO:0016879	ligase activity, forming carbon-nitrogen bonds	molecular_function	catalytic activity	5	1240	30	11913	0.166667	0.19669	0.703978
GO:0016880	acid-ammonia (or amide) ligase activity	molecular_function	catalytic activity	1	1240	2	11913	0.5	0.19735	0.703978
GO:0016886	ligase activity, forming phosphoric ester bonds	molecular_function	catalytic activity	2	1240	8	11913	0.25	0.199107	0.703978
GO:0016888	endodeoxyribonuclease activity, producing 5'-phosphomonoesters	molecular_function	catalytic activity	1	1240	2	11913	0.5	0.19735	0.703978
GO:0017108	5'-flap endonuclease activity	molecular_function	catalytic activity	1	1240	2	11913	0.5	0.19735	0.703978
GO:0018195	peptidyl-arginine modification	biological_process	cellular process	1	961	2	8505	0.5	0.213229	0.703978
GO:0018345	protein palmitoylation	biological_process	cellular process	2	961	6	8505	0.333333	0.140655	0.703978
GO:0018400	peptidyl-proline hydroxylation to 3-hydroxy-L-proline	biological_process	cellular process	1	961	2	8505	0.5	0.213229	0.703978
GO:0018549	methanethiol oxidase activity	molecular_function	catalytic activity	1	1240	2	11913	0.5	0.19735	0.703978
GO:0018958	phenol-containing compound metabolic process	biological_process	cellular process	3	961	12	8505	0.25	0.146014	0.703978
GO:0019184	nonribosomal peptide biosynthetic process	biological_process	cellular process	1	961	2	8505	0.5	0.213229	0.703978
GO:0019264	glycine biosynthetic process from serine	biological_process	cellular process	1	961	2	8505	0.5	0.213229	0.703978
GO:0019287	isopentenyl diphosphate biosynthetic process, mevalonate pathway	biological_process	cellular process	1	961	2	8505	0.5	0.213229	0.703978
GO:0019400	alditol metabolic process	biological_process	cellular process	1	961	2	8505	0.5	0.213229	0.703978
GO:0019441	tryptophan catabolic process to kynurenine	biological_process	cellular process	1	961	2	8505	0.5	0.213229	0.703978
GO:0019511	peptidyl-proline hydroxylation	biological_process	cellular process	1	961	2	8505	0.5	0.213229	0.703978
GO:0019637	organophosphate metabolic process	biological_process	cellular process	49	961	379	8505	0.129288	0.172387	0.703978
GO:0019902	phosphatase binding	molecular_function	binding	4	1240	22	11913	0.181818	0.190081	0.703978
GO:0019903	protein phosphatase binding	molecular_function	binding	4	1240	20	11913	0.2	0.147832	0.703978
GO:0019915	lipid storage	biological_process	localization	2	961	7	8505	0.285714	0.182721	0.703978
GO:0019941	modification-dependent protein catabolic process	biological_process	cellular process	26	961	192	8505	0.135417	0.188181	0.703978
GO:0021532	neural tube patterning	biological_process	multicellular organismal process	2	961	7	8505	0.285714	0.182721	0.703978
GO:0021695	cerebellar cortex development	biological_process	multicellular organismal process	1	961	2	8505	0.5	0.213229	0.703978
GO:0021696	cerebellar cortex morphogenesis	biological_process	multicellular organismal process	1	961	2	8505	0.5	0.213229	0.703978
GO:0021903	rostrocaudal neural tube patterning	biological_process	multicellular organismal process	2	961	6	8505	0.333333	0.140655	0.703978
GO:0023056	positive regulation of signaling	biological_process	biological regulation	15	961	99	8505	0.151515	0.145405	0.703978
GO:0030029	actin filament-based process	biological_process	cellular process	25	961	176	8505	0.142045	0.134557	0.703978
GO:0030036	actin cytoskeleton organization	biological_process	cellular process	24	961	174	8505	0.137931	0.175161	0.703978
GO:0030148	sphingolipid biosynthetic process	biological_process	cellular process	3	961	14	8505	0.214286	0.204822	0.703978
GO:0030163	protein catabolic process	biological_process	metabolic process	30	961	222	8505	0.135135	0.170544	0.703978
GO:0030203	glycosaminoglycan metabolic process	biological_process	metabolic process	5	961	28	8505	0.178571	0.203337	0.703978
GO:0030213	hyaluronan biosynthetic process	biological_process	metabolic process	1	961	2	8505	0.5	0.213229	0.703978
GO:0030240	skeletal muscle thin filament assembly	biological_process	cellular process	1	961	2	8505	0.5	0.213229	0.703978
GO:0030336	negative regulation of cell migration	biological_process	biological regulation	2	961	7	8505	0.285714	0.182721	0.703978
GO:0030337	DNA polymerase processivity factor activity	molecular_function	molecular function regulator	1	1240	2	11913	0.5	0.19735	0.703978
GO:0030433	ubiquitin-dependent ERAD pathway	biological_process	cellular process	4	961	18	8505	0.222222	0.137655	0.703978
GO:0030496	midbody	cellular_component	cellular anatomical entity	5	1230	28	11025	0.178571	0.196191	0.703978
GO:0030548	acetylcholine receptor regulator activity	molecular_function	molecular function regulator	1	1240	2	11913	0.5	0.19735	0.703978
GO:0030667	secretory granule membrane	cellular_component	cellular anatomical entity	2	1230	6	11025	0.333333	0.13768	0.703978
GO:0030686	90S preribosome	cellular_component	protein-containing complex	1	1230	2	11025	0.5	0.210692	0.703978
GO:0030728	ovulation	biological_process	multicellular organismal process	1	961	2	8505	0.5	0.213229	0.703978
GO:0030838	positive regulation of actin filament polymerization	biological_process	biological regulation	2	961	6	8505	0.333333	0.140655	0.703978
GO:0030880	RNA polymerase complex	cellular_component	protein-containing complex	7	1230	43	11025	0.162791	0.198075	0.703978
GO:0030942	endoplasmic reticulum signal peptide binding	molecular_function	binding	1	1240	2	11913	0.5	0.19735	0.703978
GO:0030971	receptor tyrosine kinase binding	molecular_function	binding	3	1240	14	11913	0.214286	0.172489	0.703978
GO:0030991	intraciliary transport particle A	cellular_component	protein-containing complex	1	1230	2	11025	0.5	0.210692	0.703978
GO:0031229	intrinsic component of nuclear inner membrane	cellular_component	cellular anatomical entity	2	1230	6	11025	0.333333	0.13768	0.703978
GO:0031258	lamellipodium membrane	cellular_component	cellular anatomical entity	1	1230	2	11025	0.5	0.210692	0.703978
GO:0031261	DNA replication preinitiation complex	cellular_component	protein-containing complex	1	1230	2	11025	0.5	0.210692	0.703978
GO:0031348	negative regulation of defense response	biological_process	biological regulation	1	961	2	8505	0.5	0.213229	0.703978
GO:0031390	Ctf18 RFC-like complex	cellular_component	protein-containing complex	1	1230	2	11025	0.5	0.210692	0.703978
GO:0031434	mitogen-activated protein kinase kinase binding	molecular_function	binding	1	1240	2	11913	0.5	0.19735	0.703978
GO:0031966	mitochondrial membrane	cellular_component	cellular anatomical entity	30	1230	226	11025	0.132743	0.178768	0.703978
GO:0032355	response to estradiol	biological_process	response to stimulus	1	961	2	8505	0.5	0.213229	0.703978
GO:0032366	intracellular sterol transport	biological_process	cellular process	2	961	7	8505	0.285714	0.182721	0.703978
GO:0032367	intracellular cholesterol transport	biological_process	cellular process	2	961	6	8505	0.333333	0.140655	0.703978
GO:0032469	endoplasmic reticulum calcium ion homeostasis	biological_process	biological regulation	1	961	2	8505	0.5	0.213229	0.703978
GO:0032937	SREBP-SCAP-Insig complex	cellular_component	protein-containing complex	1	1230	2	11025	0.5	0.210692	0.703978
GO:0032994	protein-lipid complex	cellular_component	protein-containing complex	2	1230	7	11025	0.285714	0.179019	0.703978
GO:0033293	monocarboxylic acid binding	molecular_function	binding	3	1240	15	11913	0.2	0.199938	0.703978
GO:0033333	fin development	biological_process	multicellular organismal process	4	961	20	8505	0.2	0.18287	0.703978
GO:0033365	protein localization to organelle	biological_process	cellular process	15	961	99	8505	0.151515	0.145405	0.703978
GO:0033764	steroid dehydrogenase activity, acting on the CH-OH group of donors, NAD or NADP as acceptor	molecular_function	catalytic activity	3	1240	15	11913	0.2	0.199938	0.703978
GO:0033961	cis-stilbene-oxide hydrolase activity	molecular_function	catalytic activity	1	1240	2	11913	0.5	0.19735	0.703978
GO:0034062	5'-3' RNA polymerase activity	molecular_function	catalytic activity	6	1240	35	11913	0.171429	0.150755	0.703978
GO:0034219	carbohydrate transmembrane transport	biological_process	cellular process	1	961	2	8505	0.5	0.213229	0.703978
GO:0034358	plasma lipoprotein particle	cellular_component	protein-containing complex	2	1230	7	11025	0.285714	0.179019	0.703978
GO:0034457	Mpp10 complex	cellular_component	protein-containing complex	1	1230	2	11025	0.5	0.210692	0.703978
GO:0034485	phosphatidylinositol-3,4,5-trisphosphate 5-phosphatase activity	molecular_function	catalytic activity	1	1240	2	11913	0.5	0.19735	0.703978
GO:0034645	cellular macromolecule biosynthetic process	biological_process	cellular process	68	961	546	8505	0.124542	0.207014	0.703978
GO:0034724	DNA replication-independent chromatin organization	biological_process	cellular process	1	961	2	8505	0.5	0.213229	0.703978
GO:0034992	microtubule organizing center attachment site	cellular_component	cellular anatomical entity	2	1230	7	11025	0.285714	0.179019	0.703978
GO:0034993	meiotic nuclear membrane microtubule tethering complex	cellular_component	protein-containing complex	2	1230	7	11025	0.285714	0.179019	0.703978
GO:0035197	siRNA binding	molecular_function	binding	1	1240	2	11913	0.5	0.19735	0.703978
GO:0035242	protein-arginine omega-N asymmetric methyltransferase activity	molecular_function	catalytic activity	1	1240	2	11913	0.5	0.19735	0.703978
GO:0035437	maintenance of protein localization in endoplasmic reticulum	biological_process	cellular process	2	961	7	8505	0.285714	0.182721	0.703978
GO:0035591	signaling adaptor activity	molecular_function	molecular adaptor activity	4	1240	21	11913	0.190476	0.168487	0.703978
GO:0035596	methylthiotransferase activity	molecular_function	catalytic activity	1	1240	2	11913	0.5	0.19735	0.703978
GO:0035770	ribonucleoprotein granule	cellular_component	cellular anatomical entity	7	1230	40	11025	0.175	0.15191	0.703978
GO:0035778	pronephric nephron tubule epithelial cell differentiation	biological_process	cellular process	1	961	2	8505	0.5	0.213229	0.703978
GO:0035821	modulation of process of another organism	biological_process	biological process involved in interspecies interaction between organisms	2	961	6	8505	0.333333	0.140655	0.703978
GO:0036314	response to sterol	biological_process	response to stimulus	1	961	2	8505	0.5	0.213229	0.703978
GO:0036315	cellular response to sterol	biological_process	cellular process	1	961	2	8505	0.5	0.213229	0.703978
GO:0036316	SREBP-SCAP complex retention in endoplasmic reticulum	biological_process	biological regulation	1	961	2	8505	0.5	0.213229	0.703978
GO:0036464	cytoplasmic ribonucleoprotein granule	cellular_component	cellular anatomical entity	7	1230	40	11025	0.175	0.15191	0.703978
GO:0036503	ERAD pathway	biological_process	cellular process	4	961	19	8505	0.210526	0.159673	0.703978
GO:0039014	cell differentiation involved in pronephros development	biological_process	cellular process	1	961	2	8505	0.5	0.213229	0.703978
GO:0039019	pronephric nephron development	biological_process	multicellular organismal process	1	961	2	8505	0.5	0.213229	0.703978
GO:0039020	pronephric nephron tubule development	biological_process	multicellular organismal process	1	961	2	8505	0.5	0.213229	0.703978
GO:0040001	establishment of mitotic spindle localization	biological_process	cellular process	2	961	7	8505	0.285714	0.182721	0.703978
GO:0040037	negative regulation of fibroblast growth factor receptor signaling pathway	biological_process	biological regulation	1	961	2	8505	0.5	0.213229	0.703978
GO:0042048	olfactory behavior	biological_process	response to stimulus	1	961	2	8505	0.5	0.213229	0.703978
GO:0042135	neurotransmitter catabolic process	biological_process	biological regulation	1	961	2	8505	0.5	0.213229	0.703978
GO:0042157	lipoprotein metabolic process	biological_process	metabolic process	8	961	48	8505	0.166667	0.168782	0.703978
GO:0042158	lipoprotein biosynthetic process	biological_process	cellular process	6	961	32	8505	0.1875	0.14574	0.703978
GO:0042180	cellular ketone metabolic process	biological_process	cellular process	4	961	20	8505	0.2	0.18287	0.703978
GO:0042284	sphingolipid delta-4 desaturase activity	molecular_function	catalytic activity	1	1240	2	11913	0.5	0.19735	0.703978
GO:0042396	phosphagen biosynthetic process	biological_process	cellular process	2	961	7	8505	0.285714	0.182721	0.703978
GO:0042401	cellular biogenic amine biosynthetic process	biological_process	cellular process	2	961	7	8505	0.285714	0.182721	0.703978
GO:0042402	cellular biogenic amine catabolic process	biological_process	cellular process	2	961	7	8505	0.285714	0.182721	0.703978
GO:0042423	catecholamine biosynthetic process	biological_process	cellular process	1	961	2	8505	0.5	0.213229	0.703978
GO:0042427	serotonin biosynthetic process	biological_process	cellular process	1	961	2	8505	0.5	0.213229	0.703978
GO:0042428	serotonin metabolic process	biological_process	cellular process	1	961	2	8505	0.5	0.213229	0.703978
GO:0042430	indole-containing compound metabolic process	biological_process	cellular process	2	961	6	8505	0.333333	0.140655	0.703978
GO:0042435	indole-containing compound biosynthetic process	biological_process	cellular process	1	961	2	8505	0.5	0.213229	0.703978
GO:0042461	photoreceptor cell development	biological_process	cellular process	3	961	12	8505	0.25	0.146014	0.703978
GO:0042462	eye photoreceptor cell development	biological_process	cellular process	2	961	6	8505	0.333333	0.140655	0.703978
GO:0042539	hypotonic salinity response	biological_process	response to stimulus	1	961	2	8505	0.5	0.213229	0.703978
GO:0042670	retinal cone cell differentiation	biological_process	cellular process	1	961	2	8505	0.5	0.213229	0.703978
GO:0042719	mitochondrial intermembrane space protein transporter complex	cellular_component	protein-containing complex	1	1230	2	11025	0.5	0.210692	0.703978
GO:0042779	tRNA 3'-trailer cleavage	biological_process	cellular process	1	961	2	8505	0.5	0.213229	0.703978
GO:0042780	tRNA 3'-end processing	biological_process	cellular process	1	961	2	8505	0.5	0.213229	0.703978
GO:0042816	vitamin B6 metabolic process	biological_process	cellular process	1	961	2	8505	0.5	0.213229	0.703978
GO:0042819	vitamin B6 biosynthetic process	biological_process	cellular process	1	961	2	8505	0.5	0.213229	0.703978
GO:0042822	pyridoxal phosphate metabolic process	biological_process	cellular process	1	961	2	8505	0.5	0.213229	0.703978
GO:0042823	pyridoxal phosphate biosynthetic process	biological_process	cellular process	1	961	2	8505	0.5	0.213229	0.703978
GO:0043047	single-stranded telomeric DNA binding	molecular_function	binding	1	1240	2	11913	0.5	0.19735	0.703978
GO:0043161	proteasome-mediated ubiquitin-dependent protein catabolic process	biological_process	cellular process	11	961	67	8505	0.164179	0.129966	0.703978
GO:0043174	nucleoside salvage	biological_process	cellular process	2	961	7	8505	0.285714	0.182721	0.703978
GO:0043209	myelin sheath	cellular_component	cellular anatomical entity	3	1230	12	11025	0.25	0.141975	0.703978
GO:0043408	regulation of MAPK cascade	biological_process	biological regulation	5	961	27	8505	0.185185	0.182822	0.703978
GO:0043467	regulation of generation of precursor metabolites and energy	biological_process	biological regulation	1	961	2	8505	0.5	0.213229	0.703978
GO:0043486	histone exchange	biological_process	cellular process	2	961	6	8505	0.333333	0.140655	0.703978
GO:0043596	nuclear replication fork	cellular_component	cellular anatomical entity	1	1230	2	11025	0.5	0.210692	0.703978
GO:0043627	response to estrogen	biological_process	response to stimulus	2	961	6	8505	0.333333	0.140655	0.703978
GO:0043632	modification-dependent macromolecule catabolic process	biological_process	cellular process	26	961	193	8505	0.134715	0.19554	0.703978
GO:0043998	H2A histone acetyltransferase activity	molecular_function	catalytic activity	1	1240	2	11913	0.5	0.19735	0.703978
GO:0044242	cellular lipid catabolic process	biological_process	cellular process	7	961	38	8505	0.184211	0.130472	0.703978
GO:0044743	protein transmembrane import into intracellular organelle	biological_process	cellular process	3	961	14	8505	0.214286	0.204822	0.703978
GO:0044819	mitotic G1/S transition checkpoint signaling	biological_process	biological regulation	1	961	2	8505	0.5	0.213229	0.703978
GO:0045041	protein import into mitochondrial intermembrane space	biological_process	cellular process	1	961	2	8505	0.5	0.213229	0.703978
GO:0045121	membrane raft	cellular_component	cellular anatomical entity	7	1230	39	11025	0.179487	0.137758	0.703978
GO:0045471	response to ethanol	biological_process	response to stimulus	1	961	2	8505	0.5	0.213229	0.703978
GO:0045596	negative regulation of cell differentiation	biological_process	biological regulation	4	961	19	8505	0.210526	0.159673	0.703978
GO:0045786	negative regulation of cell cycle	biological_process	biological regulation	6	961	34	8505	0.176471	0.179404	0.703978
GO:0045823	positive regulation of heart contraction	biological_process	biological regulation	1	961	2	8505	0.5	0.213229	0.703978
GO:0045851	pH reduction	biological_process	biological regulation	1	961	2	8505	0.5	0.213229	0.703978
GO:0046184	aldehyde biosynthetic process	biological_process	cellular process	1	961	2	8505	0.5	0.213229	0.703978
GO:0046314	phosphocreatine biosynthetic process	biological_process	cellular process	2	961	7	8505	0.285714	0.182721	0.703978
GO:0046330	positive regulation of JNK cascade	biological_process	biological regulation	1	961	2	8505	0.5	0.213229	0.703978
GO:0046395	carboxylic acid catabolic process	biological_process	cellular process	8	961	51	8505	0.156863	0.213293	0.703978
GO:0046457	prostanoid biosynthetic process	biological_process	cellular process	2	961	6	8505	0.333333	0.140655	0.703978
GO:0046467	membrane lipid biosynthetic process	biological_process	cellular process	7	961	43	8505	0.162791	0.206843	0.703978
GO:0046477	glycosylceramide catabolic process	biological_process	cellular process	1	961	2	8505	0.5	0.213229	0.703978
GO:0046530	photoreceptor cell differentiation	biological_process	cellular process	3	961	13	8505	0.230769	0.174722	0.703978
GO:0046546	development of primary male sexual characteristics	biological_process	multicellular organismal process	1	961	2	8505	0.5	0.213229	0.703978
GO:0046782	regulation of viral transcription	biological_process	biological regulation	1	961	2	8505	0.5	0.213229	0.703978
GO:0046906	tetrapyrrole binding	molecular_function	binding	15	1240	113	11913	0.132743	0.194932	0.703978
GO:0046983	protein dimerization activity	molecular_function	binding	32	1240	263	11913	0.121673	0.19762	0.703978
GO:0047322	[hydroxymethylglutaryl-CoA reductase (NADPH)] kinase activity	molecular_function	catalytic activity	1	1240	2	11913	0.5	0.19735	0.703978
GO:0048256	flap endonuclease activity	molecular_function	catalytic activity	1	1240	2	11913	0.5	0.19735	0.703978
GO:0048512	circadian behavior	biological_process	rhythmic process	1	961	2	8505	0.5	0.213229	0.703978
GO:0048736	appendage development	biological_process	multicellular organismal process	4	961	20	8505	0.2	0.18287	0.703978
GO:0048863	stem cell differentiation	biological_process	cellular process	5	961	28	8505	0.178571	0.203337	0.703978
GO:0050038	L-xylulose reductase (NADP+) activity	molecular_function	catalytic activity	1	1240	2	11913	0.5	0.19735	0.703978
GO:0050291	sphingosine N-acyltransferase activity	molecular_function	catalytic activity	2	1240	7	11913	0.285714	0.159883	0.703978
GO:0050405	[acetyl-CoA carboxylase] kinase activity	molecular_function	catalytic activity	1	1240	2	11913	0.5	0.19735	0.703978
GO:0050497	alkylthioltransferase activity	molecular_function	catalytic activity	1	1240	2	11913	0.5	0.19735	0.703978
GO:0050501	hyaluronan synthase activity	molecular_function	catalytic activity	1	1240	2	11913	0.5	0.19735	0.703978
GO:0050654	chondroitin sulfate proteoglycan metabolic process	biological_process	cellular process	3	961	12	8505	0.25	0.146014	0.703978
GO:0050660	flavin adenine dinucleotide binding	molecular_function	binding	9	1240	59	11913	0.152542	0.155819	0.703978
GO:0050728	negative regulation of inflammatory response	biological_process	biological regulation	1	961	2	8505	0.5	0.213229	0.703978
GO:0050792	regulation of viral process	biological_process	biological regulation	1	961	2	8505	0.5	0.213229	0.703978
GO:0050908	detection of light stimulus involved in visual perception	biological_process	multicellular organismal process	1	961	2	8505	0.5	0.213229	0.703978
GO:0050962	detection of light stimulus involved in sensory perception	biological_process	multicellular organismal process	1	961	2	8505	0.5	0.213229	0.703978
GO:0050996	positive regulation of lipid catabolic process	biological_process	biological regulation	1	961	2	8505	0.5	0.213229	0.703978
GO:0051016	barbed-end actin filament capping	biological_process	biological regulation	3	961	14	8505	0.214286	0.204822	0.703978
GO:0051030	snRNA transport	biological_process	localization	1	961	2	8505	0.5	0.213229	0.703978
GO:0051235	maintenance of location	biological_process	localization	4	961	20	8505	0.2	0.18287	0.703978
GO:0051271	negative regulation of cellular component movement	biological_process	biological regulation	2	961	7	8505	0.285714	0.182721	0.703978
GO:0051293	establishment of spindle localization	biological_process	cellular process	2	961	7	8505	0.285714	0.182721	0.703978
GO:0051310	metaphase plate congression	biological_process	cellular process	1	961	2	8505	0.5	0.213229	0.703978
GO:0051450	myoblast proliferation	biological_process	cellular process	1	961	2	8505	0.5	0.213229	0.703978
GO:0051452	intracellular pH reduction	biological_process	biological regulation	1	961	2	8505	0.5	0.213229	0.703978
GO:0051499	D-aminoacyl-tRNA deacylase activity	molecular_function	catalytic activity	1	1240	2	11913	0.5	0.19735	0.703978
GO:0051653	spindle localization	biological_process	cellular process	2	961	7	8505	0.285714	0.182721	0.703978
GO:0051960	regulation of nervous system development	biological_process	biological regulation	4	961	19	8505	0.210526	0.159673	0.703978
GO:0055003	cardiac myofibril assembly	biological_process	cellular process	1	961	2	8505	0.5	0.213229	0.703978
GO:0055029	nuclear DNA-directed RNA polymerase complex	cellular_component	protein-containing complex	7	1230	41	11025	0.170732	0.166705	0.703978
GO:0055069	zinc ion homeostasis	biological_process	biological regulation	1	961	2	8505	0.5	0.213229	0.703978
GO:0055106	ubiquitin-protein transferase regulator activity	molecular_function	molecular function regulator	2	1240	7	11913	0.285714	0.159883	0.703978
GO:0060027	convergent extension involved in gastrulation	biological_process	multicellular organismal process	3	961	13	8505	0.230769	0.174722	0.703978
GO:0060037	pharyngeal system development	biological_process	multicellular organismal process	2	961	7	8505	0.285714	0.182721	0.703978
GO:0060042	retina morphogenesis in camera-type eye	biological_process	multicellular organismal process	6	961	33	8505	0.181818	0.162196	0.703978
GO:0060171	stereocilium membrane	cellular_component	cellular anatomical entity	1	1230	2	11025	0.5	0.210692	0.703978
GO:0060219	camera-type eye photoreceptor cell differentiation	biological_process	cellular process	1	961	2	8505	0.5	0.213229	0.703978
GO:0060284	regulation of cell development	biological_process	biological regulation	4	961	20	8505	0.2	0.18287	0.703978
GO:0060330	regulation of response to interferon-gamma	biological_process	biological regulation	1	961	2	8505	0.5	0.213229	0.703978
GO:0060334	regulation of interferon-gamma-mediated signaling pathway	biological_process	biological regulation	1	961	2	8505	0.5	0.213229	0.703978
GO:0060368	regulation of Fc receptor mediated stimulatory signaling pathway	biological_process	biological regulation	1	961	2	8505	0.5	0.213229	0.703978
GO:0060384	innervation	biological_process	multicellular organismal process	1	961	2	8505	0.5	0.213229	0.703978
GO:0060429	epithelium development	biological_process	developmental process	20	961	138	8505	0.144928	0.145206	0.703978
GO:0060703	deoxyribonuclease inhibitor activity	molecular_function	molecular function regulator	1	1240	2	11913	0.5	0.19735	0.703978
GO:0061077	chaperone-mediated protein folding	biological_process	cellular process	2	961	7	8505	0.285714	0.182721	0.703978
GO:0061980	regulatory RNA binding	molecular_function	binding	2	1240	7	11913	0.285714	0.159883	0.703978
GO:0061983	meiosis II cell cycle process	biological_process	cellular process	1	961	2	8505	0.5	0.213229	0.703978
GO:0070252	actin-mediated cell contraction	biological_process	cellular process	1	961	2	8505	0.5	0.213229	0.703978
GO:0070453	regulation of heme biosynthetic process	biological_process	biological regulation	1	961	2	8505	0.5	0.213229	0.703978
GO:0070455	positive regulation of heme biosynthetic process	biological_process	biological regulation	1	961	2	8505	0.5	0.213229	0.703978
GO:0070461	SAGA-type complex	cellular_component	protein-containing complex	3	1230	12	11025	0.25	0.141975	0.703978
GO:0070578	RISC-loading complex	cellular_component	protein-containing complex	1	1230	2	11025	0.5	0.210692	0.703978
GO:0070601	centromeric sister chromatid cohesion	biological_process	cellular process	1	961	2	8505	0.5	0.213229	0.703978
GO:0070883	pre-miRNA binding	molecular_function	binding	1	1240	2	11913	0.5	0.19735	0.703978
GO:0071025	RNA surveillance	biological_process	cellular process	1	961	2	8505	0.5	0.213229	0.703978
GO:0071216	cellular response to biotic stimulus	biological_process	cellular process	1	961	2	8505	0.5	0.213229	0.703978
GO:0071391	cellular response to estrogen stimulus	biological_process	cellular process	2	961	6	8505	0.333333	0.140655	0.703978
GO:0071392	cellular response to estradiol stimulus	biological_process	cellular process	1	961	2	8505	0.5	0.213229	0.703978
GO:0071396	cellular response to lipid	biological_process	cellular process	3	961	12	8505	0.25	0.146014	0.703978
GO:0071417	cellular response to organonitrogen compound	biological_process	cellular process	8	961	46	8505	0.173913	0.141731	0.703978
GO:0071479	cellular response to ionizing radiation	biological_process	cellular process	1	961	2	8505	0.5	0.213229	0.703978
GO:0071495	cellular response to endogenous stimulus	biological_process	response to stimulus	15	961	104	8505	0.144231	0.19265	0.703978
GO:0071855	neuropeptide receptor binding	molecular_function	binding	2	1240	7	11913	0.285714	0.159883	0.703978
GO:0071875	adrenergic receptor signaling pathway	biological_process	biological regulation	1	961	2	8505	0.5	0.213229	0.703978
GO:0071880	adenylate cyclase-activating adrenergic receptor signaling pathway	biological_process	biological regulation	1	961	2	8505	0.5	0.213229	0.703978
GO:0071902	positive regulation of protein serine/threonine kinase activity	biological_process	biological regulation	1	961	2	8505	0.5	0.213229	0.703978
GO:0072160	nephron tubule epithelial cell differentiation	biological_process	cellular process	1	961	2	8505	0.5	0.213229	0.703978
GO:0072329	monocarboxylic acid catabolic process	biological_process	cellular process	4	961	19	8505	0.210526	0.159673	0.703978
GO:0072527	pyrimidine-containing compound metabolic process	biological_process	cellular process	7	961	40	8505	0.175	0.159133	0.703978
GO:0072531	pyrimidine-containing compound transmembrane transport	biological_process	cellular process	1	961	2	8505	0.5	0.213229	0.703978
GO:0072546	EMC complex	cellular_component	protein-containing complex	2	1230	7	11025	0.285714	0.179019	0.703978
GO:0090065	regulation of production of siRNA involved in RNA interference	biological_process	biological regulation	1	961	2	8505	0.5	0.213229	0.703978
GO:0090335	regulation of brown fat cell differentiation	biological_process	biological regulation	1	961	2	8505	0.5	0.213229	0.703978
GO:0090336	positive regulation of brown fat cell differentiation	biological_process	biological regulation	1	961	2	8505	0.5	0.213229	0.703978
GO:0090594	inflammatory response to wounding	biological_process	response to stimulus	1	961	2	8505	0.5	0.213229	0.703978
GO:0097526	spliceosomal tri-snRNP complex	cellular_component	protein-containing complex	4	1230	18	11025	0.222222	0.133033	0.703978
GO:0097529	myeloid leukocyte migration	biological_process	cellular process	2	961	6	8505	0.333333	0.140655	0.703978
GO:0097747	RNA polymerase activity	molecular_function	catalytic activity	6	1240	35	11913	0.171429	0.150755	0.703978
GO:0098798	mitochondrial protein-containing complex	cellular_component	protein-containing complex	12	1230	77	11025	0.155844	0.145634	0.703978
GO:0098800	inner mitochondrial membrane protein complex	cellular_component	protein-containing complex	8	1230	51	11025	0.156863	0.20364	0.703978
GO:0098813	nuclear chromosome segregation	biological_process	cellular process	6	961	35	8505	0.171429	0.197304	0.703978
GO:0098847	sequence-specific single stranded DNA binding	molecular_function	binding	1	1240	2	11913	0.5	0.19735	0.703978
GO:0098857	membrane microdomain	cellular_component	cellular anatomical entity	7	1230	39	11025	0.179487	0.137758	0.703978
GO:0098918	structural constituent of synapse	molecular_function	structural molecule activity	1	1240	2	11913	0.5	0.19735	0.703978
GO:0098973	structural constituent of postsynaptic actin cytoskeleton	molecular_function	structural molecule activity	1	1240	2	11913	0.5	0.19735	0.703978
GO:0099186	structural constituent of postsynapse	molecular_function	structural molecule activity	1	1240	2	11913	0.5	0.19735	0.703978
GO:0099503	secretory vesicle	cellular_component	cellular anatomical entity	10	1230	64	11025	0.15625	0.171435	0.703978
GO:0099602	neurotransmitter receptor regulator activity	molecular_function	molecular function regulator	1	1240	2	11913	0.5	0.19735	0.703978
GO:0102084	L-dopa O-methyltransferase activity	molecular_function	catalytic activity	1	1240	2	11913	0.5	0.19735	0.703978
GO:0102938	orcinol O-methyltransferase activity	molecular_function	catalytic activity	1	1240	2	11913	0.5	0.19735	0.703978
GO:0106083	nuclear membrane protein complex	cellular_component	protein-containing complex	2	1230	7	11025	0.285714	0.179019	0.703978
GO:0106094	nuclear membrane microtubule tethering complex	cellular_component	protein-containing complex	2	1230	7	11025	0.285714	0.179019	0.703978
GO:0106256	hydroperoxy icosatetraenoate dehydratase activity	molecular_function	catalytic activity	1	1240	2	11913	0.5	0.19735	0.703978
GO:0106310	protein serine kinase activity	molecular_function	catalytic activity	20	1240	158	11913	0.126582	0.20794	0.703978
GO:0110154	RNA decapping	biological_process	cellular process	2	961	7	8505	0.285714	0.182721	0.703978
GO:0110156	methylguanosine-cap decapping	biological_process	cellular process	2	961	7	8505	0.285714	0.182721	0.703978
GO:0140223	general transcription initiation factor activity	molecular_function	general transcription initiation factor activity	2	1240	7	11913	0.285714	0.159883	0.703978
GO:0140535	intracellular protein-containing complex	cellular_component	protein-containing complex	41	1230	316	11025	0.129747	0.170116	0.703978
GO:0140677	molecular function activator activity	molecular_function	molecular function regulator	1	1240	2	11913	0.5	0.19735	0.703978
GO:0140721	nuclease inhibitor activity	molecular_function	molecular function regulator	1	1240	2	11913	0.5	0.19735	0.703978
GO:1901135	carbohydrate derivative metabolic process	biological_process	metabolic process	56	961	441	8505	0.126984	0.189345	0.703978
GO:1901137	carbohydrate derivative biosynthetic process	biological_process	metabolic process	42	961	317	8505	0.132492	0.152241	0.703978
GO:1901160	primary amino compound metabolic process	biological_process	metabolic process	1	961	2	8505	0.5	0.213229	0.703978
GO:1901162	primary amino compound biosynthetic process	biological_process	metabolic process	1	961	2	8505	0.5	0.213229	0.703978
GO:1901207	regulation of heart looping	biological_process	biological regulation	1	961	2	8505	0.5	0.213229	0.703978
GO:1901224	positive regulation of NIK/NF-kappaB signaling	biological_process	biological regulation	1	961	2	8505	0.5	0.213229	0.703978
GO:1901401	regulation of tetrapyrrole metabolic process	biological_process	biological regulation	1	961	2	8505	0.5	0.213229	0.703978
GO:1901403	positive regulation of tetrapyrrole metabolic process	biological_process	biological regulation	1	961	2	8505	0.5	0.213229	0.703978
GO:1901463	regulation of tetrapyrrole biosynthetic process	biological_process	biological regulation	1	961	2	8505	0.5	0.213229	0.703978
GO:1901465	positive regulation of tetrapyrrole biosynthetic process	biological_process	biological regulation	1	961	2	8505	0.5	0.213229	0.703978
GO:1901505	carbohydrate derivative transmembrane transporter activity	molecular_function	transporter activity	4	1240	22	11913	0.181818	0.190081	0.703978
GO:1901568	fatty acid derivative metabolic process	biological_process	metabolic process	2	961	6	8505	0.333333	0.140655	0.703978
GO:1901661	quinone metabolic process	biological_process	cellular process	3	961	13	8505	0.230769	0.174722	0.703978
GO:1901698	response to nitrogen compound	biological_process	response to stimulus	12	961	81	8505	0.148148	0.199585	0.703978
GO:1901699	cellular response to nitrogen compound	biological_process	cellular process	8	961	50	8505	0.16	0.197973	0.703978
GO:1901990	regulation of mitotic cell cycle phase transition	biological_process	biological regulation	4	961	18	8505	0.222222	0.137655	0.703978
GO:1901991	negative regulation of mitotic cell cycle phase transition	biological_process	biological regulation	3	961	13	8505	0.230769	0.174722	0.703978
GO:1902221	erythrose 4-phosphate/phosphoenolpyruvate family amino acid metabolic process	biological_process	cellular process	1	961	2	8505	0.5	0.213229	0.703978
GO:1902222	erythrose 4-phosphate/phosphoenolpyruvate family amino acid catabolic process	biological_process	cellular process	1	961	2	8505	0.5	0.213229	0.703978
GO:1902412	regulation of mitotic cytokinesis	biological_process	biological regulation	1	961	2	8505	0.5	0.213229	0.703978
GO:1902667	regulation of axon guidance	biological_process	biological regulation	1	961	2	8505	0.5	0.213229	0.703978
GO:1903524	positive regulation of blood circulation	biological_process	biological regulation	1	961	2	8505	0.5	0.213229	0.703978
GO:1904263	positive regulation of TORC1 signaling	biological_process	biological regulation	1	961	2	8505	0.5	0.213229	0.703978
GO:1990504	dense core granule exocytosis	biological_process	cellular process	1	961	2	8505	0.5	0.213229	0.703978
GO:1990519	pyrimidine nucleotide import into mitochondrion	biological_process	cellular process	1	961	2	8505	0.5	0.213229	0.703978
GO:1990726	Lsm1-7-Pat1 complex	cellular_component	protein-containing complex	1	1230	2	11025	0.5	0.210692	0.703978
GO:1990777	lipoprotein particle	cellular_component	protein-containing complex	2	1230	7	11025	0.285714	0.179019	0.703978
GO:1990782	protein tyrosine kinase binding	molecular_function	binding	3	1240	14	11913	0.214286	0.172489	0.703978
GO:1990879	CST complex	cellular_component	protein-containing complex	1	1230	2	11025	0.5	0.210692	0.703978
GO:2000113	negative regulation of cellular macromolecule biosynthetic process	biological_process	biological regulation	6	961	32	8505	0.1875	0.14574	0.703978
GO:2000146	negative regulation of cell motility	biological_process	biological regulation	2	961	7	8505	0.285714	0.182721	0.703978
GO:2000639	negative regulation of SREBP signaling pathway	biological_process	biological regulation	1	961	2	8505	0.5	0.213229	0.703978
GO:0019438	aromatic compound biosynthetic process	biological_process	cellular process	44	961	345	8505	0.127536	0.214063	0.705901
GO:0004721	phosphoprotein phosphatase activity	molecular_function	catalytic activity	19	1240	150	11913	0.126667	0.214484	0.706669
GO:0008376	acetylgalactosaminyltransferase activity	molecular_function	catalytic activity	5	1240	31	11913	0.16129	0.215919	0.70953
GO:0051146	striated muscle cell differentiation	biological_process	cellular process	6	961	36	8505	0.166667	0.215833	0.70953
GO:1901363	heterocyclic compound binding	molecular_function	binding	455	1240	4246	11913	0.10716	0.215759	0.70953
GO:0030545	signaling receptor regulator activity	molecular_function	molecular function regulator	34	1240	284	11913	0.119718	0.216288	0.710119
GO:0051129	negative regulation of cellular component organization	biological_process	biological regulation	9	961	59	8505	0.152542	0.217684	0.714079
GO:0000151	ubiquitin ligase complex	cellular_component	protein-containing complex	11	1230	76	11025	0.144737	0.223397	0.717156
GO:0000178	exosome (RNase complex)	cellular_component	protein-containing complex	2	1230	8	11025	0.25	0.221873	0.717156
GO:0000314	organellar small ribosomal subunit	cellular_component	protein-containing complex	2	1230	8	11025	0.25	0.221873	0.717156
GO:0000394	RNA splicing, via endonucleolytic cleavage and ligation	biological_process	cellular process	2	961	8	8505	0.25	0.226259	0.717156
GO:0005666	RNA polymerase III complex	cellular_component	protein-containing complex	2	1230	8	11025	0.25	0.221873	0.717156
GO:0005763	mitochondrial small ribosomal subunit	cellular_component	protein-containing complex	2	1230	8	11025	0.25	0.221873	0.717156
GO:0006020	inositol metabolic process	biological_process	cellular process	2	961	8	8505	0.25	0.226259	0.717156
GO:0006098	pentose-phosphate shunt	biological_process	cellular process	2	961	8	8505	0.25	0.226259	0.717156
GO:0006388	tRNA splicing, via endonucleolytic cleavage and ligation	biological_process	cellular process	2	961	8	8505	0.25	0.226259	0.717156
GO:0006740	NADPH regeneration	biological_process	cellular process	2	961	8	8505	0.25	0.226259	0.717156
GO:0007492	endoderm development	biological_process	developmental process	2	961	8	8505	0.25	0.226259	0.717156
GO:0007605	sensory perception of sound	biological_process	multicellular organismal process	5	961	29	8505	0.172414	0.224572	0.717156
GO:0009057	macromolecule catabolic process	biological_process	metabolic process	38	961	296	8505	0.128378	0.221442	0.717156
GO:0009070	serine family amino acid biosynthetic process	biological_process	cellular process	2	961	8	8505	0.25	0.226259	0.717156
GO:0009163	nucleoside biosynthetic process	biological_process	cellular process	2	961	8	8505	0.25	0.226259	0.717156
GO:0010212	response to ionizing radiation	biological_process	response to stimulus	2	961	8	8505	0.25	0.226259	0.717156
GO:0018208	peptidyl-proline modification	biological_process	cellular process	2	961	8	8505	0.25	0.226259	0.717156
GO:0030150	protein import into mitochondrial matrix	biological_process	cellular process	2	961	8	8505	0.25	0.226259	0.717156
GO:0030261	chromosome condensation	biological_process	cellular process	2	961	8	8505	0.25	0.226259	0.717156
GO:0030301	cholesterol transport	biological_process	localization	2	961	8	8505	0.25	0.226259	0.717156
GO:0030595	leukocyte chemotaxis	biological_process	cellular process	2	961	8	8505	0.25	0.226259	0.717156
GO:0031252	cell leading edge	cellular_component	cellular anatomical entity	8	1230	52	11025	0.153846	0.218908	0.717156
GO:0032365	intracellular lipid transport	biological_process	cellular process	2	961	8	8505	0.25	0.226259	0.717156
GO:0034404	nucleobase-containing small molecule biosynthetic process	biological_process	cellular process	2	961	8	8505	0.25	0.226259	0.717156
GO:0042451	purine nucleoside biosynthetic process	biological_process	cellular process	2	961	8	8505	0.25	0.226259	0.717156
GO:0042455	ribonucleoside biosynthetic process	biological_process	cellular process	2	961	8	8505	0.25	0.226259	0.717156
GO:0043010	camera-type eye development	biological_process	multicellular organismal process	11	961	75	8505	0.146667	0.222555	0.717156
GO:0046129	purine ribonucleoside biosynthetic process	biological_process	cellular process	2	961	8	8505	0.25	0.226259	0.717156
GO:0046189	phenol-containing compound biosynthetic process	biological_process	cellular process	2	961	8	8505	0.25	0.226259	0.717156
GO:0048729	tissue morphogenesis	biological_process	developmental process	14	961	99	8505	0.141414	0.224358	0.717156
GO:0050779	RNA destabilization	biological_process	biological regulation	2	961	8	8505	0.25	0.226259	0.717156
GO:0051156	glucose 6-phosphate metabolic process	biological_process	cellular process	2	961	8	8505	0.25	0.226259	0.717156
GO:0051603	proteolysis involved in cellular protein catabolic process	biological_process	cellular process	27	961	205	8505	0.131707	0.224374	0.717156
GO:0061157	mRNA destabilization	biological_process	biological regulation	2	961	8	8505	0.25	0.226259	0.717156
GO:0072595	maintenance of protein localization in organelle	biological_process	cellular process	2	961	8	8505	0.25	0.226259	0.717156
GO:0097194	execution phase of apoptosis	biological_process	cellular process	2	961	8	8505	0.25	0.226259	0.717156
GO:0098534	centriole assembly	biological_process	cellular process	2	961	8	8505	0.25	0.226259	0.717156
GO:0098659	inorganic cation import across plasma membrane	biological_process	cellular process	2	961	8	8505	0.25	0.226259	0.717156
GO:0099587	inorganic ion import across plasma membrane	biological_process	cellular process	2	961	8	8505	0.25	0.226259	0.717156
GO:1901679	nucleotide transmembrane transport	biological_process	cellular process	2	961	8	8505	0.25	0.226259	0.717156
GO:0070566	adenylyltransferase activity	molecular_function	catalytic activity	3	1240	16	11913	0.1875	0.228317	0.723066
GO:0005515	protein binding	molecular_function	binding	190	1240	1737	11913	0.109384	0.228696	0.723659
GO:0030234	enzyme regulator activity	molecular_function	molecular function regulator	62	1240	542	11913	0.114391	0.229632	0.726008
GO:0004197	cysteine-type endopeptidase activity	molecular_function	catalytic activity	9	1240	65	11913	0.138462	0.23158	0.727828
GO:0005777	peroxisome	cellular_component	cellular anatomical entity	7	1230	45	11025	0.155556	0.231533	0.727828
GO:0006333	chromatin assembly or disassembly	biological_process	cellular process	4	961	22	8505	0.181818	0.232145	0.727828
GO:0020037	heme binding	molecular_function	binding	14	1240	108	11913	0.12963	0.231067	0.727828
GO:0030902	hindbrain development	biological_process	multicellular organismal process	4	961	22	8505	0.181818	0.232145	0.727828
GO:0031965	nuclear membrane	cellular_component	cellular anatomical entity	7	1230	45	11025	0.155556	0.231533	0.727828
GO:0034728	nucleosome organization	biological_process	cellular process	4	961	22	8505	0.181818	0.232145	0.727828
GO:0042579	microbody	cellular_component	cellular anatomical entity	7	1230	45	11025	0.155556	0.231533	0.727828
GO:0097159	organic cyclic compound binding	molecular_function	binding	455	1240	4254	11913	0.106958	0.231381	0.727828
GO:1901362	organic cyclic compound biosynthetic process	biological_process	metabolic process	49	961	390	8505	0.125641	0.231168	0.727828
GO:0000075	cell cycle checkpoint signaling	biological_process	biological regulation	4	961	24	8505	0.166667	0.284158	0.731232
GO:0000079	regulation of cyclin-dependent protein serine/threonine kinase activity	biological_process	biological regulation	2	961	9	8505	0.222222	0.270402	0.731232
GO:0000086	G2/M transition of mitotic cell cycle	biological_process	cellular process	1	961	3	8505	0.333333	0.302149	0.731232
GO:0000212	meiotic spindle organization	biological_process	cellular process	1	961	3	8505	0.333333	0.302149	0.731232
GO:0000213	tRNA-intron endonuclease activity	molecular_function	catalytic activity	1	1240	3	11913	0.333333	0.28091	0.731232
GO:0000315	organellar large ribosomal subunit	cellular_component	protein-containing complex	1	1230	3	11025	0.333333	0.298766	0.731232
GO:0000347	THO complex	cellular_component	protein-containing complex	1	1230	3	11025	0.333333	0.298766	0.731232
GO:0000737	DNA catabolic process, endonucleolytic	biological_process	cellular process	1	961	3	8505	0.333333	0.302149	0.731232
GO:0000792	heterochromatin	cellular_component	cellular anatomical entity	1	1230	3	11025	0.333333	0.298766	0.731232
GO:0000808	origin recognition complex	cellular_component	protein-containing complex	1	1230	3	11025	0.333333	0.298766	0.731232
GO:0000940	outer kinetochore	cellular_component	protein-containing complex	1	1230	3	11025	0.333333	0.298766	0.731232
GO:0001556	oocyte maturation	biological_process	cellular process	1	961	3	8505	0.333333	0.302149	0.731232
GO:0001570	vasculogenesis	biological_process	cellular process	2	961	9	8505	0.222222	0.270402	0.731232
GO:0001654	eye development	biological_process	multicellular organismal process	13	961	92	8505	0.141304	0.236168	0.731232
GO:0001755	neural crest cell migration	biological_process	cellular process	3	961	15	8505	0.2	0.235977	0.731232
GO:0001919	regulation of receptor recycling	biological_process	biological regulation	1	961	3	8505	0.333333	0.302149	0.731232
GO:0002063	chondrocyte development	biological_process	cellular process	1	961	3	8505	0.333333	0.302149	0.731232
GO:0002064	epithelial cell development	biological_process	cellular process	3	961	15	8505	0.2	0.235977	0.731232
GO:0002084	protein depalmitoylation	biological_process	cellular process	1	961	3	8505	0.333333	0.302149	0.731232
GO:0002706	regulation of lymphocyte mediated immunity	biological_process	biological regulation	1	961	3	8505	0.333333	0.302149	0.731232
GO:0002709	regulation of T cell mediated immunity	biological_process	biological regulation	1	961	3	8505	0.333333	0.302149	0.731232
GO:0002724	regulation of T cell cytokine production	biological_process	biological regulation	1	961	3	8505	0.333333	0.302149	0.731232
GO:0002819	regulation of adaptive immune response	biological_process	biological regulation	1	961	3	8505	0.333333	0.302149	0.731232
GO:0002822	regulation of adaptive immune response based on somatic recombination of immune receptors built from immunoglobulin superfamily domains	biological_process	biological regulation	1	961	3	8505	0.333333	0.302149	0.731232
GO:0003073	regulation of systemic arterial blood pressure	biological_process	biological regulation	1	961	3	8505	0.333333	0.302149	0.731232
GO:0003229	ventricular cardiac muscle tissue development	biological_process	multicellular organismal process	1	961	3	8505	0.333333	0.302149	0.731232
GO:0003774	cytoskeletal motor activity	molecular_function	cytoskeletal motor activity	8	1240	61	11913	0.131148	0.299604	0.731232
GO:0003830	beta-1,4-mannosylglycoprotein 4-beta-N-acetylglucosaminyltransferase activity	molecular_function	catalytic activity	1	1240	3	11913	0.333333	0.28091	0.731232
GO:0003868	4-hydroxyphenylpyruvate dioxygenase activity	molecular_function	catalytic activity	1	1240	3	11913	0.333333	0.28091	0.731232
GO:0003938	IMP dehydrogenase activity	molecular_function	catalytic activity	1	1240	3	11913	0.333333	0.28091	0.731232
GO:0003988	acetyl-CoA C-acyltransferase activity	molecular_function	catalytic activity	1	1240	3	11913	0.333333	0.28091	0.731232
GO:0003994	aconitate hydratase activity	molecular_function	catalytic activity	1	1240	3	11913	0.333333	0.28091	0.731232
GO:0004090	carbonyl reductase (NADPH) activity	molecular_function	catalytic activity	1	1240	3	11913	0.333333	0.28091	0.731232
GO:0004145	diamine N-acetyltransferase activity	molecular_function	catalytic activity	1	1240	3	11913	0.333333	0.28091	0.731232
GO:0004180	carboxypeptidase activity	molecular_function	catalytic activity	5	1240	32	11913	0.15625	0.235702	0.731232
GO:0004315	3-oxoacyl-[acyl-carrier-protein] synthase activity	molecular_function	catalytic activity	1	1240	3	11913	0.333333	0.28091	0.731232
GO:0004335	galactokinase activity	molecular_function	catalytic activity	1	1240	3	11913	0.333333	0.28091	0.731232
GO:0004422	hypoxanthine phosphoribosyltransferase activity	molecular_function	catalytic activity	1	1240	3	11913	0.333333	0.28091	0.731232
GO:0004470	malic enzyme activity	molecular_function	catalytic activity	1	1240	3	11913	0.333333	0.28091	0.731232
GO:0004471	malate dehydrogenase (decarboxylating) (NAD+) activity	molecular_function	catalytic activity	1	1240	3	11913	0.333333	0.28091	0.731232
GO:0004523	RNA-DNA hybrid ribonuclease activity	molecular_function	catalytic activity	1	1240	3	11913	0.333333	0.28091	0.731232
GO:0004525	ribonuclease III activity	molecular_function	catalytic activity	1	1240	3	11913	0.333333	0.28091	0.731232
GO:0004661	protein geranylgeranyltransferase activity	molecular_function	catalytic activity	1	1240	3	11913	0.333333	0.28091	0.731232
GO:0004806	triglyceride lipase activity	molecular_function	catalytic activity	2	1240	9	11913	0.222222	0.239272	0.731232
GO:0004965	G protein-coupled GABA receptor activity	molecular_function	molecular transducer activity	1	1240	3	11913	0.333333	0.28091	0.731232
GO:0004985	G protein-coupled opioid receptor activity	molecular_function	molecular transducer activity	1	1240	3	11913	0.333333	0.28091	0.731232
GO:0005048	signal sequence binding	molecular_function	binding	2	1240	10	11913	0.2	0.27976	0.731232
GO:0005096	GTPase activator activity	molecular_function	molecular function regulator	16	1240	128	11913	0.125	0.255916	0.731232
GO:0005109	frizzled binding	molecular_function	binding	1	1240	3	11913	0.333333	0.28091	0.731232
GO:0005158	insulin receptor binding	molecular_function	binding	2	1240	9	11913	0.222222	0.239272	0.731232
GO:0005252	open rectifier potassium channel activity	molecular_function	transporter activity	1	1240	3	11913	0.333333	0.28091	0.731232
GO:0005518	collagen binding	molecular_function	binding	2	1240	9	11913	0.222222	0.239272	0.731232
GO:0005577	fibrinogen complex	cellular_component	protein-containing complex	1	1230	3	11025	0.333333	0.298766	0.731232
GO:0005667	transcription regulator complex	cellular_component	protein-containing complex	11	1230	80	11025	0.1375	0.276813	0.731232
GO:0005682	U5 snRNP	cellular_component	protein-containing complex	2	1230	9	11025	0.222222	0.26539	0.731232
GO:0005759	mitochondrial matrix	cellular_component	cellular anatomical entity	9	1230	64	11025	0.140625	0.281842	0.731232
GO:0005762	mitochondrial large ribosomal subunit	cellular_component	protein-containing complex	1	1230	3	11025	0.333333	0.298766	0.731232
GO:0005787	signal peptidase complex	cellular_component	protein-containing complex	1	1230	3	11025	0.333333	0.298766	0.731232
GO:0005811	lipid droplet	cellular_component	cellular anatomical entity	2	1230	9	11025	0.222222	0.26539	0.731232
GO:0005815	microtubule organizing center	cellular_component	cellular anatomical entity	15	1230	113	11025	0.132743	0.276166	0.731232
GO:0005882	intermediate filament	cellular_component	cellular anatomical entity	8	1230	54	11025	0.148148	0.250637	0.731232
GO:0005968	Rab-protein geranylgeranyltransferase complex	cellular_component	protein-containing complex	1	1230	3	11025	0.333333	0.298766	0.731232
GO:0006022	aminoglycan metabolic process	biological_process	metabolic process	5	961	31	8505	0.16129	0.268798	0.731232
GO:0006090	pyruvate metabolic process	biological_process	cellular process	6	961	37	8505	0.162162	0.234924	0.731232
GO:0006177	GMP biosynthetic process	biological_process	cellular process	1	961	3	8505	0.333333	0.302149	0.731232
GO:0006309	apoptotic DNA fragmentation	biological_process	cellular process	1	961	3	8505	0.333333	0.302149	0.731232
GO:0006310	DNA recombination	biological_process	cellular process	9	961	62	8505	0.145161	0.262905	0.731232
GO:0006334	nucleosome assembly	biological_process	cellular process	3	961	16	8505	0.1875	0.267868	0.731232
GO:0006353	DNA-templated transcription, termination	biological_process	cellular process	1	961	3	8505	0.333333	0.302149	0.731232
GO:0006383	transcription by RNA polymerase III	biological_process	cellular process	3	961	15	8505	0.2	0.235977	0.731232
GO:0006391	transcription initiation from mitochondrial promoter	biological_process	cellular process	1	961	3	8505	0.333333	0.302149	0.731232
GO:0006448	regulation of translational elongation	biological_process	biological regulation	2	961	9	8505	0.222222	0.270402	0.731232
GO:0006505	GPI anchor metabolic process	biological_process	cellular process	4	961	23	8505	0.173913	0.257891	0.731232
GO:0006506	GPI anchor biosynthetic process	biological_process	cellular process	4	961	23	8505	0.173913	0.257891	0.731232
GO:0006508	proteolysis	biological_process	metabolic process	34	961	273	8505	0.124542	0.297142	0.731232
GO:0006545	glycine biosynthetic process	biological_process	cellular process	1	961	3	8505	0.333333	0.302149	0.731232
GO:0006573	valine metabolic process	biological_process	cellular process	1	961	3	8505	0.333333	0.302149	0.731232
GO:0006598	polyamine catabolic process	biological_process	cellular process	1	961	3	8505	0.333333	0.302149	0.731232
GO:0006672	ceramide metabolic process	biological_process	cellular process	4	961	23	8505	0.173913	0.257891	0.731232
GO:0006677	glycosylceramide metabolic process	biological_process	cellular process	1	961	3	8505	0.333333	0.302149	0.731232
GO:0006695	cholesterol biosynthetic process	biological_process	metabolic process	2	961	9	8505	0.222222	0.270402	0.731232
GO:0006862	nucleotide transport	biological_process	localization	2	961	9	8505	0.222222	0.270402	0.731232
GO:0006921	cellular component disassembly involved in execution phase of apoptosis	biological_process	cellular process	1	961	3	8505	0.333333	0.302149	0.731232
GO:0006942	regulation of striated muscle contraction	biological_process	biological regulation	1	961	3	8505	0.333333	0.302149	0.731232
GO:0006991	response to sterol depletion	biological_process	response to stimulus	1	961	3	8505	0.333333	0.302149	0.731232
GO:0007023	post-chaperonin tubulin folding pathway	biological_process	cellular process	1	961	3	8505	0.333333	0.302149	0.731232
GO:0007064	mitotic sister chromatid cohesion	biological_process	cellular process	2	961	9	8505	0.222222	0.270402	0.731232
GO:0007191	adenylate cyclase-activating dopamine receptor signaling pathway	biological_process	biological regulation	1	961	3	8505	0.333333	0.302149	0.731232
GO:0007214	gamma-aminobutyric acid signaling pathway	biological_process	cellular process	1	961	3	8505	0.333333	0.302149	0.731232
GO:0007267	cell-cell signaling	biological_process	cellular process	24	961	189	8505	0.126984	0.301656	0.731232
GO:0007346	regulation of mitotic cell cycle	biological_process	biological regulation	6	961	37	8505	0.162162	0.234924	0.731232
GO:0007638	mechanosensory behavior	biological_process	response to stimulus	1	961	3	8505	0.333333	0.302149	0.731232
GO:0008169	C-methyltransferase activity	molecular_function	catalytic activity	1	1240	3	11913	0.333333	0.28091	0.731232
GO:0008195	phosphatidate phosphatase activity	molecular_function	catalytic activity	2	1240	9	11913	0.222222	0.239272	0.731232
GO:0008238	exopeptidase activity	molecular_function	catalytic activity	10	1240	77	11913	0.12987	0.277709	0.731232
GO:0008271	secondary active sulfate transmembrane transporter activity	molecular_function	transporter activity	3	1240	17	11913	0.176471	0.257377	0.731232
GO:0008299	isoprenoid biosynthetic process	biological_process	cellular process	3	961	16	8505	0.1875	0.267868	0.731232
GO:0008409	5'-3' exonuclease activity	molecular_function	catalytic activity	2	1240	9	11913	0.222222	0.239272	0.731232
GO:0008410	CoA-transferase activity	molecular_function	catalytic activity	1	1240	3	11913	0.333333	0.28091	0.731232
GO:0008425	2-polyprenyl-6-methoxy-1,4-benzoquinone methyltransferase activity	molecular_function	catalytic activity	1	1240	3	11913	0.333333	0.28091	0.731232
GO:0008475	procollagen-lysine 5-dioxygenase activity	molecular_function	catalytic activity	1	1240	3	11913	0.333333	0.28091	0.731232
GO:0008556	P-type potassium transmembrane transporter activity	molecular_function	transporter activity	2	1240	9	11913	0.222222	0.239272	0.731232
GO:0009055	electron transfer activity	molecular_function	catalytic activity	5	1240	32	11913	0.15625	0.235702	0.731232
GO:0009081	branched-chain amino acid metabolic process	biological_process	cellular process	2	961	9	8505	0.222222	0.270402	0.731232
GO:0009082	branched-chain amino acid biosynthetic process	biological_process	cellular process	1	961	3	8505	0.333333	0.302149	0.731232
GO:0009084	glutamine family amino acid biosynthetic process	biological_process	cellular process	2	961	9	8505	0.222222	0.270402	0.731232
GO:0009100	glycoprotein metabolic process	biological_process	cellular process	24	961	189	8505	0.126984	0.301656	0.731232
GO:0009101	glycoprotein biosynthetic process	biological_process	cellular process	23	961	180	8505	0.127778	0.29605	0.731232
GO:0009110	vitamin biosynthetic process	biological_process	cellular process	1	961	3	8505	0.333333	0.302149	0.731232
GO:0009119	ribonucleoside metabolic process	biological_process	cellular process	2	961	9	8505	0.222222	0.270402	0.731232
GO:0009157	deoxyribonucleoside monophosphate biosynthetic process	biological_process	cellular process	1	961	3	8505	0.333333	0.302149	0.731232
GO:0009162	deoxyribonucleoside monophosphate metabolic process	biological_process	cellular process	1	961	3	8505	0.333333	0.302149	0.731232
GO:0009176	pyrimidine deoxyribonucleoside monophosphate metabolic process	biological_process	cellular process	1	961	3	8505	0.333333	0.302149	0.731232
GO:0009177	pyrimidine deoxyribonucleoside monophosphate biosynthetic process	biological_process	cellular process	1	961	3	8505	0.333333	0.302149	0.731232
GO:0009240	isopentenyl diphosphate biosynthetic process	biological_process	cellular process	1	961	3	8505	0.333333	0.302149	0.731232
GO:0009298	GDP-mannose biosynthetic process	biological_process	cellular process	1	961	3	8505	0.333333	0.302149	0.731232
GO:0009445	putrescine metabolic process	biological_process	cellular process	1	961	3	8505	0.333333	0.302149	0.731232
GO:0009447	putrescine catabolic process	biological_process	cellular process	1	961	3	8505	0.333333	0.302149	0.731232
GO:0009584	detection of visible light	biological_process	response to stimulus	1	961	3	8505	0.333333	0.302149	0.731232
GO:0009651	response to salt stress	biological_process	response to stimulus	1	961	3	8505	0.333333	0.302149	0.731232
GO:0009719	response to endogenous stimulus	biological_process	response to stimulus	15	961	112	8505	0.133929	0.280858	0.731232
GO:0010485	H4 histone acetyltransferase activity	molecular_function	catalytic activity	1	1240	3	11913	0.333333	0.28091	0.731232
GO:0010506	regulation of autophagy	biological_process	biological regulation	5	961	32	8505	0.15625	0.291586	0.731232
GO:0010842	retina layer formation	biological_process	multicellular organismal process	2	961	9	8505	0.222222	0.270402	0.731232
GO:0014706	striated muscle tissue development	biological_process	developmental process	6	961	39	8505	0.153846	0.274518	0.731232
GO:0015116	sulfate transmembrane transporter activity	molecular_function	transporter activity	3	1240	18	11913	0.166667	0.286887	0.731232
GO:0015215	nucleotide transmembrane transporter activity	molecular_function	transporter activity	2	1240	9	11913	0.222222	0.239272	0.731232
GO:0015295	solute:proton symporter activity	molecular_function	transporter activity	1	1240	3	11913	0.333333	0.28091	0.731232
GO:0015378	sodium:chloride symporter activity	molecular_function	transporter activity	1	1240	3	11913	0.333333	0.28091	0.731232
GO:0015816	glycine transport	biological_process	localization	1	961	3	8505	0.333333	0.302149	0.731232
GO:0015849	organic acid transport	biological_process	localization	7	961	46	8505	0.152174	0.259158	0.731232
GO:0015918	sterol transport	biological_process	localization	2	961	9	8505	0.222222	0.270402	0.731232
GO:0015926	glucosidase activity	molecular_function	catalytic activity	1	1240	3	11913	0.333333	0.28091	0.731232
GO:0016018	cyclosporin A binding	molecular_function	binding	1	1240	3	11913	0.333333	0.28091	0.731232
GO:0016052	carbohydrate catabolic process	biological_process	metabolic process	6	961	39	8505	0.153846	0.274518	0.731232
GO:0016093	polyprenol metabolic process	biological_process	cellular process	1	961	3	8505	0.333333	0.302149	0.731232
GO:0016229	steroid dehydrogenase activity	molecular_function	catalytic activity	3	1240	18	11913	0.166667	0.286887	0.731232
GO:0016314	phosphatidylinositol-3,4,5-trisphosphate 3-phosphatase activity	molecular_function	catalytic activity	1	1240	3	11913	0.333333	0.28091	0.731232
GO:0016559	peroxisome fission	biological_process	cellular process	1	961	3	8505	0.333333	0.302149	0.731232
GO:0016567	protein ubiquitination	biological_process	cellular process	24	961	189	8505	0.126984	0.301656	0.731232
GO:0016572	histone phosphorylation	biological_process	cellular process	1	961	3	8505	0.333333	0.302149	0.731232
GO:0016604	nuclear body	cellular_component	cellular anatomical entity	8	1230	56	11025	0.142857	0.283711	0.731232
GO:0016747	acyltransferase activity, transferring groups other than amino-acyl groups	molecular_function	catalytic activity	18	1240	148	11913	0.121622	0.277268	0.731232
GO:0016790	thiolester hydrolase activity	molecular_function	catalytic activity	3	1240	18	11913	0.166667	0.286887	0.731232
GO:0016803	ether hydrolase activity	molecular_function	catalytic activity	1	1240	3	11913	0.333333	0.28091	0.731232
GO:0016829	lyase activity	molecular_function	catalytic activity	19	1240	156	11913	0.121795	0.268019	0.731232
GO:0016830	carbon-carbon lyase activity	molecular_function	catalytic activity	5	1240	35	11913	0.142857	0.297595	0.731232
GO:0016833	oxo-acid-lyase activity	molecular_function	catalytic activity	1	1240	3	11913	0.333333	0.28091	0.731232
GO:0016866	intramolecular transferase activity	molecular_function	catalytic activity	4	1240	25	11913	0.16	0.259213	0.731232
GO:0016892	endoribonuclease activity, producing 3'-phosphomonoesters	molecular_function	catalytic activity	1	1240	3	11913	0.333333	0.28091	0.731232
GO:0016900	oxidoreductase activity, acting on the CH-OH group of donors, disulfide as acceptor	molecular_function	catalytic activity	1	1240	3	11913	0.333333	0.28091	0.731232
GO:0016971	flavin-linked sulfhydryl oxidase activity	molecular_function	catalytic activity	1	1240	3	11913	0.333333	0.28091	0.731232
GO:0017038	protein import	biological_process	localization	6	961	37	8505	0.162162	0.234924	0.731232
GO:0018095	protein polyglutamylation	biological_process	cellular process	1	961	3	8505	0.333333	0.302149	0.731232
GO:0018126	protein hydroxylation	biological_process	cellular process	1	961	3	8505	0.333333	0.302149	0.731232
GO:0018130	heterocycle biosynthetic process	biological_process	cellular process	43	961	349	8505	0.123209	0.293243	0.731232
GO:0018212	peptidyl-tyrosine modification	biological_process	cellular process	1	961	3	8505	0.333333	0.302149	0.731232
GO:0019203	carbohydrate phosphatase activity	molecular_function	catalytic activity	2	1240	9	11913	0.222222	0.239272	0.731232
GO:0019211	phosphatase activator activity	molecular_function	molecular function regulator	1	1240	3	11913	0.333333	0.28091	0.731232
GO:0019212	phosphatase inhibitor activity	molecular_function	molecular function regulator	3	1240	17	11913	0.176471	0.257377	0.731232
GO:0019348	dolichol metabolic process	biological_process	cellular process	1	961	3	8505	0.333333	0.302149	0.731232
GO:0019370	leukotriene biosynthetic process	biological_process	cellular process	1	961	3	8505	0.333333	0.302149	0.731232
GO:0019377	glycolipid catabolic process	biological_process	cellular process	1	961	3	8505	0.333333	0.302149	0.731232
GO:0019673	GDP-mannose metabolic process	biological_process	cellular process	1	961	3	8505	0.333333	0.302149	0.731232
GO:0019706	protein-cysteine S-palmitoyltransferase activity	molecular_function	catalytic activity	5	1240	35	11913	0.142857	0.297595	0.731232
GO:0019707	protein-cysteine S-acyltransferase activity	molecular_function	catalytic activity	5	1240	35	11913	0.142857	0.297595	0.731232
GO:0019888	protein phosphatase regulator activity	molecular_function	molecular function regulator	6	1240	43	11913	0.139535	0.287501	0.731232
GO:0030151	molybdenum ion binding	molecular_function	binding	1	1240	3	11913	0.333333	0.28091	0.731232
GO:0030171	voltage-gated proton channel activity	molecular_function	transporter activity	1	1240	3	11913	0.333333	0.28091	0.731232
GO:0030175	filopodium	cellular_component	cellular anatomical entity	3	1230	17	11025	0.176471	0.29328	0.731232
GO:0030262	apoptotic nuclear changes	biological_process	cellular process	1	961	3	8505	0.333333	0.302149	0.731232
GO:0030546	signaling receptor activator activity	molecular_function	molecular function regulator	33	1240	281	11913	0.117438	0.255482	0.731232
GO:0030580	quinone cofactor methyltransferase activity	molecular_function	catalytic activity	1	1240	3	11913	0.333333	0.28091	0.731232
GO:0031016	pancreas development	biological_process	multicellular organismal process	6	961	37	8505	0.162162	0.234924	0.731232
GO:0031099	regeneration	biological_process	developmental process	6	961	40	8505	0.15	0.29488	0.731232
GO:0031314	extrinsic component of mitochondrial inner membrane	cellular_component	cellular anatomical entity	1	1230	3	11025	0.333333	0.298766	0.731232
GO:0031396	regulation of protein ubiquitination	biological_process	biological regulation	3	961	16	8505	0.1875	0.267868	0.731232
GO:0031624	ubiquitin conjugating enzyme binding	molecular_function	binding	1	1240	3	11913	0.333333	0.28091	0.731232
GO:0031667	response to nutrient levels	biological_process	response to stimulus	4	961	24	8505	0.166667	0.284158	0.731232
GO:0031668	cellular response to extracellular stimulus	biological_process	cellular process	3	961	16	8505	0.1875	0.267868	0.731232
GO:0031669	cellular response to nutrient levels	biological_process	cellular process	3	961	15	8505	0.2	0.235977	0.731232
GO:0031690	adrenergic receptor binding	molecular_function	binding	1	1240	3	11913	0.333333	0.28091	0.731232
GO:0031698	beta-2 adrenergic receptor binding	molecular_function	binding	1	1240	3	11913	0.333333	0.28091	0.731232
GO:0031748	D1 dopamine receptor binding	molecular_function	binding	1	1240	3	11913	0.333333	0.28091	0.731232
GO:0031852	mu-type opioid receptor binding	molecular_function	binding	1	1240	3	11913	0.333333	0.28091	0.731232
GO:0031985	Golgi cisterna	cellular_component	cellular anatomical entity	5	1230	31	11025	0.16129	0.260124	0.731232
GO:0032048	cardiolipin metabolic process	biological_process	cellular process	1	961	3	8505	0.333333	0.302149	0.731232
GO:0032049	cardiolipin biosynthetic process	biological_process	cellular process	1	961	3	8505	0.333333	0.302149	0.731232
GO:0032102	negative regulation of response to external stimulus	biological_process	biological regulation	3	961	15	8505	0.2	0.235977	0.731232
GO:0032154	cleavage furrow	cellular_component	cellular anatomical entity	2	1230	9	11025	0.222222	0.26539	0.731232
GO:0032261	purine nucleotide salvage	biological_process	cellular process	2	961	9	8505	0.222222	0.270402	0.731232
GO:0032296	double-stranded RNA-specific ribonuclease activity	molecular_function	catalytic activity	1	1240	3	11913	0.333333	0.28091	0.731232
GO:0032467	positive regulation of cytokinesis	biological_process	biological regulation	1	961	3	8505	0.333333	0.302149	0.731232
GO:0032580	Golgi cisterna membrane	cellular_component	cellular anatomical entity	5	1230	31	11025	0.16129	0.260124	0.731232
GO:0032589	neuron projection membrane	cellular_component	cellular anatomical entity	1	1230	3	11025	0.333333	0.298766	0.731232
GO:0032732	positive regulation of interleukin-1 production	biological_process	biological regulation	1	961	3	8505	0.333333	0.302149	0.731232
GO:0032869	cellular response to insulin stimulus	biological_process	cellular process	3	961	17	8505	0.176471	0.300202	0.731232
GO:0032933	SREBP signaling pathway	biological_process	biological regulation	1	961	3	8505	0.333333	0.302149	0.731232
GO:0033036	macromolecule localization	biological_process	localization	73	961	596	8505	0.122483	0.242082	0.731232
GO:0033336	caudal fin development	biological_process	multicellular organismal process	1	961	3	8505	0.333333	0.302149	0.731232
GO:0033338	medial fin development	biological_process	multicellular organismal process	1	961	3	8505	0.333333	0.302149	0.731232
GO:0033555	multicellular organismal response to stress	biological_process	multicellular organismal process	1	961	3	8505	0.333333	0.302149	0.731232
GO:0034354	'de novo' NAD biosynthetic process from tryptophan	biological_process	cellular process	1	961	3	8505	0.333333	0.302149	0.731232
GO:0034596	phosphatidylinositol phosphate 4-phosphatase activity	molecular_function	catalytic activity	1	1240	3	11913	0.333333	0.28091	0.731232
GO:0034597	phosphatidylinositol-4,5-bisphosphate 4-phosphatase activity	molecular_function	catalytic activity	1	1240	3	11913	0.333333	0.28091	0.731232
GO:0034627	'de novo' NAD biosynthetic process	biological_process	cellular process	1	961	3	8505	0.333333	0.302149	0.731232
GO:0034654	nucleobase-containing compound biosynthetic process	biological_process	cellular process	39	961	311	8505	0.125402	0.265466	0.731232
GO:0034722	gamma-glutamyl-peptidase activity	molecular_function	catalytic activity	1	1240	3	11913	0.333333	0.28091	0.731232
GO:0035188	hatching	biological_process	multicellular organismal process	1	961	3	8505	0.333333	0.302149	0.731232
GO:0035255	ionotropic glutamate receptor binding	molecular_function	binding	1	1240	3	11913	0.333333	0.28091	0.731232
GO:0035312	5'-3' exodeoxyribonuclease activity	molecular_function	catalytic activity	1	1240	3	11913	0.333333	0.28091	0.731232
GO:0035967	cellular response to topologically incorrect protein	biological_process	cellular process	3	961	17	8505	0.176471	0.300202	0.731232
GO:0036402	proteasome-activating activity	molecular_function	ATP-dependent activity	2	1240	9	11913	0.222222	0.239272	0.731232
GO:0042132	fructose 1,6-bisphosphate 1-phosphatase activity	molecular_function	catalytic activity	1	1240	3	11913	0.333333	0.28091	0.731232
GO:0042277	peptide binding	molecular_function	binding	4	1240	26	11913	0.153846	0.283285	0.731232
GO:0042278	purine nucleoside metabolic process	biological_process	cellular process	2	961	9	8505	0.222222	0.270402	0.731232
GO:0042364	water-soluble vitamin biosynthetic process	biological_process	cellular process	1	961	3	8505	0.333333	0.302149	0.731232
GO:0042373	vitamin K metabolic process	biological_process	cellular process	1	961	3	8505	0.333333	0.302149	0.731232
GO:0042558	pteridine-containing compound metabolic process	biological_process	cellular process	3	961	16	8505	0.1875	0.267868	0.731232
GO:0042584	chromaffin granule membrane	cellular_component	cellular anatomical entity	1	1230	3	11025	0.333333	0.298766	0.731232
GO:0042594	response to starvation	biological_process	response to stimulus	3	961	15	8505	0.2	0.235977	0.731232
GO:0042721	TIM22 mitochondrial import inner membrane insertion complex	cellular_component	protein-containing complex	1	1230	3	11025	0.333333	0.298766	0.731232
GO:0043024	ribosomal small subunit binding	molecular_function	binding	1	1240	3	11913	0.333333	0.28091	0.731232
GO:0043066	negative regulation of apoptotic process	biological_process	biological regulation	7	961	47	8505	0.148936	0.27739	0.731232
GO:0043069	negative regulation of programmed cell death	biological_process	biological regulation	7	961	47	8505	0.148936	0.27739	0.731232
GO:0043130	ubiquitin binding	molecular_function	binding	6	1240	41	11913	0.146341	0.250696	0.731232
GO:0043186	P granule	cellular_component	cellular anatomical entity	1	1230	3	11025	0.333333	0.298766	0.731232
GO:0043248	proteasome assembly	biological_process	cellular process	2	961	9	8505	0.222222	0.270402	0.731232
GO:0044205	'de novo' UMP biosynthetic process	biological_process	cellular process	1	961	3	8505	0.333333	0.302149	0.731232
GO:0044209	AMP salvage	biological_process	cellular process	1	961	3	8505	0.333333	0.302149	0.731232
GO:0044248	cellular catabolic process	biological_process	cellular process	57	961	468	8505	0.121795	0.289196	0.731232
GO:0044257	cellular protein catabolic process	biological_process	cellular process	27	961	208	8505	0.129808	0.248283	0.731232
GO:0044265	cellular macromolecule catabolic process	biological_process	cellular process	35	961	276	8505	0.126812	0.256454	0.731232
GO:0044319	wound healing, spreading of cells	biological_process	cellular process	1	961	3	8505	0.333333	0.302149	0.731232
GO:0044390	ubiquitin-like protein conjugating enzyme binding	molecular_function	binding	1	1240	3	11913	0.333333	0.28091	0.731232
GO:0044839	cell cycle G2/M phase transition	biological_process	cellular process	1	961	3	8505	0.333333	0.302149	0.731232
GO:0045039	protein insertion into mitochondrial inner membrane	biological_process	cellular process	1	961	3	8505	0.333333	0.302149	0.731232
GO:0045103	intermediate filament-based process	biological_process	cellular process	4	961	23	8505	0.173913	0.257891	0.731232
GO:0045104	intermediate filament cytoskeleton organization	biological_process	cellular process	4	961	23	8505	0.173913	0.257891	0.731232
GO:0045111	intermediate filament cytoskeleton	cellular_component	cellular anatomical entity	8	1230	54	11025	0.148148	0.250637	0.731232
GO:0045495	pole plasm	cellular_component	cellular anatomical entity	1	1230	3	11025	0.333333	0.298766	0.731232
GO:0045499	chemorepellent activity	molecular_function	molecular function regulator	1	1240	3	11913	0.333333	0.28091	0.731232
GO:0045600	positive regulation of fat cell differentiation	biological_process	biological regulation	1	961	3	8505	0.333333	0.302149	0.731232
GO:0045879	negative regulation of smoothened signaling pathway	biological_process	biological regulation	2	961	9	8505	0.222222	0.270402	0.731232
GO:0046037	GMP metabolic process	biological_process	cellular process	1	961	3	8505	0.333333	0.302149	0.731232
GO:0046128	purine ribonucleoside metabolic process	biological_process	cellular process	2	961	9	8505	0.222222	0.270402	0.731232
GO:0046328	regulation of JNK cascade	biological_process	biological regulation	2	961	9	8505	0.222222	0.270402	0.731232
GO:0046386	deoxyribose phosphate catabolic process	biological_process	cellular process	1	961	3	8505	0.333333	0.302149	0.731232
GO:0046427	positive regulation of receptor signaling pathway via JAK-STAT	biological_process	biological regulation	1	961	3	8505	0.333333	0.302149	0.731232
GO:0046479	glycosphingolipid catabolic process	biological_process	cellular process	1	961	3	8505	0.333333	0.302149	0.731232
GO:0046490	isopentenyl diphosphate metabolic process	biological_process	cellular process	1	961	3	8505	0.333333	0.302149	0.731232
GO:0046513	ceramide biosynthetic process	biological_process	cellular process	2	961	9	8505	0.222222	0.270402	0.731232
GO:0046688	response to copper ion	biological_process	response to stimulus	1	961	3	8505	0.333333	0.302149	0.731232
GO:0046916	cellular transition metal ion homeostasis	biological_process	biological regulation	3	961	17	8505	0.176471	0.300202	0.731232
GO:0046923	ER retention sequence binding	molecular_function	binding	1	1240	3	11913	0.333333	0.28091	0.731232
GO:0047057	vitamin-K-epoxide reductase (warfarin-sensitive) activity	molecular_function	catalytic activity	1	1240	3	11913	0.333333	0.28091	0.731232
GO:0047780	citrate dehydratase activity	molecular_function	catalytic activity	1	1240	3	11913	0.333333	0.28091	0.731232
GO:0048018	receptor ligand activity	molecular_function	molecular function regulator	33	1240	281	11913	0.117438	0.255482	0.731232
GO:0048263	determination of dorsal identity	biological_process	multicellular organismal process	1	961	3	8505	0.333333	0.302149	0.731232
GO:0048311	mitochondrion distribution	biological_process	cellular process	1	961	3	8505	0.333333	0.302149	0.731232
GO:0048483	autonomic nervous system development	biological_process	multicellular organismal process	3	961	16	8505	0.1875	0.267868	0.731232
GO:0048592	eye morphogenesis	biological_process	multicellular organismal process	7	961	47	8505	0.148936	0.27739	0.731232
GO:0048706	embryonic skeletal system development	biological_process	multicellular organismal process	6	961	38	8505	0.157895	0.254509	0.731232
GO:0048813	dendrite morphogenesis	biological_process	cellular process	1	961	3	8505	0.333333	0.302149	0.731232
GO:0048843	negative regulation of axon extension involved in axon guidance	biological_process	biological regulation	1	961	3	8505	0.333333	0.302149	0.731232
GO:0048857	neural nucleus development	biological_process	developmental process	1	961	3	8505	0.333333	0.302149	0.731232
GO:0048880	sensory system development	biological_process	multicellular organismal process	14	961	105	8505	0.133333	0.295923	0.731232
GO:0050000	chromosome localization	biological_process	cellular process	1	961	3	8505	0.333333	0.302149	0.731232
GO:0050308	sugar-phosphatase activity	molecular_function	catalytic activity	2	1240	9	11913	0.222222	0.239272	0.731232
GO:0050855	regulation of B cell receptor signaling pathway	biological_process	biological regulation	1	961	3	8505	0.333333	0.302149	0.731232
GO:0050857	positive regulation of antigen receptor-mediated signaling pathway	biological_process	biological regulation	1	961	3	8505	0.333333	0.302149	0.731232
GO:0050919	negative chemotaxis	biological_process	response to stimulus	1	961	3	8505	0.333333	0.302149	0.731232
GO:0050922	negative regulation of chemotaxis	biological_process	biological regulation	1	961	3	8505	0.333333	0.302149	0.731232
GO:0050954	sensory perception of mechanical stimulus	biological_process	multicellular organismal process	5	961	30	8505	0.166667	0.246426	0.731232
GO:0051014	actin filament severing	biological_process	cellular process	2	961	9	8505	0.222222	0.270402	0.731232
GO:0051117	ATPase binding	molecular_function	binding	1	1240	3	11913	0.333333	0.28091	0.731232
GO:0051204	protein insertion into mitochondrial membrane	biological_process	cellular process	1	961	3	8505	0.333333	0.302149	0.731232
GO:0051241	negative regulation of multicellular organismal process	biological_process	biological regulation	5	961	32	8505	0.15625	0.291586	0.731232
GO:0051298	centrosome duplication	biological_process	cellular process	2	961	9	8505	0.222222	0.270402	0.731232
GO:0051303	establishment of chromosome localization	biological_process	cellular process	1	961	3	8505	0.333333	0.302149	0.731232
GO:0051430	corticotropin-releasing hormone receptor 1 binding	molecular_function	binding	1	1240	3	11913	0.333333	0.28091	0.731232
GO:0051920	peroxiredoxin activity	molecular_function	antioxidant activity	2	1240	9	11913	0.222222	0.239272	0.731232
GO:0051923	sulfation	biological_process	cellular process	1	961	3	8505	0.333333	0.302149	0.731232
GO:0052657	guanine phosphoribosyltransferase activity	molecular_function	catalytic activity	1	1240	3	11913	0.333333	0.28091	0.731232
GO:0055010	ventricular cardiac muscle tissue morphogenesis	biological_process	multicellular organismal process	1	961	3	8505	0.333333	0.302149	0.731232
GO:0055021	regulation of cardiac muscle tissue growth	biological_process	biological regulation	1	961	3	8505	0.333333	0.302149	0.731232
GO:0055117	regulation of cardiac muscle contraction	biological_process	biological regulation	1	961	3	8505	0.333333	0.302149	0.731232
GO:0060026	convergent extension	biological_process	developmental process	5	961	30	8505	0.166667	0.246426	0.731232
GO:0060043	regulation of cardiac muscle cell proliferation	biological_process	biological regulation	1	961	3	8505	0.333333	0.302149	0.731232
GO:0060218	hematopoietic stem cell differentiation	biological_process	cellular process	1	961	3	8505	0.333333	0.302149	0.731232
GO:0060293	germ plasm	cellular_component	cellular anatomical entity	1	1230	3	11025	0.333333	0.298766	0.731232
GO:0060537	muscle tissue development	biological_process	developmental process	6	961	40	8505	0.15	0.29488	0.731232
GO:0060541	respiratory system development	biological_process	multicellular organismal process	1	961	3	8505	0.333333	0.302149	0.731232
GO:0060914	heart formation	biological_process	multicellular organismal process	1	961	3	8505	0.333333	0.302149	0.731232
GO:0061014	positive regulation of mRNA catabolic process	biological_process	biological regulation	2	961	9	8505	0.222222	0.270402	0.731232
GO:0061337	cardiac conduction	biological_process	biological regulation	1	961	3	8505	0.333333	0.302149	0.731232
GO:0061631	ubiquitin conjugating enzyme activity	molecular_function	catalytic activity	3	1240	18	11913	0.166667	0.286887	0.731232
GO:0061928	glutathione specific gamma-glutamylcyclotransferase activity	molecular_function	catalytic activity	1	1240	3	11913	0.333333	0.28091	0.731232
GO:0070016	armadillo repeat domain binding	molecular_function	binding	1	1240	3	11913	0.333333	0.28091	0.731232
GO:0070189	kynurenine metabolic process	biological_process	cellular process	1	961	3	8505	0.333333	0.302149	0.731232
GO:0070265	necrotic cell death	biological_process	cellular process	1	961	3	8505	0.333333	0.302149	0.731232
GO:0070330	aromatase activity	molecular_function	catalytic activity	1	1240	3	11913	0.333333	0.28091	0.731232
GO:0070374	positive regulation of ERK1 and ERK2 cascade	biological_process	biological regulation	1	961	3	8505	0.333333	0.302149	0.731232
GO:0070403	NAD+ binding	molecular_function	binding	3	1240	17	11913	0.176471	0.257377	0.731232
GO:0070782	phosphatidylserine exposure on apoptotic cell surface	biological_process	biological regulation	1	961	3	8505	0.333333	0.302149	0.731232
GO:0070815	peptidyl-lysine 5-dioxygenase activity	molecular_function	catalytic activity	1	1240	3	11913	0.333333	0.28091	0.731232
GO:0070920	regulation of production of small RNA involved in gene silencing by RNA	biological_process	biological regulation	1	961	3	8505	0.333333	0.302149	0.731232
GO:0070973	protein localization to endoplasmic reticulum exit site	biological_process	cellular process	1	961	3	8505	0.333333	0.302149	0.731232
GO:0071496	cellular response to external stimulus	biological_process	response to stimulus	3	961	16	8505	0.1875	0.267868	0.731232
GO:0071501	cellular response to sterol depletion	biological_process	cellular process	1	961	3	8505	0.333333	0.302149	0.731232
GO:0071684	organism emergence from protective structure	biological_process	multicellular organismal process	1	961	3	8505	0.333333	0.302149	0.731232
GO:0072341	modified amino acid binding	molecular_function	binding	2	1240	10	11913	0.2	0.27976	0.731232
GO:0072657	protein localization to membrane	biological_process	cellular process	7	961	48	8505	0.145833	0.295933	0.731232
GO:0080008	Cul4-RING E3 ubiquitin ligase complex	cellular_component	protein-containing complex	1	1230	3	11025	0.333333	0.298766	0.731232
GO:0090151	establishment of protein localization to mitochondrial membrane	biological_process	cellular process	1	961	3	8505	0.333333	0.302149	0.731232
GO:0090207	regulation of triglyceride metabolic process	biological_process	biological regulation	1	961	3	8505	0.333333	0.302149	0.731232
GO:0090208	positive regulation of triglyceride metabolic process	biological_process	biological regulation	1	961	3	8505	0.333333	0.302149	0.731232
GO:0090257	regulation of muscle system process	biological_process	biological regulation	3	961	17	8505	0.176471	0.300202	0.731232
GO:0090505	epiboly involved in wound healing	biological_process	response to stimulus	1	961	3	8505	0.333333	0.302149	0.731232
GO:0097164	ammonium ion metabolic process	biological_process	metabolic process	1	961	3	8505	0.333333	0.302149	0.731232
GO:0097300	programmed necrotic cell death	biological_process	cellular process	1	961	3	8505	0.333333	0.302149	0.731232
GO:0097305	response to alcohol	biological_process	response to stimulus	1	961	3	8505	0.333333	0.302149	0.731232
GO:0097346	INO80-type complex	cellular_component	protein-containing complex	2	1230	9	11025	0.222222	0.26539	0.731232
GO:0098657	import into cell	biological_process	localization	2	961	9	8505	0.222222	0.270402	0.731232
GO:0098734	macromolecule depalmitoylation	biological_process	metabolic process	1	961	3	8505	0.333333	0.302149	0.731232
GO:0098739	import across plasma membrane	biological_process	cellular process	2	961	9	8505	0.222222	0.270402	0.731232
GO:0098791	Golgi apparatus subcompartment	cellular_component	cellular anatomical entity	9	1230	64	11025	0.140625	0.281842	0.731232
GO:0102522	tRNA 4-demethylwyosine alpha-amino-alpha-carboxypropyltransferase activity	molecular_function	catalytic activity	1	1240	3	11913	0.333333	0.28091	0.731232
GO:0106380	purine ribonucleotide salvage	biological_process	cellular process	2	961	9	8505	0.222222	0.270402	0.731232
GO:0120013	lipid transfer activity	molecular_function	transporter activity	3	1240	18	11913	0.166667	0.286887	0.731232
GO:0120114	Sm-like protein family complex	cellular_component	protein-containing complex	6	1230	40	11025	0.15	0.284692	0.731232
GO:0140078	class I DNA-(apurinic or apyrimidinic site) endonuclease activity	molecular_function	catalytic activity	1	1240	3	11913	0.333333	0.28091	0.731232
GO:0140323	solute:anion antiporter activity	molecular_function	transporter activity	3	1240	18	11913	0.166667	0.286887	0.731232
GO:0150063	visual system development	biological_process	multicellular organismal process	13	961	92	8505	0.141304	0.236168	0.731232
GO:1900076	regulation of cellular response to insulin stimulus	biological_process	biological regulation	1	961	3	8505	0.333333	0.302149	0.731232
GO:1901607	alpha-amino acid biosynthetic process	biological_process	cellular process	5	961	32	8505	0.15625	0.291586	0.731232
GO:1901659	glycosyl compound biosynthetic process	biological_process	metabolic process	2	961	9	8505	0.222222	0.270402	0.731232
GO:1901701	cellular response to oxygen-containing compound	biological_process	cellular process	9	961	62	8505	0.145161	0.262905	0.731232
GO:1902445	regulation of mitochondrial membrane permeability involved in programmed necrotic cell death	biological_process	biological regulation	1	961	3	8505	0.333333	0.302149	0.731232
GO:1902622	regulation of neutrophil migration	biological_process	biological regulation	2	961	9	8505	0.222222	0.270402	0.731232
GO:1902653	secondary alcohol biosynthetic process	biological_process	metabolic process	2	961	9	8505	0.222222	0.270402	0.731232
GO:1902766	skeletal muscle satellite cell migration	biological_process	cellular process	1	961	3	8505	0.333333	0.302149	0.731232
GO:1902807	negative regulation of cell cycle G1/S phase transition	biological_process	biological regulation	1	961	3	8505	0.333333	0.302149	0.731232
GO:1903320	regulation of protein modification by small protein conjugation or removal	biological_process	biological regulation	3	961	16	8505	0.1875	0.267868	0.731232
GO:1903798	regulation of production of miRNAs involved in gene silencing by miRNA	biological_process	biological regulation	1	961	3	8505	0.333333	0.302149	0.731232
GO:1904029	regulation of cyclin-dependent protein kinase activity	biological_process	biological regulation	2	961	9	8505	0.222222	0.270402	0.731232
GO:1904103	regulation of convergent extension involved in gastrulation	biological_process	biological regulation	1	961	3	8505	0.333333	0.302149	0.731232
GO:1904894	positive regulation of receptor signaling pathway via STAT	biological_process	biological regulation	1	961	3	8505	0.333333	0.302149	0.731232
GO:1905330	regulation of morphogenesis of an epithelium	biological_process	biological regulation	2	961	9	8505	0.222222	0.270402	0.731232
GO:1905354	exoribonuclease complex	cellular_component	protein-containing complex	2	1230	9	11025	0.222222	0.26539	0.731232
GO:2000045	regulation of G1/S transition of mitotic cell cycle	biological_process	biological regulation	1	961	3	8505	0.333333	0.302149	0.731232
GO:2000134	negative regulation of G1/S transition of mitotic cell cycle	biological_process	biological regulation	1	961	3	8505	0.333333	0.302149	0.731232
GO:2000638	regulation of SREBP signaling pathway	biological_process	biological regulation	1	961	3	8505	0.333333	0.302149	0.731232
GO:2001234	negative regulation of apoptotic signaling pathway	biological_process	biological regulation	1	961	3	8505	0.333333	0.302149	0.731232
GO:0009986	cell surface	cellular_component	cellular anatomical entity	4	1230	25	11025	0.16	0.302419	0.731413
GO:0009966	regulation of signal transduction	biological_process	biological regulation	44	961	359	8505	0.122563	0.303254	0.732962
GO:0030176	integral component of endoplasmic reticulum membrane	cellular_component	cellular anatomical entity	6	1230	41	11025	0.146341	0.304919	0.736038
GO:0031227	intrinsic component of endoplasmic reticulum membrane	cellular_component	cellular anatomical entity	6	1230	41	11025	0.146341	0.304919	0.736038
GO:0048471	perinuclear region of cytoplasm	cellular_component	cellular anatomical entity	5	1230	33	11025	0.151515	0.305121	0.736054
GO:0032182	ubiquitin-like protein binding	molecular_function	binding	6	1240	44	11913	0.136364	0.306319	0.738468
GO:0003697	single-stranded DNA binding	molecular_function	binding	4	1240	27	11913	0.148148	0.307668	0.740769
GO:0052866	phosphatidylinositol phosphate phosphatase activity	molecular_function	catalytic activity	4	1240	27	11913	0.148148	0.307668	0.740769
GO:0005680	anaphase-promoting complex	cellular_component	protein-containing complex	2	1230	10	11025	0.2	0.308889	0.742758
GO:0032153	cell division site	cellular_component	cellular anatomical entity	2	1230	10	11025	0.2	0.308889	0.742758
GO:0006183	GTP biosynthetic process	biological_process	cellular process	2	961	10	8505	0.2	0.314457	0.743018
GO:0006228	UTP biosynthetic process	biological_process	cellular process	2	961	10	8505	0.2	0.314457	0.743018
GO:0006743	ubiquinone metabolic process	biological_process	cellular process	2	961	10	8505	0.2	0.314457	0.743018
GO:0006744	ubiquinone biosynthetic process	biological_process	cellular process	2	961	10	8505	0.2	0.314457	0.743018
GO:0006782	protoporphyrinogen IX biosynthetic process	biological_process	cellular process	2	961	10	8505	0.2	0.314457	0.743018
GO:0007610	behavior	biological_process	behavior	7	961	49	8505	0.142857	0.314734	0.743018
GO:0009064	glutamine family amino acid metabolic process	biological_process	cellular process	4	961	25	8505	0.16	0.310789	0.743018
GO:0009991	response to extracellular stimulus	biological_process	response to stimulus	4	961	25	8505	0.16	0.310789	0.743018
GO:0016055	Wnt signaling pathway	biological_process	biological regulation	13	961	98	8505	0.132653	0.312206	0.743018
GO:0030100	regulation of endocytosis	biological_process	biological regulation	2	961	10	8505	0.2	0.314457	0.743018
GO:0030168	platelet activation	biological_process	biological regulation	2	961	10	8505	0.2	0.314457	0.743018
GO:0030903	notochord development	biological_process	multicellular organismal process	2	961	10	8505	0.2	0.314457	0.743018
GO:0030968	endoplasmic reticulum unfolded protein response	biological_process	biological regulation	2	961	10	8505	0.2	0.314457	0.743018
GO:0031331	positive regulation of cellular catabolic process	biological_process	biological regulation	5	961	33	8505	0.151515	0.314691	0.743018
GO:0032507	maintenance of protein location in cell	biological_process	cellular process	2	961	10	8505	0.2	0.314457	0.743018
GO:0043101	purine-containing compound salvage	biological_process	cellular process	2	961	10	8505	0.2	0.314457	0.743018
GO:0045132	meiotic chromosome segregation	biological_process	cellular process	2	961	10	8505	0.2	0.314457	0.743018
GO:0046051	UTP metabolic process	biological_process	cellular process	2	961	10	8505	0.2	0.314457	0.743018
GO:0046112	nucleobase biosynthetic process	biological_process	cellular process	2	961	10	8505	0.2	0.314457	0.743018
GO:0046174	polyol catabolic process	biological_process	metabolic process	2	961	10	8505	0.2	0.314457	0.743018
GO:0046501	protoporphyrinogen IX metabolic process	biological_process	cellular process	2	961	10	8505	0.2	0.314457	0.743018
GO:0051017	actin filament bundle assembly	biological_process	cellular process	2	961	10	8505	0.2	0.314457	0.743018
GO:0055001	muscle cell development	biological_process	cellular process	5	961	33	8505	0.151515	0.314691	0.743018
GO:0055076	transition metal ion homeostasis	biological_process	biological regulation	4	961	25	8505	0.16	0.310789	0.743018
GO:0198738	cell-cell signaling by wnt	biological_process	cellular process	13	961	98	8505	0.132653	0.312206	0.743018
GO:1901565	organonitrogen compound catabolic process	biological_process	metabolic process	38	961	309	8505	0.122977	0.312028	0.743018
GO:1901605	alpha-amino acid metabolic process	biological_process	cellular process	9	961	65	8505	0.138462	0.310712	0.743018
GO:1901663	quinone biosynthetic process	biological_process	cellular process	2	961	10	8505	0.2	0.314457	0.743018
GO:1902017	regulation of cilium assembly	biological_process	biological regulation	2	961	10	8505	0.2	0.314457	0.743018
GO:0042692	muscle cell differentiation	biological_process	cellular process	6	961	41	8505	0.146341	0.315525	0.744417
GO:0061650	ubiquitin-like protein conjugating enzyme activity	molecular_function	catalytic activity	3	1240	19	11913	0.157895	0.316634	0.746565
GO:0016043	cellular component organization	biological_process	cellular process	136	961	1158	8505	0.117444	0.318397	0.750251
GO:0016409	palmitoyltransferase activity	molecular_function	catalytic activity	5	1240	36	11913	0.138889	0.318817	0.750768
GO:0007018	microtubule-based movement	biological_process	cellular process	14	961	107	8505	0.130841	0.321186	0.755678
GO:1901566	organonitrogen compound biosynthetic process	biological_process	metabolic process	80	961	672	8505	0.119048	0.321304	0.755678
GO:0044282	small molecule catabolic process	biological_process	metabolic process	10	961	74	8505	0.135135	0.323426	0.760193
GO:0004674	protein serine/threonine kinase activity	molecular_function	catalytic activity	25	1240	217	11913	0.115207	0.32554	0.764684
GO:0015031	protein transport	biological_process	localization	53	961	440	8505	0.120455	0.328202	0.769973
GO:0016591	RNA polymerase II, holoenzyme	cellular_component	protein-containing complex	5	1230	34	11025	0.147059	0.328045	0.769973
GO:0033043	regulation of organelle organization	biological_process	biological regulation	20	961	158	8505	0.126582	0.328655	0.770555
GO:0006081	cellular aldehyde metabolic process	biological_process	cellular process	3	961	18	8505	0.166667	0.332712	0.775708
GO:0006637	acyl-CoA metabolic process	biological_process	cellular process	3	961	18	8505	0.166667	0.332712	0.775708
GO:0009127	purine nucleoside monophosphate biosynthetic process	biological_process	cellular process	3	961	18	8505	0.166667	0.332712	0.775708
GO:0009147	pyrimidine nucleoside triphosphate metabolic process	biological_process	cellular process	3	961	18	8505	0.166667	0.332712	0.775708
GO:0009168	purine ribonucleoside monophosphate biosynthetic process	biological_process	cellular process	3	961	18	8505	0.166667	0.332712	0.775708
GO:0035383	thioester metabolic process	biological_process	cellular process	3	961	18	8505	0.166667	0.332712	0.775708
GO:0042742	defense response to bacterium	biological_process	response to stimulus	3	961	18	8505	0.166667	0.332712	0.775708
GO:0043167	ion binding	molecular_function	binding	464	1240	4386	11913	0.105791	0.331664	0.775708
GO:0090101	negative regulation of transmembrane receptor protein serine/threonine kinase signaling pathway	biological_process	biological regulation	3	961	18	8505	0.166667	0.332712	0.775708
GO:0032101	regulation of response to external stimulus	biological_process	biological regulation	7	961	50	8505	0.14	0.333742	0.777145
GO:0040012	regulation of locomotion	biological_process	biological regulation	7	961	50	8505	0.14	0.333742	0.777145
GO:0070085	glycosylation	biological_process	metabolic process	21	961	167	8505	0.125749	0.334364	0.778111
GO:0003007	heart morphogenesis	biological_process	multicellular organismal process	6	961	42	8505	0.142857	0.336385	0.781362
GO:0030258	lipid modification	biological_process	cellular process	6	961	42	8505	0.142857	0.336385	0.781362
GO:0048593	camera-type eye morphogenesis	biological_process	multicellular organismal process	6	961	42	8505	0.142857	0.336385	0.781362
GO:0010948	negative regulation of cell cycle process	biological_process	biological regulation	4	961	26	8505	0.153846	0.337637	0.782335
GO:0017148	negative regulation of translation	biological_process	biological regulation	4	961	26	8505	0.153846	0.337637	0.782335
GO:0023061	signal release	biological_process	cellular process	4	961	26	8505	0.153846	0.337637	0.782335
GO:1901988	negative regulation of cell cycle phase transition	biological_process	biological regulation	4	961	26	8505	0.153846	0.337637	0.782335
GO:0009124	nucleoside monophosphate biosynthetic process	biological_process	cellular process	5	961	34	8505	0.147059	0.338017	0.782732
GO:0000214	tRNA-intron endonuclease complex	cellular_component	protein-containing complex	1	1230	4	11025	0.25	0.377021	0.782981
GO:0000244	spliceosomal tri-snRNP complex assembly	biological_process	cellular process	1	961	4	8505	0.25	0.381029	0.782981
GO:0000287	magnesium ion binding	molecular_function	binding	10	1240	82	11913	0.121951	0.34778	0.782981
GO:0000350	generation of catalytic spliceosome for second transesterification step	biological_process	cellular process	1	961	4	8505	0.25	0.381029	0.782981
GO:0000393	spliceosomal conformational changes to generate catalytic conformation	biological_process	cellular process	1	961	4	8505	0.25	0.381029	0.782981
GO:0000724	double-strand break repair via homologous recombination	biological_process	cellular process	2	961	11	8505	0.181818	0.357881	0.782981
GO:0000774	adenyl-nucleotide exchange factor activity	molecular_function	molecular function regulator	1	1240	4	11913	0.25	0.355777	0.782981
GO:0000781	chromosome, telomeric region	cellular_component	cellular anatomical entity	3	1230	19	11025	0.157895	0.357365	0.782981
GO:0001822	kidney development	biological_process	multicellular organismal process	4	961	27	8505	0.148148	0.364562	0.782981
GO:0001959	regulation of cytokine-mediated signaling pathway	biological_process	biological regulation	1	961	4	8505	0.25	0.381029	0.782981
GO:0002252	immune effector process	biological_process	immune system process	3	961	19	8505	0.157895	0.365156	0.782981
GO:0002700	regulation of production of molecular mediator of immune response	biological_process	biological regulation	1	961	4	8505	0.25	0.381029	0.782981
GO:0002718	regulation of cytokine production involved in immune response	biological_process	biological regulation	1	961	4	8505	0.25	0.381029	0.782981
GO:0003208	cardiac ventricle morphogenesis	biological_process	multicellular organismal process	1	961	4	8505	0.25	0.381029	0.782981
GO:0003231	cardiac ventricle development	biological_process	multicellular organismal process	1	961	4	8505	0.25	0.381029	0.782981
GO:0004303	estradiol 17-beta-dehydrogenase activity	molecular_function	catalytic activity	1	1240	4	11913	0.25	0.355777	0.782981
GO:0004430	1-phosphatidylinositol 4-kinase activity	molecular_function	catalytic activity	1	1240	4	11913	0.25	0.355777	0.782981
GO:0004499	N,N-dimethylaniline monooxygenase activity	molecular_function	catalytic activity	1	1240	4	11913	0.25	0.355777	0.782981
GO:0004520	endodeoxyribonuclease activity	molecular_function	catalytic activity	1	1240	4	11913	0.25	0.355777	0.782981
GO:0004521	endoribonuclease activity	molecular_function	catalytic activity	4	1240	29	11913	0.137931	0.35691	0.782981
GO:0004529	exodeoxyribonuclease activity	molecular_function	catalytic activity	1	1240	4	11913	0.25	0.355777	0.782981
GO:0004565	beta-galactosidase activity	molecular_function	catalytic activity	1	1240	4	11913	0.25	0.355777	0.782981
GO:0004693	cyclin-dependent protein serine/threonine kinase activity	molecular_function	catalytic activity	1	1240	4	11913	0.25	0.355777	0.782981
GO:0004937	alpha1-adrenergic receptor activity	molecular_function	molecular transducer activity	1	1240	4	11913	0.25	0.355777	0.782981
GO:0005112	Notch binding	molecular_function	binding	1	1240	4	11913	0.25	0.355777	0.782981
GO:0005310	dicarboxylic acid transmembrane transporter activity	molecular_function	transporter activity	1	1240	4	11913	0.25	0.355777	0.782981
GO:0005506	iron ion binding	molecular_function	binding	14	1240	121	11913	0.115702	0.37957	0.782981
GO:0005675	transcription factor TFIIH holo complex	cellular_component	protein-containing complex	1	1230	4	11025	0.25	0.377021	0.782981
GO:0005784	Sec61 translocon complex	cellular_component	protein-containing complex	1	1230	4	11025	0.25	0.377021	0.782981
GO:0006004	fucose metabolic process	biological_process	metabolic process	1	961	4	8505	0.25	0.381029	0.782981
GO:0006012	galactose metabolic process	biological_process	metabolic process	1	961	4	8505	0.25	0.381029	0.782981
GO:0006167	AMP biosynthetic process	biological_process	cellular process	1	961	4	8505	0.25	0.381029	0.782981
GO:0006379	mRNA cleavage	biological_process	cellular process	1	961	4	8505	0.25	0.381029	0.782981
GO:0006390	mitochondrial transcription	biological_process	cellular process	1	961	4	8505	0.25	0.381029	0.782981
GO:0006400	tRNA modification	biological_process	cellular process	4	961	27	8505	0.148148	0.364562	0.782981
GO:0006541	glutamine metabolic process	biological_process	cellular process	2	961	11	8505	0.181818	0.357881	0.782981
GO:0006568	tryptophan metabolic process	biological_process	cellular process	1	961	4	8505	0.25	0.381029	0.782981
GO:0006569	tryptophan catabolic process	biological_process	cellular process	1	961	4	8505	0.25	0.381029	0.782981
GO:0006586	indolalkylamine metabolic process	biological_process	cellular process	1	961	4	8505	0.25	0.381029	0.782981
GO:0006611	protein export from nucleus	biological_process	cellular process	1	961	4	8505	0.25	0.381029	0.782981
GO:0006621	protein retention in ER lumen	biological_process	cellular process	1	961	4	8505	0.25	0.381029	0.782981
GO:0006655	phosphatidylglycerol biosynthetic process	biological_process	cellular process	1	961	4	8505	0.25	0.381029	0.782981
GO:0006664	glycolipid metabolic process	biological_process	cellular process	5	961	35	8505	0.142857	0.361469	0.782981
GO:0006694	steroid biosynthetic process	biological_process	metabolic process	5	961	35	8505	0.142857	0.361469	0.782981
GO:0006703	estrogen biosynthetic process	biological_process	biological regulation	1	961	4	8505	0.25	0.381029	0.782981
GO:0006970	response to osmotic stress	biological_process	response to stimulus	1	961	4	8505	0.25	0.381029	0.782981
GO:0007249	I-kappaB kinase/NF-kappaB signaling	biological_process	biological regulation	2	961	11	8505	0.181818	0.357881	0.782981
GO:0007568	aging	biological_process	developmental process	1	961	4	8505	0.25	0.381029	0.782981
GO:0007606	sensory perception of chemical stimulus	biological_process	multicellular organismal process	2	961	11	8505	0.181818	0.357881	0.782981
GO:0008064	regulation of actin polymerization or depolymerization	biological_process	biological regulation	8	961	59	8505	0.135593	0.348261	0.782981
GO:0008152	metabolic process	biological_process	metabolic process	387	961	3381	8505	0.114463	0.376497	0.782981
GO:0008173	RNA methyltransferase activity	molecular_function	catalytic activity	5	1240	38	11913	0.131579	0.361698	0.782981
GO:0008184	glycogen phosphorylase activity	molecular_function	catalytic activity	1	1240	4	11913	0.25	0.355777	0.782981
GO:0008210	estrogen metabolic process	biological_process	biological regulation	1	961	4	8505	0.25	0.381029	0.782981
GO:0008430	selenium binding	molecular_function	binding	1	1240	4	11913	0.25	0.355777	0.782981
GO:0008652	cellular amino acid biosynthetic process	biological_process	cellular process	5	961	35	8505	0.142857	0.361469	0.782981
GO:0008654	phospholipid biosynthetic process	biological_process	cellular process	10	961	77	8505	0.12987	0.370335	0.782981
GO:0009063	cellular amino acid catabolic process	biological_process	cellular process	4	961	27	8505	0.148148	0.364562	0.782981
GO:0009264	deoxyribonucleotide catabolic process	biological_process	cellular process	1	961	4	8505	0.25	0.381029	0.782981
GO:0009994	oocyte differentiation	biological_process	cellular process	1	961	4	8505	0.25	0.381029	0.782981
GO:0010646	regulation of cell communication	biological_process	biological regulation	47	961	396	8505	0.118687	0.381067	0.782981
GO:0010927	cellular component assembly involved in morphogenesis	biological_process	cellular process	2	961	11	8505	0.181818	0.357881	0.782981
GO:0010997	anaphase-promoting complex binding	molecular_function	binding	1	1240	4	11913	0.25	0.355777	0.782981
GO:0015171	amino acid transmembrane transporter activity	molecular_function	transporter activity	3	1240	21	11913	0.142857	0.376079	0.782981
GO:0015187	glycine transmembrane transporter activity	molecular_function	transporter activity	1	1240	4	11913	0.25	0.355777	0.782981
GO:0015373	anion:sodium symporter activity	molecular_function	transporter activity	1	1240	4	11913	0.25	0.355777	0.782981
GO:0015377	cation:chloride symporter activity	molecular_function	transporter activity	2	1240	12	11913	0.166667	0.359792	0.782981
GO:0015665	alcohol transmembrane transporter activity	molecular_function	transporter activity	1	1240	4	11913	0.25	0.355777	0.782981
GO:0015850	organic hydroxy compound transport	biological_process	localization	2	961	11	8505	0.181818	0.357881	0.782981
GO:0016286	small conductance calcium-activated potassium channel activity	molecular_function	transporter activity	1	1240	4	11913	0.25	0.355777	0.782981
GO:0016408	C-acyltransferase activity	molecular_function	catalytic activity	1	1240	4	11913	0.25	0.355777	0.782981
GO:0016442	RISC complex	cellular_component	protein-containing complex	1	1230	4	11025	0.25	0.377021	0.782981
GO:0016670	oxidoreductase activity, acting on a sulfur group of donors, oxygen as acceptor	molecular_function	catalytic activity	2	1240	12	11913	0.166667	0.359792	0.782981
GO:0016701	oxidoreductase activity, acting on single donors with incorporation of molecular oxygen	molecular_function	catalytic activity	3	1240	20	11913	0.15	0.346423	0.782981
GO:0016714	oxidoreductase activity, acting on paired donors, with incorporation or reduction of molecular oxygen, reduced pteridine as one donor, and incorporation of one atom of oxygen	molecular_function	catalytic activity	1	1240	4	11913	0.25	0.355777	0.782981
GO:0016774	phosphotransferase activity, carboxyl group as acceptor	molecular_function	catalytic activity	1	1240	4	11913	0.25	0.355777	0.782981
GO:0016796	exonuclease activity, active with either ribo- or deoxyribonucleic acids and producing 5'-phosphomonoesters	molecular_function	catalytic activity	3	1240	20	11913	0.15	0.346423	0.782981
GO:0016895	exodeoxyribonuclease activity, producing 5'-phosphomonoesters	molecular_function	catalytic activity	1	1240	4	11913	0.25	0.355777	0.782981
GO:0016926	protein desumoylation	biological_process	cellular process	1	961	4	8505	0.25	0.381029	0.782981
GO:0016972	thiol oxidase activity	molecular_function	catalytic activity	1	1240	4	11913	0.25	0.355777	0.782981
GO:0017176	phosphatidylinositol N-acetylglucosaminyltransferase activity	molecular_function	catalytic activity	1	1240	4	11913	0.25	0.355777	0.782981
GO:0017182	peptidyl-diphthamide metabolic process	biological_process	cellular process	1	961	4	8505	0.25	0.381029	0.782981
GO:0017183	peptidyl-diphthamide biosynthetic process from peptidyl-histidine	biological_process	biological regulation	1	961	4	8505	0.25	0.381029	0.782981
GO:0018230	peptidyl-L-cysteine S-palmitoylation	biological_process	cellular process	1	961	4	8505	0.25	0.381029	0.782981
GO:0018231	peptidyl-S-diacylglycerol-L-cysteine biosynthetic process from peptidyl-cysteine	biological_process	cellular process	1	961	4	8505	0.25	0.381029	0.782981
GO:0018344	protein geranylgeranylation	biological_process	cellular process	1	961	4	8505	0.25	0.381029	0.782981
GO:0019841	retinol binding	molecular_function	binding	1	1240	4	11913	0.25	0.355777	0.782981
GO:0019901	protein kinase binding	molecular_function	binding	6	1240	47	11913	0.12766	0.363793	0.782981
GO:0021587	cerebellum morphogenesis	biological_process	multicellular organismal process	1	961	4	8505	0.25	0.381029	0.782981
GO:0021794	thalamus development	biological_process	multicellular organismal process	1	961	4	8505	0.25	0.381029	0.782981
GO:0030008	TRAPP complex	cellular_component	protein-containing complex	1	1230	4	11025	0.25	0.377021	0.782981
GO:0030073	insulin secretion	biological_process	biological regulation	1	961	4	8505	0.25	0.381029	0.782981
GO:0030239	myofibril assembly	biological_process	cellular process	2	961	11	8505	0.181818	0.357881	0.782981
GO:0030368	interleukin-17 receptor activity	molecular_function	molecular transducer activity	1	1240	4	11913	0.25	0.355777	0.782981
GO:0030517	negative regulation of axon extension	biological_process	biological regulation	1	961	4	8505	0.25	0.381029	0.782981
GO:0030641	regulation of cellular pH	biological_process	biological regulation	1	961	4	8505	0.25	0.381029	0.782981
GO:0030674	protein-macromolecule adaptor activity	molecular_function	molecular adaptor activity	8	1240	65	11913	0.123077	0.364159	0.782981
GO:0030832	regulation of actin filament length	biological_process	biological regulation	8	961	59	8505	0.135593	0.348261	0.782981
GO:0030956	glutamyl-tRNA(Gln) amidotransferase complex	cellular_component	protein-containing complex	1	1230	4	11025	0.25	0.377021	0.782981
GO:0031060	regulation of histone methylation	biological_process	biological regulation	1	961	4	8505	0.25	0.381029	0.782981
GO:0031297	replication fork processing	biological_process	cellular process	1	961	4	8505	0.25	0.381029	0.782981
GO:0031332	RNAi effector complex	cellular_component	protein-containing complex	1	1230	4	11025	0.25	0.377021	0.782981
GO:0031461	cullin-RING ubiquitin ligase complex	cellular_component	protein-containing complex	6	1230	43	11025	0.139535	0.346033	0.782981
GO:0031497	chromatin assembly	biological_process	cellular process	3	961	19	8505	0.157895	0.365156	0.782981
GO:0032217	riboflavin transmembrane transporter activity	molecular_function	transporter activity	1	1240	4	11913	0.25	0.355777	0.782981
GO:0032228	regulation of synaptic transmission, GABAergic	biological_process	biological regulation	1	961	4	8505	0.25	0.381029	0.782981
GO:0032273	positive regulation of protein polymerization	biological_process	biological regulation	2	961	11	8505	0.181818	0.357881	0.782981
GO:0032299	ribonuclease H2 complex	cellular_component	protein-containing complex	1	1230	4	11025	0.25	0.377021	0.782981
GO:0032301	MutSalpha complex	cellular_component	protein-containing complex	1	1230	4	11025	0.25	0.377021	0.782981
GO:0032474	otolith morphogenesis	biological_process	multicellular organismal process	1	961	4	8505	0.25	0.381029	0.782981
GO:0032652	regulation of interleukin-1 production	biological_process	biological regulation	1	961	4	8505	0.25	0.381029	0.782981
GO:0032797	SMN complex	cellular_component	protein-containing complex	1	1230	4	11025	0.25	0.377021	0.782981
GO:0032868	response to insulin	biological_process	response to stimulus	3	961	19	8505	0.157895	0.365156	0.782981
GO:0032874	positive regulation of stress-activated MAPK cascade	biological_process	biological regulation	1	961	4	8505	0.25	0.381029	0.782981
GO:0033503	HULC complex	cellular_component	protein-containing complex	1	1230	4	11025	0.25	0.377021	0.782981
GO:0033588	elongator holoenzyme complex	cellular_component	protein-containing complex	1	1230	4	11025	0.25	0.377021	0.782981
GO:0033993	response to lipid	biological_process	response to stimulus	3	961	19	8505	0.157895	0.365156	0.782981
GO:0034063	stress granule assembly	biological_process	cellular process	1	961	4	8505	0.25	0.381029	0.782981
GO:0034249	negative regulation of cellular amide metabolic process	biological_process	biological regulation	4	961	27	8505	0.148148	0.364562	0.782981
GO:0034332	adherens junction organization	biological_process	cellular process	1	961	4	8505	0.25	0.381029	0.782981
GO:0034632	retinol transmembrane transporter activity	molecular_function	transporter activity	1	1240	4	11913	0.25	0.355777	0.782981
GO:0035060	brahma complex	cellular_component	protein-containing complex	1	1230	4	11025	0.25	0.377021	0.782981
GO:0035295	tube development	biological_process	multicellular organismal process	18	961	143	8505	0.125874	0.349643	0.782981
GO:0035299	inositol pentakisphosphate 2-kinase activity	molecular_function	catalytic activity	1	1240	4	11913	0.25	0.355777	0.782981
GO:0035384	thioester biosynthetic process	biological_process	cellular process	2	961	11	8505	0.181818	0.357881	0.782981
GO:0035469	determination of pancreatic left/right asymmetry	biological_process	multicellular organismal process	1	961	4	8505	0.25	0.381029	0.782981
GO:0035721	intraciliary retrograde transport	biological_process	cellular process	1	961	4	8505	0.25	0.381029	0.782981
GO:0035914	skeletal muscle cell differentiation	biological_process	cellular process	1	961	4	8505	0.25	0.381029	0.782981
GO:0040036	regulation of fibroblast growth factor receptor signaling pathway	biological_process	biological regulation	1	961	4	8505	0.25	0.381029	0.782981
GO:0042133	neurotransmitter metabolic process	biological_process	biological regulation	1	961	4	8505	0.25	0.381029	0.782981
GO:0042159	lipoprotein catabolic process	biological_process	metabolic process	1	961	4	8505	0.25	0.381029	0.782981
GO:0042436	indole-containing compound catabolic process	biological_process	cellular process	1	961	4	8505	0.25	0.381029	0.782981
GO:0042578	phosphoric ester hydrolase activity	molecular_function	catalytic activity	34	1240	305	11913	0.111475	0.361655	0.782981
GO:0043139	5'-3' DNA helicase activity	molecular_function	ATP-dependent activity	1	1240	4	11913	0.25	0.355777	0.782981
GO:0044237	cellular metabolic process	biological_process	cellular process	336	961	2931	8505	0.114637	0.376802	0.782981
GO:0045184	establishment of protein localization	biological_process	localization	53	961	445	8505	0.119101	0.360611	0.782981
GO:0045598	regulation of fat cell differentiation	biological_process	biological regulation	1	961	4	8505	0.25	0.381029	0.782981
GO:0045834	positive regulation of lipid metabolic process	biological_process	biological regulation	1	961	4	8505	0.25	0.381029	0.782981
GO:0045860	positive regulation of protein kinase activity	biological_process	biological regulation	2	961	11	8505	0.181818	0.357881	0.782981
GO:0045926	negative regulation of growth	biological_process	biological regulation	2	961	11	8505	0.181818	0.357881	0.782981
GO:0046218	indolalkylamine catabolic process	biological_process	cellular process	1	961	4	8505	0.25	0.381029	0.782981
GO:0046471	phosphatidylglycerol metabolic process	biological_process	cellular process	1	961	4	8505	0.25	0.381029	0.782981
GO:0046514	ceramide catabolic process	biological_process	cellular process	1	961	4	8505	0.25	0.381029	0.782981
GO:0046620	regulation of organ growth	biological_process	biological regulation	1	961	4	8505	0.25	0.381029	0.782981
GO:0046849	bone remodeling	biological_process	multicellular organismal process	1	961	4	8505	0.25	0.381029	0.782981
GO:0048468	cell development	biological_process	cellular process	34	961	280	8505	0.121429	0.352906	0.782981
GO:0048518	positive regulation of biological process	biological_process	biological regulation	57	961	477	8505	0.119497	0.343905	0.782981
GO:0048599	oocyte development	biological_process	cellular process	1	961	4	8505	0.25	0.381029	0.782981
GO:0048709	oligodendrocyte differentiation	biological_process	cellular process	1	961	4	8505	0.25	0.381029	0.782981
GO:0048840	otolith development	biological_process	multicellular organismal process	1	961	4	8505	0.25	0.381029	0.782981
GO:0048841	regulation of axon extension involved in axon guidance	biological_process	biological regulation	1	961	4	8505	0.25	0.381029	0.782981
GO:0048934	peripheral nervous system neuron differentiation	biological_process	cellular process	1	961	4	8505	0.25	0.381029	0.782981
GO:0048935	peripheral nervous system neuron development	biological_process	cellular process	1	961	4	8505	0.25	0.381029	0.782981
GO:0050567	glutaminyl-tRNA synthase (glutamine-hydrolyzing) activity	molecular_function	catalytic activity	1	1240	4	11913	0.25	0.355777	0.782981
GO:0050771	negative regulation of axonogenesis	biological_process	biological regulation	1	961	4	8505	0.25	0.381029	0.782981
GO:0050780	dopamine receptor binding	molecular_function	binding	1	1240	4	11913	0.25	0.355777	0.782981
GO:0050811	GABA receptor binding	molecular_function	binding	1	1240	4	11913	0.25	0.355777	0.782981
GO:0050900	leukocyte migration	biological_process	cellular process	2	961	11	8505	0.181818	0.357881	0.782981
GO:0051087	chaperone binding	molecular_function	binding	2	1240	12	11913	0.166667	0.359792	0.782981
GO:0051429	corticotropin-releasing hormone receptor binding	molecular_function	binding	1	1240	4	11913	0.25	0.355777	0.782981
GO:0051453	regulation of intracellular pH	biological_process	biological regulation	1	961	4	8505	0.25	0.381029	0.782981
GO:0051643	endoplasmic reticulum localization	biological_process	cellular process	1	961	4	8505	0.25	0.381029	0.782981
GO:0051651	maintenance of location in cell	biological_process	cellular process	2	961	11	8505	0.181818	0.357881	0.782981
GO:0051788	response to misfolded protein	biological_process	response to stimulus	1	961	4	8505	0.25	0.381029	0.782981
GO:0052742	phosphatidylinositol kinase activity	molecular_function	catalytic activity	1	1240	4	11913	0.25	0.355777	0.782981
GO:0060028	convergent extension involved in axis elongation	biological_process	growth	2	961	11	8505	0.181818	0.357881	0.782981
GO:0060114	vestibular receptor cell differentiation	biological_process	cellular process	1	961	4	8505	0.25	0.381029	0.782981
GO:0060118	vestibular receptor cell development	biological_process	cellular process	1	961	4	8505	0.25	0.381029	0.782981
GO:0060326	cell chemotaxis	biological_process	cellular process	2	961	11	8505	0.181818	0.357881	0.782981
GO:0060420	regulation of heart growth	biological_process	biological regulation	1	961	4	8505	0.25	0.381029	0.782981
GO:0060590	ATPase regulator activity	molecular_function	molecular function regulator	1	1240	4	11913	0.25	0.355777	0.782981
GO:0060759	regulation of response to cytokine stimulus	biological_process	biological regulation	1	961	4	8505	0.25	0.381029	0.782981
GO:0060966	regulation of gene silencing by RNA	biological_process	biological regulation	1	961	4	8505	0.25	0.381029	0.782981
GO:0061484	hematopoietic stem cell homeostasis	biological_process	biological regulation	1	961	4	8505	0.25	0.381029	0.782981
GO:0061695	transferase complex, transferring phosphorus-containing groups	cellular_component	protein-containing complex	9	1230	68	11025	0.132353	0.346043	0.782981
GO:0061817	endoplasmic reticulum-plasma membrane tethering	biological_process	cellular process	1	961	4	8505	0.25	0.381029	0.782981
GO:0070304	positive regulation of stress-activated protein kinase signaling cascade	biological_process	biological regulation	1	961	4	8505	0.25	0.381029	0.782981
GO:0070469	respirasome	cellular_component	cellular anatomical entity	7	1230	52	11025	0.134615	0.359571	0.782981
GO:0070681	glutaminyl-tRNAGln biosynthesis via transamidation	biological_process	cellular process	1	961	4	8505	0.25	0.381029	0.782981
GO:0070897	transcription preinitiation complex assembly	biological_process	cellular process	1	961	4	8505	0.25	0.381029	0.782981
GO:0071218	cellular response to misfolded protein	biological_process	cellular process	1	961	4	8505	0.25	0.381029	0.782981
GO:0071310	cellular response to organic substance	biological_process	cellular process	20	961	159	8505	0.125786	0.339277	0.782981
GO:0071616	acyl-CoA biosynthetic process	biological_process	cellular process	2	961	11	8505	0.181818	0.357881	0.782981
GO:0072080	nephron tubule development	biological_process	multicellular organismal process	1	961	4	8505	0.25	0.381029	0.782981
GO:0090288	negative regulation of cellular response to growth factor stimulus	biological_process	biological regulation	2	961	11	8505	0.181818	0.357881	0.782981
GO:0090305	nucleic acid phosphodiester bond hydrolysis	biological_process	cellular process	3	961	19	8505	0.157895	0.365156	0.782981
GO:0090407	organophosphate biosynthetic process	biological_process	cellular process	27	961	223	8505	0.121076	0.380842	0.782981
GO:0090504	epiboly	biological_process	developmental process	2	961	11	8505	0.181818	0.357881	0.782981
GO:0097472	cyclin-dependent protein kinase activity	molecular_function	catalytic activity	1	1240	4	11913	0.25	0.355777	0.782981
GO:0098978	glutamatergic synapse	cellular_component	cellular anatomical entity	1	1230	4	11025	0.25	0.377021	0.782981
GO:0102250	linear malto-oligosaccharide phosphorylase activity	molecular_function	catalytic activity	1	1240	4	11913	0.25	0.355777	0.782981
GO:0102499	SHG alpha-glucan phosphorylase activity	molecular_function	catalytic activity	1	1240	4	11913	0.25	0.355777	0.782981
GO:0120014	phospholipid transfer activity	molecular_function	transporter activity	1	1240	4	11913	0.25	0.355777	0.782981
GO:0140096	catalytic activity, acting on a protein	molecular_function	catalytic activity	197	1240	1852	11913	0.106371	0.37617	0.782981
GO:1900247	regulation of cytoplasmic translational elongation	biological_process	biological regulation	1	961	4	8505	0.25	0.381029	0.782981
GO:1901617	organic hydroxy compound biosynthetic process	biological_process	metabolic process	7	961	52	8505	0.134615	0.372171	0.782981
GO:1901682	sulfur compound transmembrane transporter activity	molecular_function	transporter activity	3	1240	21	11913	0.142857	0.376079	0.782981
GO:1902742	apoptotic process involved in development	biological_process	cellular process	1	961	4	8505	0.25	0.381029	0.782981
GO:1902749	regulation of cell cycle G2/M phase transition	biological_process	biological regulation	2	961	11	8505	0.181818	0.357881	0.782981
GO:1902806	regulation of cell cycle G1/S phase transition	biological_process	biological regulation	1	961	4	8505	0.25	0.381029	0.782981
GO:1903313	positive regulation of mRNA metabolic process	biological_process	biological regulation	2	961	11	8505	0.181818	0.357881	0.782981
GO:1903509	liposaccharide metabolic process	biological_process	metabolic process	5	961	35	8505	0.142857	0.361469	0.782981
GO:1904666	regulation of ubiquitin protein ligase activity	biological_process	biological regulation	1	961	4	8505	0.25	0.381029	0.782981
GO:1904668	positive regulation of ubiquitin protein ligase activity	biological_process	biological regulation	1	961	4	8505	0.25	0.381029	0.782981
GO:1905114	cell surface receptor signaling pathway involved in cell-cell signaling	biological_process	biological regulation	13	961	100	8505	0.13	0.338892	0.782981
GO:1990904	ribonucleoprotein complex	cellular_component	protein-containing complex	28	1230	233	11025	0.120172	0.366947	0.782981
GO:0008235	metalloexopeptidase activity	molecular_function	catalytic activity	7	1240	57	11913	0.122807	0.382098	0.784669
GO:0032774	RNA biosynthetic process	biological_process	cellular process	20	961	163	8505	0.122699	0.382489	0.785043
GO:0004540	ribonuclease activity	molecular_function	catalytic activity	6	1240	48	11913	0.125	0.383122	0.785912
GO:0090596	sensory organ morphogenesis	biological_process	multicellular organismal process	8	961	61	8505	0.131148	0.383982	0.787246
GO:0001889	liver development	biological_process	multicellular organismal process	5	961	36	8505	0.138889	0.384959	0.78753
GO:0009896	positive regulation of catabolic process	biological_process	biological regulation	5	961	36	8505	0.138889	0.384959	0.78753
GO:0060485	mesenchyme development	biological_process	multicellular organismal process	5	961	36	8505	0.138889	0.384959	0.78753
GO:0061008	hepaticobiliary system development	biological_process	multicellular organismal process	5	961	36	8505	0.138889	0.384959	0.78753
GO:0044238	primary metabolic process	biological_process	metabolic process	328	961	2864	8505	0.114525	0.387934	0.793184
GO:0005925	focal adhesion	cellular_component	cellular anatomical entity	3	1230	20	11025	0.15	0.389179	0.794864
GO:0030055	cell-substrate junction	cellular_component	cellular anatomical entity	3	1230	20	11025	0.15	0.389179	0.794864
GO:0051302	regulation of cell division	biological_process	biological regulation	4	961	28	8505	0.142857	0.391433	0.798287
GO:0060548	negative regulation of cell death	biological_process	biological regulation	7	961	53	8505	0.132075	0.391492	0.798287
GO:0072001	renal system development	biological_process	multicellular organismal process	4	961	28	8505	0.142857	0.391433	0.798287
GO:0001503	ossification	biological_process	multicellular organismal process	3	961	20	8505	0.15	0.397325	0.798382
GO:0003401	axis elongation	biological_process	growth	2	961	12	8505	0.166667	0.400254	0.798382
GO:0004697	protein kinase C activity	molecular_function	catalytic activity	2	1240	13	11913	0.153846	0.398621	0.798382
GO:0004698	calcium-dependent protein kinase C activity	molecular_function	catalytic activity	2	1240	13	11913	0.153846	0.398621	0.798382
GO:0006298	mismatch repair	biological_process	cellular process	3	961	20	8505	0.15	0.397325	0.798382
GO:0006829	zinc ion transport	biological_process	localization	2	961	12	8505	0.166667	0.400254	0.798382
GO:0006939	smooth muscle contraction	biological_process	multicellular organismal process	2	961	12	8505	0.166667	0.400254	0.798382
GO:0007269	neurotransmitter secretion	biological_process	biological regulation	3	961	20	8505	0.15	0.397325	0.798382
GO:0008154	actin polymerization or depolymerization	biological_process	cellular process	3	961	20	8505	0.15	0.397325	0.798382
GO:0008250	oligosaccharyltransferase complex	cellular_component	protein-containing complex	2	1230	12	11025	0.166667	0.393805	0.798382
GO:0009069	serine family amino acid metabolic process	biological_process	cellular process	2	961	12	8505	0.166667	0.400254	0.798382
GO:0009931	calcium-dependent protein serine/threonine kinase activity	molecular_function	catalytic activity	2	1240	13	11913	0.153846	0.398621	0.798382
GO:0010857	calcium-dependent protein kinase activity	molecular_function	catalytic activity	2	1240	13	11913	0.153846	0.398621	0.798382
GO:0015296	anion:cation symporter activity	molecular_function	transporter activity	2	1240	13	11913	0.153846	0.398621	0.798382
GO:0015629	actin cytoskeleton	cellular_component	cellular anatomical entity	15	1230	123	11025	0.121951	0.398014	0.798382
GO:0016126	sterol biosynthetic process	biological_process	metabolic process	2	961	12	8505	0.166667	0.400254	0.798382
GO:0019005	SCF ubiquitin ligase complex	cellular_component	protein-containing complex	2	1230	12	11025	0.166667	0.393805	0.798382
GO:0019722	calcium-mediated signaling	biological_process	biological regulation	2	961	12	8505	0.166667	0.400254	0.798382
GO:0021915	neural tube development	biological_process	multicellular organismal process	2	961	12	8505	0.166667	0.400254	0.798382
GO:0023051	regulation of signaling	biological_process	biological regulation	48	961	407	8505	0.117936	0.397365	0.798382
GO:0030867	rough endoplasmic reticulum membrane	cellular_component	cellular anatomical entity	2	1230	12	11025	0.166667	0.393805	0.798382
GO:0032872	regulation of stress-activated MAPK cascade	biological_process	biological regulation	2	961	12	8505	0.166667	0.400254	0.798382
GO:0034204	lipid translocation	biological_process	biological regulation	2	961	12	8505	0.166667	0.400254	0.798382
GO:0035195	gene silencing by miRNA	biological_process	biological regulation	2	961	12	8505	0.166667	0.400254	0.798382
GO:0042060	wound healing	biological_process	response to stimulus	6	961	45	8505	0.133333	0.399586	0.798382
GO:0042181	ketone biosynthetic process	biological_process	cellular process	2	961	12	8505	0.166667	0.400254	0.798382
GO:0043178	alcohol binding	molecular_function	binding	2	1240	13	11913	0.153846	0.398621	0.798382
GO:0045185	maintenance of protein location	biological_process	localization	2	961	12	8505	0.166667	0.400254	0.798382
GO:0045292	mRNA cis splicing, via spliceosome	biological_process	cellular process	2	961	12	8505	0.166667	0.400254	0.798382
GO:0045332	phospholipid translocation	biological_process	biological regulation	2	961	12	8505	0.166667	0.400254	0.798382
GO:0045930	negative regulation of mitotic cell cycle	biological_process	biological regulation	3	961	20	8505	0.15	0.397325	0.798382
GO:0046039	GTP metabolic process	biological_process	cellular process	2	961	12	8505	0.166667	0.400254	0.798382
GO:0048882	lateral line development	biological_process	multicellular organismal process	2	961	12	8505	0.166667	0.400254	0.798382
GO:0055002	striated muscle cell development	biological_process	cellular process	2	961	12	8505	0.166667	0.400254	0.798382
GO:0061572	actin filament bundle organization	biological_process	cellular process	2	961	12	8505	0.166667	0.400254	0.798382
GO:0070302	regulation of stress-activated protein kinase signaling cascade	biological_process	biological regulation	2	961	12	8505	0.166667	0.400254	0.798382
GO:0090501	RNA phosphodiester bond hydrolysis	biological_process	cellular process	2	961	12	8505	0.166667	0.400254	0.798382
GO:0090575	RNA polymerase II transcription regulator complex	cellular_component	protein-containing complex	5	1230	37	11025	0.135135	0.397436	0.798382
GO:0097035	regulation of membrane lipid distribution	biological_process	biological regulation	2	961	12	8505	0.166667	0.400254	0.798382
GO:0099643	signal release from synapse	biological_process	cellular process	3	961	20	8505	0.15	0.397325	0.798382
GO:1904951	positive regulation of establishment of protein localization	biological_process	biological regulation	2	961	12	8505	0.166667	0.400254	0.798382
GO:0004653	polypeptide N-acetylgalactosaminyltransferase activity	molecular_function	catalytic activity	3	1240	22	11913	0.136364	0.405447	0.805745
GO:0006486	protein glycosylation	biological_process	cellular process	20	961	165	8505	0.121212	0.404408	0.805745
GO:0008171	O-methyltransferase activity	molecular_function	catalytic activity	3	1240	22	11913	0.136364	0.405447	0.805745
GO:0010008	endosome membrane	cellular_component	cellular anatomical entity	17	1230	141	11025	0.120567	0.405328	0.805745
GO:0015932	nucleobase-containing compound transmembrane transporter activity	molecular_function	transporter activity	3	1240	22	11913	0.136364	0.405447	0.805745
GO:0016417	S-acyltransferase activity	molecular_function	catalytic activity	5	1240	40	11913	0.125	0.404705	0.805745
GO:0043413	macromolecule glycosylation	biological_process	metabolic process	20	961	165	8505	0.121212	0.404408	0.805745
GO:0019439	aromatic compound catabolic process	biological_process	cellular process	13	961	105	8505	0.12381	0.407221	0.808842
GO:0009123	nucleoside monophosphate metabolic process	biological_process	cellular process	5	961	37	8505	0.135135	0.408401	0.809048
GO:0031253	cell projection membrane	cellular_component	cellular anatomical entity	4	1230	29	11025	0.137931	0.408326	0.809048
GO:0071103	DNA conformation change	biological_process	cellular process	5	961	37	8505	0.135135	0.408401	0.809048
GO:0097525	spliceosomal snRNP complex	cellular_component	protein-containing complex	4	1230	29	11025	0.137931	0.408326	0.809048
GO:1990542	mitochondrial transmembrane transport	biological_process	cellular process	5	961	37	8505	0.135135	0.408401	0.809048
GO:0032446	protein modification by small protein conjugation	biological_process	cellular process	24	961	200	8505	0.12	0.408917	0.809642
GO:0061061	muscle structure development	biological_process	developmental process	9	961	71	8505	0.126761	0.410557	0.812034
GO:0110053	regulation of actin filament organization	biological_process	biological regulation	9	961	71	8505	0.126761	0.410557	0.812034
GO:0015931	nucleobase-containing compound transport	biological_process	localization	7	961	54	8505	0.12963	0.410821	0.812129
GO:0019899	enzyme binding	molecular_function	binding	23	1240	208	11913	0.110577	0.411905	0.813844
GO:0000932	P-body	cellular_component	cellular anatomical entity	3	1230	21	11025	0.142857	0.420586	0.816999
GO:0003873	6-phosphofructo-2-kinase activity	molecular_function	catalytic activity	1	1240	5	11913	0.2	0.422856	0.816999
GO:0003906	DNA-(apurinic or apyrimidinic site) endonuclease activity	molecular_function	catalytic activity	1	1240	5	11913	0.2	0.422856	0.816999
GO:0004331	fructose-2,6-bisphosphate 2-phosphatase activity	molecular_function	catalytic activity	1	1240	5	11913	0.2	0.422856	0.816999
GO:0004362	glutathione-disulfide reductase (NADPH) activity	molecular_function	antioxidant activity	1	1240	5	11913	0.2	0.422856	0.816999
GO:0004526	ribonuclease P activity	molecular_function	catalytic activity	1	1240	5	11913	0.2	0.422856	0.816999
GO:0004645	1,4-alpha-oligoglucan phosphorylase activity	molecular_function	catalytic activity	1	1240	5	11913	0.2	0.422856	0.816999
GO:0005546	phosphatidylinositol-4,5-bisphosphate binding	molecular_function	binding	1	1240	5	11913	0.2	0.422856	0.816999
GO:0008273	calcium, potassium:sodium antiporter activity	molecular_function	transporter activity	1	1240	5	11913	0.2	0.422856	0.816999
GO:0008502	melatonin receptor activity	molecular_function	molecular transducer activity	1	1240	5	11913	0.2	0.422856	0.816999
GO:0008504	monoamine transmembrane transporter activity	molecular_function	transporter activity	1	1240	5	11913	0.2	0.422856	0.816999
GO:0008519	ammonium transmembrane transporter activity	molecular_function	transporter activity	1	1240	5	11913	0.2	0.422856	0.816999
GO:0008568	microtubule-severing ATPase activity	molecular_function	ATP-dependent activity	1	1240	5	11913	0.2	0.422856	0.816999
GO:0015925	galactosidase activity	molecular_function	catalytic activity	1	1240	5	11913	0.2	0.422856	0.816999
GO:0016504	peptidase activator activity	molecular_function	molecular function regulator	1	1240	5	11913	0.2	0.422856	0.816999
GO:0016614	oxidoreductase activity, acting on CH-OH group of donors	molecular_function	catalytic activity	11	1240	96	11913	0.114583	0.415775	0.816999
GO:0016801	hydrolase activity, acting on ether bonds	molecular_function	catalytic activity	1	1240	5	11913	0.2	0.422856	0.816999
GO:0016894	endonuclease activity, active with either ribo- or deoxyribonucleic acids and producing 3'-phosphomonoesters	molecular_function	catalytic activity	1	1240	5	11913	0.2	0.422856	0.816999
GO:0017025	TBP-class protein binding	molecular_function	binding	1	1240	5	11913	0.2	0.422856	0.816999
GO:0019238	cyclohydrolase activity	molecular_function	catalytic activity	1	1240	5	11913	0.2	0.422856	0.816999
GO:0019900	kinase binding	molecular_function	binding	6	1240	50	11913	0.12	0.421743	0.816999
GO:0022821	potassium ion antiporter activity	molecular_function	transporter activity	1	1240	5	11913	0.2	0.422856	0.816999
GO:0030158	protein xylosyltransferase activity	molecular_function	catalytic activity	1	1240	5	11913	0.2	0.422856	0.816999
GO:0030159	signaling receptor complex adaptor activity	molecular_function	molecular adaptor activity	1	1240	5	11913	0.2	0.422856	0.816999
GO:0030976	thiamine pyrophosphate binding	molecular_function	binding	1	1240	5	11913	0.2	0.422856	0.816999
GO:0031078	histone deacetylase activity (H3-K14 specific)	molecular_function	catalytic activity	1	1240	5	11913	0.2	0.422856	0.816999
GO:0031419	cobalamin binding	molecular_function	binding	1	1240	5	11913	0.2	0.422856	0.816999
GO:0032041	NAD-dependent histone deacetylase activity (H3-K14 specific)	molecular_function	catalytic activity	1	1240	5	11913	0.2	0.422856	0.816999
GO:0032991	protein-containing complex	cellular_component	protein-containing complex	205	1230	1811	11025	0.113197	0.417868	0.816999
GO:0035198	miRNA binding	molecular_function	binding	1	1240	5	11913	0.2	0.422856	0.816999
GO:0036002	pre-mRNA binding	molecular_function	binding	1	1240	5	11913	0.2	0.422856	0.816999
GO:0047429	nucleoside-triphosphate diphosphatase activity	molecular_function	catalytic activity	1	1240	5	11913	0.2	0.422856	0.816999
GO:0048565	digestive tract development	biological_process	multicellular organismal process	4	961	29	8505	0.137931	0.41813	0.816999
GO:0048583	regulation of response to stimulus	biological_process	biological regulation	54	961	462	8505	0.116883	0.415765	0.816999
GO:0051721	protein phosphatase 2A binding	molecular_function	binding	1	1240	5	11913	0.2	0.422856	0.816999
GO:0070573	metallodipeptidase activity	molecular_function	catalytic activity	1	1240	5	11913	0.2	0.422856	0.816999
GO:0071705	nitrogen compound transport	biological_process	localization	58	961	497	8505	0.1167	0.416045	0.816999
GO:0071840	cellular component organization or biogenesis	biological_process	cellular process	142	961	1235	8505	0.11498	0.421303	0.816999
GO:0097016	L27 domain binding	molecular_function	binding	1	1240	5	11913	0.2	0.422856	0.816999
GO:0102158	very-long-chain 3-hydroxyacyl-CoA dehydratase activity	molecular_function	catalytic activity	1	1240	5	11913	0.2	0.422856	0.816999
GO:0102343	3-hydroxy-arachidoyl-CoA dehydratase activity	molecular_function	catalytic activity	1	1240	5	11913	0.2	0.422856	0.816999
GO:0102344	3-hydroxy-behenoyl-CoA dehydratase activity	molecular_function	catalytic activity	1	1240	5	11913	0.2	0.422856	0.816999
GO:0102345	3-hydroxy-lignoceroyl-CoA dehydratase activity	molecular_function	catalytic activity	1	1240	5	11913	0.2	0.422856	0.816999
GO:0000220	vacuolar proton-transporting V-type ATPase, V0 domain	cellular_component	protein-containing complex	1	1230	5	11025	0.2	0.446548	0.819922
GO:0000228	nuclear chromosome	cellular_component	cellular anatomical entity	5	1230	39	11025	0.128205	0.443398	0.819922
GO:0000768	syncytium formation by plasma membrane fusion	biological_process	cellular process	1	961	5	8505	0.2	0.451001	0.819922
GO:0001666	response to hypoxia	biological_process	response to stimulus	2	961	13	8505	0.153846	0.44126	0.819922
GO:0002062	chondrocyte differentiation	biological_process	cellular process	1	961	5	8505	0.2	0.451001	0.819922
GO:0002703	regulation of leukocyte mediated immunity	biological_process	biological regulation	1	961	5	8505	0.2	0.451001	0.819922
GO:0003012	muscle system process	biological_process	multicellular organismal process	4	961	30	8505	0.133333	0.444547	0.819922
GO:0003206	cardiac chamber morphogenesis	biological_process	multicellular organismal process	1	961	5	8505	0.2	0.451001	0.819922
GO:0003746	translation elongation factor activity	molecular_function	translation regulator activity	5	1240	41	11913	0.121951	0.426095	0.819922
GO:0004497	monooxygenase activity	molecular_function	catalytic activity	10	1240	88	11913	0.113636	0.434714	0.819922
GO:0005179	hormone activity	molecular_function	molecular function regulator	12	1240	106	11913	0.113208	0.424776	0.819922
GO:0005198	structural molecule activity	molecular_function	structural molecule activity	42	1240	390	11913	0.107692	0.431334	0.819922
GO:0005227	calcium activated cation channel activity	molecular_function	transporter activity	2	1240	14	11913	0.142857	0.43631	0.819922
GO:0005688	U6 snRNP	cellular_component	protein-containing complex	1	1230	5	11025	0.2	0.446548	0.819922
GO:0005750	mitochondrial respiratory chain complex III	cellular_component	protein-containing complex	1	1230	5	11025	0.2	0.446548	0.819922
GO:0005902	microvillus	cellular_component	cellular anatomical entity	1	1230	5	11025	0.2	0.446548	0.819922
GO:0006003	fructose 2,6-bisphosphate metabolic process	biological_process	cellular process	1	961	5	8505	0.2	0.451001	0.819922
GO:0006122	mitochondrial electron transport, ubiquinol to cytochrome c	biological_process	cellular process	1	961	5	8505	0.2	0.451001	0.819922
GO:0006351	transcription, DNA-templated	biological_process	cellular process	19	961	160	8505	0.11875	0.445437	0.819922
GO:0006368	transcription elongation from RNA polymerase II promoter	biological_process	cellular process	2	961	13	8505	0.153846	0.44126	0.819922
GO:0006399	tRNA metabolic process	biological_process	cellular process	14	961	116	8505	0.12069	0.43932	0.819922
GO:0006595	polyamine metabolic process	biological_process	cellular process	2	961	13	8505	0.153846	0.44126	0.819922
GO:0006596	polyamine biosynthetic process	biological_process	cellular process	1	961	5	8505	0.2	0.451001	0.819922
GO:0006739	NADP metabolic process	biological_process	metabolic process	2	961	13	8505	0.153846	0.44126	0.819922
GO:0006801	superoxide metabolic process	biological_process	cellular process	1	961	5	8505	0.2	0.451001	0.819922
GO:0006873	cellular ion homeostasis	biological_process	biological regulation	6	961	47	8505	0.12766	0.441616	0.819922
GO:0006949	syncytium formation	biological_process	cellular process	1	961	5	8505	0.2	0.451001	0.819922
GO:0007031	peroxisome organization	biological_process	cellular process	2	961	13	8505	0.153846	0.44126	0.819922
GO:0007187	G protein-coupled receptor signaling pathway, coupled to cyclic nucleotide second messenger	biological_process	biological regulation	1	961	5	8505	0.2	0.451001	0.819922
GO:0007520	myoblast fusion	biological_process	cellular process	1	961	5	8505	0.2	0.451001	0.819922
GO:0008094	ATP-dependent activity, acting on DNA	molecular_function	ATP-dependent activity	6	1240	51	11913	0.117647	0.440946	0.819922
GO:0008284	positive regulation of cell population proliferation	biological_process	biological regulation	3	961	21	8505	0.142857	0.429032	0.819922
GO:0008589	regulation of smoothened signaling pathway	biological_process	biological regulation	2	961	13	8505	0.153846	0.44126	0.819922
GO:0009126	purine nucleoside monophosphate metabolic process	biological_process	cellular process	3	961	21	8505	0.142857	0.429032	0.819922
GO:0009129	pyrimidine nucleoside monophosphate metabolic process	biological_process	cellular process	2	961	13	8505	0.153846	0.44126	0.819922
GO:0009130	pyrimidine nucleoside monophosphate biosynthetic process	biological_process	cellular process	2	961	13	8505	0.153846	0.44126	0.819922
GO:0009167	purine ribonucleoside monophosphate metabolic process	biological_process	cellular process	3	961	21	8505	0.142857	0.429032	0.819922
GO:0009218	pyrimidine ribonucleotide metabolic process	biological_process	cellular process	3	961	21	8505	0.142857	0.429032	0.819922
GO:0009220	pyrimidine ribonucleotide biosynthetic process	biological_process	cellular process	3	961	21	8505	0.142857	0.429032	0.819922
GO:0009395	phospholipid catabolic process	biological_process	cellular process	2	961	13	8505	0.153846	0.44126	0.819922
GO:0010257	NADH dehydrogenase complex assembly	biological_process	cellular process	1	961	5	8505	0.2	0.451001	0.819922
GO:0010821	regulation of mitochondrion organization	biological_process	biological regulation	1	961	5	8505	0.2	0.451001	0.819922
GO:0010833	telomere maintenance via telomere lengthening	biological_process	cellular process	1	961	5	8505	0.2	0.451001	0.819922
GO:0015748	organophosphate ester transport	biological_process	localization	4	961	30	8505	0.133333	0.444547	0.819922
GO:0016616	oxidoreductase activity, acting on the CH-OH group of donors, NAD or NADP as acceptor	molecular_function	catalytic activity	10	1240	89	11913	0.11236	0.449219	0.819922
GO:0016811	hydrolase activity, acting on carbon-nitrogen (but not peptide) bonds, in linear amides	molecular_function	catalytic activity	5	1240	42	11913	0.119048	0.447332	0.819922
GO:0016884	carbon-nitrogen ligase activity, with glutamine as amido-N-donor	molecular_function	catalytic activity	2	1240	14	11913	0.142857	0.43631	0.819922
GO:0018202	peptidyl-histidine modification	biological_process	cellular process	1	961	5	8505	0.2	0.451001	0.819922
GO:0019829	ATPase-coupled cation transmembrane transporter activity	molecular_function	transporter activity	4	1240	32	11913	0.125	0.430441	0.819922
GO:0019932	second-messenger-mediated signaling	biological_process	biological regulation	2	961	13	8505	0.153846	0.44126	0.819922
GO:0030003	cellular cation homeostasis	biological_process	biological regulation	6	961	47	8505	0.12766	0.441616	0.819922
GO:0030004	cellular monovalent inorganic cation homeostasis	biological_process	biological regulation	1	961	5	8505	0.2	0.451001	0.819922
GO:0030015	CCR4-NOT core complex	cellular_component	protein-containing complex	1	1230	5	11025	0.2	0.446548	0.819922
GO:0030170	pyridoxal phosphate binding	molecular_function	binding	5	1240	41	11913	0.121951	0.426095	0.819922
[truncated: 1,758 more rows]
