# Supplementary material for: Gonadal transcriptome sequencing reveals sexual dimorphism in expression profiling of sex-related genes in Asian arowana (Scleropages formosus)
Source: Front Genet. 2024 Apr 11;15:1381832. doi: 10.3389/fgene.2024.1381832 (PMC11043485; doi:10.3389/fgene.2024.1381832)
Supplement: Supplementary file 4 [file Table5.XLS]

## Sheet: Table_S6.KEGG_pathway_enrichmen
Table S6 KEGG pathway enrichment of testis transcripts.
Pathway ID	Pathway Name	Level 1	Level 2	Term Candidate Gene Num	Total Candidate Gene Num	Term Gene Num	Total Gene Num	Rich Ratio	P value	Q value
ko04921	Oxytocin signaling pathway	Organismal Systems	Endocrine system	107	1937	407	12310	0.262899	1.96e-08	5.08e-06
ko04510	Focal adhesion	Cellular Processes	Cellular community - eukaryotes	134	1937	599	12310	0.223706	7.74e-06	0.00100622
ko02010	ABC transporters	Environmental Information Processing	Membrane transport	28	1937	80	12310	0.35	1.78e-05	0.00154408
ko04371	Apelin signaling pathway	Environmental Information Processing	Signal transduction	80	1937	330	12310	0.242424	3.16e-05	0.00205517
ko04020	Calcium signaling pathway	Environmental Information Processing	Signal transduction	127	1937	588	12310	0.215986	7.41e-05	0.00256038
ko04611	Platelet activation	Organismal Systems	Immune system	87	1937	377	12310	0.230769	9.85e-05	0.00256038
ko04713	Circadian entrainment	Organismal Systems	Environmental adaptation	67	1937	272	12310	0.246324	8.12e-05	0.00256038
ko04725	Cholinergic synapse	Organismal Systems	Nervous system	66	1937	268	12310	0.246269	9.21e-05	0.00256038
ko04927	Cortisol synthesis and secretion	Organismal Systems	Endocrine system	42	1937	150	12310	0.28	8.82e-05	0.00256038
ko04976	Bile secretion	Organismal Systems	Digestive system	45	1937	161	12310	0.279503	5.27e-05	0.00256038
ko03410	Base excision repair	Genetic Information Processing	Replication and repair	27	1937	84	12310	0.321429	0.000134413	0.00317703
ko04668	TNF signaling pathway	Environmental Information Processing	Signal transduction	60	1937	242	12310	0.247934	0.000154554	0.00334868
ko04913	Ovarian steroidogenesis	Organismal Systems	Endocrine system	41	1937	150	12310	0.273333	0.000189024	0.00378048
ko04925	Aldosterone synthesis and secretion	Organismal Systems	Endocrine system	54	1937	215	12310	0.251163	0.000227915	0.00423271
ko04022	cGMP-PKG signaling pathway	Environmental Information Processing	Signal transduction	92	1937	414	12310	0.222222	0.000260616	0.00451735
ko00230	Purine metabolism	Metabolism	Nucleotide metabolism	69	1937	294	12310	0.234694	0.000299785	0.00458495
ko04211	Longevity regulating pathway	Organismal Systems	Aging	56	1937	227	12310	0.246696	0.000289284	0.00458495
ko04330	Notch signaling pathway	Environmental Information Processing	Signal transduction	38	1937	149	12310	0.255034	0.00134516	0.0194301
ko04910	Insulin signaling pathway	Organismal Systems	Endocrine system	71	1937	321	12310	0.221184	0.00143068	0.0195777
ko04024	cAMP signaling pathway	Environmental Information Processing	Signal transduction	118	1937	581	12310	0.203098	0.00155817	0.0202563
ko04270	Vascular smooth muscle contraction	Organismal Systems	Circulatory system	73	1937	334	12310	0.218563	0.00173041	0.0214242
ko03030	DNA replication	Genetic Information Processing	Replication and repair	24	1937	85	12310	0.282353	0.00237976	0.0272452
ko04540	Gap junction	Cellular Processes	Cellular community - eukaryotes	53	1937	231	12310	0.229437	0.00241016	0.0272452
ko04911	Insulin secretion	Organismal Systems	Endocrine system	54	1937	237	12310	0.227848	0.00258763	0.0280327
ko04745	Phototransduction - fly	Organismal Systems	Sensory system	22	1937	77	12310	0.285714	0.00301693	0.0301693
ko04970	Salivary secretion	Organismal Systems	Digestive system	97	1937	473	12310	0.205074	0.00290687	0.0301693
ko00770	Pantothenate and CoA biosynthesis	Metabolism	Metabolism of cofactors and vitamins	10	1937	26	12310	0.384615	0.00427093	0.0398667
ko04015	Rap1 signaling pathway	Environmental Information Processing	Signal transduction	117	1937	593	12310	0.197302	0.00446432	0.0398667
ko04072	Phospholipase D signaling pathway	Environmental Information Processing	Signal transduction	76	1937	363	12310	0.209366	0.0046	0.0398667
ko04520	Adherens junction	Cellular Processes	Cellular community - eukaryotes	58	1937	264	12310	0.219697	0.00432979	0.0398667
ko00330	Arginine and proline metabolism	Metabolism	Amino acid metabolism	28	1937	109	12310	0.256881	0.0048713	0.0408561
ko00040	Pentose and glucuronate interconversions	Metabolism	Carbohydrate metabolism	13	1937	39	12310	0.333333	0.00506412	0.041146
ko04928	Parathyroid hormone synthesis, secretion and action	Organismal Systems	Endocrine system	65	1937	305	12310	0.213115	0.00552765	0.0435511
ko04658	Th1 and Th2 cell differentiation	Organismal Systems	Immune system	44	1937	193	12310	0.227979	0.00604349	0.0448985
ko04720	Long-term potentiation	Organismal Systems	Nervous system	40	1937	172	12310	0.232558	0.00604402	0.0448985
ko04710	Circadian rhythm	Organismal Systems	Environmental adaptation	17	1937	58	12310	0.293103	0.00648756	0.0455883
ko04916	Melanogenesis	Organismal Systems	Endocrine system	51	1937	231	12310	0.220779	0.00646371	0.0455883
ko04727	GABAergic synapse	Organismal Systems	Nervous system	50	1937	226	12310	0.221239	0.00667465	0.0456687
ko04724	Glutamatergic synapse	Organismal Systems	Nervous system	58	1937	270	12310	0.214815	0.00710825	0.0473883
ko04971	Gastric acid secretion	Organismal Systems	Digestive system	43	1937	190	12310	0.226316	0.00753326	0.0489662
ko04935	Growth hormone synthesis, secretion and action	Organismal Systems	Endocrine system	62	1937	293	12310	0.211604	0.00775544	0.0491808
ko04912	GnRH signaling pathway	Organismal Systems	Endocrine system	48	1937	218	12310	0.220183	0.00848687	0.0525378
ko04613	Neutrophil extracellular trap formation	Organismal Systems	Immune system	67	1937	324	12310	0.20679	0.00989976	0.059859
ko04917	Prolactin signaling pathway	Organismal Systems	Endocrine system	33	1937	141	12310	0.234043	0.01077	0.0636407
ko04915	Estrogen signaling pathway	Organismal Systems	Endocrine system	56	1937	265	12310	0.211321	0.0112722	0.065128
ko04210	Apoptosis	Cellular Processes	Cell growth and death	66	1937	321	12310	0.205607	0.0118046	0.066544
ko04380	Osteoclast differentiation	Organismal Systems	Development and regeneration	50	1937	233	12310	0.214592	0.0120291	0.066544
ko00983	Drug metabolism - other enzymes	Metabolism	Xenobiotics biodegradation and metabolism	26	1937	107	12310	0.242991	0.0136734	0.0733101
ko04010	MAPK signaling pathway	Environmental Information Processing	Signal transduction	116	1937	609	12310	0.190476	0.0138161	0.0733101
ko04919	Thyroid hormone signaling pathway	Organismal Systems	Endocrine system	60	1937	292	12310	0.205479	0.0159769	0.0830796
ko04514	Cell adhesion molecules	Environmental Information Processing	Signaling molecules and interaction	89	1937	458	12310	0.194323	0.0176782	0.0901241
ko04625	C-type lectin receptor signaling pathway	Organismal Systems	Immune system	49	1937	233	12310	0.2103	0.0184029	0.0920146
ko04550	Signaling pathways regulating pluripotency of stem cells	Cellular Processes	Cellular community - eukaryotes	60	1937	295	12310	0.20339	0.0195317	0.0958159
ko04066	HIF-1 signaling pathway	Environmental Information Processing	Signal transduction	46	1937	218	12310	0.211009	0.0206339	0.0993483
ko00533	Glycosaminoglycan biosynthesis - keratan sulfate	Metabolism	Glycan biosynthesis and metabolism	10	1937	33	12310	0.30303	0.0263268	0.112571
ko03420	Nucleotide excision repair	Genetic Information Processing	Replication and repair	25	1937	107	12310	0.233645	0.0246252	0.112571
ko04071	Sphingolipid signaling pathway	Environmental Information Processing	Signal transduction	53	1937	259	12310	0.204633	0.0241448	0.112571
ko04261	Adrenergic signaling in cardiomyocytes	Organismal Systems	Circulatory system	70	1937	356	12310	0.196629	0.0256149	0.112571
ko04512	ECM-receptor interaction	Environmental Information Processing	Signaling molecules and interaction	58	1937	288	12310	0.201389	0.025688	0.112571
ko04620	Toll-like receptor signaling pathway	Organismal Systems	Immune system	40	1937	188	12310	0.212766	0.0259145	0.112571
ko04659	Th17 cell differentiation	Organismal Systems	Immune system	47	1937	227	12310	0.207048	0.0266679	0.112571
ko04972	Pancreatic secretion	Organismal Systems	Digestive system	45	1937	216	12310	0.208333	0.0268437	0.112571
ko04062	Chemokine signaling pathway	Organismal Systems	Immune system	75	1937	387	12310	0.193798	0.0291911	0.118589
ko04722	Neurotrophin signaling pathway	Organismal Systems	Nervous system	52	1937	256	12310	0.203125	0.0287397	0.118589
ko00730	Thiamine metabolism	Metabolism	Metabolism of cofactors and vitamins	8	1937	25	12310	0.32	0.0328751	0.1315
ko04151	PI3K-Akt signaling pathway	Environmental Information Processing	Signal transduction	142	1937	784	12310	0.181122	0.0346816	0.133311
ko04623	Cytosolic DNA-sensing pathway	Organismal Systems	Immune system	24	1937	105	12310	0.228571	0.0346944	0.133311
ko04979	Cholesterol metabolism	Organismal Systems	Digestive system	27	1937	121	12310	0.22314	0.034866	0.133311
ko00100	Steroid biosynthesis	Metabolism	Lipid metabolism	9	1937	30	12310	0.3	0.0364575	0.137376
ko04918	Thyroid hormone synthesis	Organismal Systems	Endocrine system	37	1937	177	12310	0.20904	0.0396971	0.147446
ko04217	Necroptosis	Cellular Processes	Cell growth and death	58	1937	296	12310	0.195946	0.0416237	0.152425
ko04923	Regulation of lipolysis in adipocytes	Organismal Systems	Endocrine system	33	1937	157	12310	0.210191	0.0465925	0.168251
ko00515	Mannose type O-glycan biosynthesis	Metabolism	Glycan biosynthesis and metabolism	14	1937	56	12310	0.25	0.0483265	0.172122
ko04978	Mineral absorption	Organismal Systems	Digestive system	22	1937	98	12310	0.22449	0.0499255	0.175414
ko04810	Regulation of actin cytoskeleton	Cellular Processes	Cell motility	95	1937	516	12310	0.184109	0.0522472	0.181124
ko00053	Ascorbate and aldarate metabolism	Metabolism	Carbohydrate metabolism	9	1937	32	12310	0.28125	0.0535079	0.183053
ko04750	Inflammatory mediator regulation of TRP channels	Organismal Systems	Sensory system	48	1937	244	12310	0.196721	0.0559784	0.186595
ko04964	Proximal tubule bicarbonate reclamation	Organismal Systems	Excretory system	11	1937	42	12310	0.261905	0.0559239	0.186595
ko04360	Axon guidance	Organismal Systems	Development and regeneration	83	1937	451	12310	0.184035	0.0664093	0.218562
ko04721	Synaptic vesicle cycle	Organismal Systems	Nervous system	36	1937	179	12310	0.201117	0.0679995	0.220998
ko00360	Phenylalanine metabolism	Metabolism	Amino acid metabolism	7	1937	24	12310	0.291667	0.070755	0.227115
ko04630	JAK-STAT signaling pathway	Environmental Information Processing	Signal transduction	50	1937	260	12310	0.192308	0.0723138	0.229288
ko00010	Glycolysis / Gluconeogenesis	Metabolism	Carbohydrate metabolism	22	1937	103	12310	0.213592	0.0790452	0.247611
ko00562	Inositol phosphate metabolism	Metabolism	Carbohydrate metabolism	30	1937	148	12310	0.202703	0.0823228	0.254809
ko04657	IL-17 signaling pathway	Organismal Systems	Immune system	77	1937	423	12310	0.182033	0.090132	0.272492
ko04920	Adipocytokine signaling pathway	Organismal Systems	Endocrine system	29	1937	144	12310	0.201389	0.0922025	0.275548
ko04926	Relaxin signaling pathway	Organismal Systems	Endocrine system	67	1937	366	12310	0.18306	0.0987364	0.291721
ko00400	Phenylalanine, tyrosine and tryptophan biosynthesis	Metabolism	Amino acid metabolism	4	1937	12	12310	0.333333	0.106009	0.306248
ko04624	Toll and Imd signaling pathway	Organismal Systems	Immune system	21	1937	101	12310	0.207921	0.105729	0.306248
ko00600	Sphingolipid metabolism	Metabolism	Lipid metabolism	22	1937	107	12310	0.205607	0.109257	0.311871
ko04929	GnRH secretion	Organismal Systems	Endocrine system	25	1937	124	12310	0.201613	0.110354	0.311871
ko04145	Phagosome	Cellular Processes	Transport and catabolism	70	1937	388	12310	0.180412	0.116827	0.326613
ko04730	Long-term depression	Organismal Systems	Nervous system	25	1937	125	12310	0.2	0.118306	0.32723
ko04742	Taste transduction	Organismal Systems	Sensory system	25	1937	126	12310	0.198413	0.126603	0.346493
ko00510	N-Glycan biosynthesis	Metabolism	Glycan biosynthesis and metabolism	20	1937	99	12310	0.20202	0.13932	0.373435
ko04215	Apoptosis - multiple species	Cellular Processes	Cell growth and death	15	1937	71	12310	0.211268	0.139193	0.373435
ko04391	Hippo signaling pathway - fly	Environmental Information Processing	Signal transduction	40	1937	215	12310	0.186047	0.142521	0.374299
ko04723	Retrograde endocannabinoid signaling	Organismal Systems	Nervous system	50	1937	274	12310	0.182482	0.142443	0.374299
ko00830	Retinol metabolism	Metabolism	Metabolism of cofactors and vitamins	16	1937	77	12310	0.207792	0.144516	0.375742
ko04114	Oocyte meiosis	Cellular Processes	Cell growth and death	46	1937	252	12310	0.18254	0.153425	0.394955
ko00601	Glycosphingolipid biosynthesis - lacto and neolacto series	Metabolism	Glycan biosynthesis and metabolism	10	1937	45	12310	0.222222	0.159638	0.403713
ko04080	Neuroactive ligand-receptor interaction	Environmental Information Processing	Signaling molecules and interaction	126	1937	737	12310	0.170963	0.159932	0.403713
ko04370	VEGF signaling pathway	Environmental Information Processing	Signal transduction	24	1937	125	12310	0.192	0.171155	0.427887
ko04530	Tight junction	Cellular Processes	Cellular community - eukaryotes	71	1937	406	12310	0.174877	0.178939	0.443086
ko04622	RIG-I-like receptor signaling pathway	Organismal Systems	Immune system	26	1937	138	12310	0.188406	0.185136	0.454108
ko00310	Lysine degradation	Metabolism	Amino acid metabolism	28	1937	150	12310	0.186667	0.187964	0.456735
ko04320	Dorso-ventral axis formation	Organismal Systems	Development and regeneration	15	1937	75	12310	0.2	0.192514	0.463459
ko04621	NOD-like receptor signaling pathway	Organismal Systems	Immune system	55	1937	313	12310	0.175719	0.203017	0.48426
ko00052	Galactose metabolism	Metabolism	Carbohydrate metabolism	10	1937	48	12310	0.208333	0.214153	0.496321
ko00130	Ubiquinone and other terpenoid-quinone biosynthesis	Metabolism	Metabolism of cofactors and vitamins	6	1937	26	12310	0.230769	0.215709	0.496321
ko04390	Hippo signaling pathway	Environmental Information Processing	Signal transduction	65	1937	375	12310	0.173333	0.212727	0.496321
ko04914	Progesterone-mediated oocyte maturation	Organismal Systems	Endocrine system	37	1937	206	12310	0.179612	0.212856	0.496321
ko04213	Longevity regulating pathway - multiple species	Organismal Systems	Aging	28	1937	153	12310	0.183007	0.218967	0.499398
ko04350	TGF-beta signaling pathway	Environmental Information Processing	Signal transduction	36	1937	201	12310	0.179104	0.221956	0.501813
ko00240	Pyrimidine metabolism	Metabolism	Nucleotide metabolism	19	1937	101	12310	0.188119	0.232511	0.516691
ko04974	Protein digestion and absorption	Organismal Systems	Digestive system	57	1937	329	12310	0.173252	0.231485	0.516691
ko04070	Phosphatidylinositol signaling system	Environmental Information Processing	Signal transduction	33	1937	185	12310	0.178378	0.241508	0.532135
ko00981	Insect hormone biosynthesis	Metabolism	Metabolism of terpenoids and polyketides	3	1937	11	12310	0.272727	0.24375	0.532563
ko04310	Wnt signaling pathway	Environmental Information Processing	Signal transduction	66	1937	386	12310	0.170984	0.246806	0.534747
ko00620	Pyruvate metabolism	Metabolism	Carbohydrate metabolism	14	1937	73	12310	0.191781	0.251409	0.540217
ko04214	Apoptosis - fly	Cellular Processes	Cell growth and death	20	1937	109	12310	0.183486	0.261521	0.55734
ko04115	p53 signaling pathway	Cellular Processes	Cell growth and death	29	1937	164	12310	0.176829	0.275114	0.581542
ko00311	Penicillin and cephalosporin biosynthesis	Metabolism	Biosynthesis of other secondary metabolites	1	1937	2	12310	0.5	0.289955	0.598555
ko00450	Selenocompound metabolism	Metabolism	Metabolism of other amino acids	5	1937	23	12310	0.217391	0.290069	0.598555
ko04014	Ras signaling pathway	Environmental Information Processing	Signal transduction	86	1937	515	12310	0.16699	0.28747	0.598555
ko00350	Tyrosine metabolism	Metabolism	Amino acid metabolism	11	1937	58	12310	0.189655	0.299107	0.602307
ko01240	Biosynthesis of cofactors	Metabolism	Global and overview maps	38	1937	221	12310	0.171946	0.300448	0.602307
ko04136	Autophagy - other	Cellular Processes	Transport and catabolism	11	1937	58	12310	0.189655	0.299107	0.602307
ko04137	Mitophagy - animal	Cellular Processes	Transport and catabolism	26	1937	148	12310	0.175676	0.301153	0.602307
ko04140	Autophagy - animal	Cellular Processes	Transport and catabolism	54	1937	320	12310	0.16875	0.307729	0.610761
ko04068	FoxO signaling pathway	Environmental Information Processing	Signal transduction	45	1937	265	12310	0.169811	0.311328	0.612766
ko04924	Renin secretion	Organismal Systems	Endocrine system	25	1937	143	12310	0.174825	0.314987	0.612766
ko04966	Collecting duct acid secretion	Organismal Systems	Excretory system	9	1937	47	12310	0.191489	0.31581	0.612766
ko00480	Glutathione metabolism	Metabolism	Metabolism of other amino acids	18	1937	101	12310	0.178218	0.320738	0.617717
ko04961	Endocrine and other factor-regulated calcium reabsorption	Organismal Systems	Excretory system	18	1937	102	12310	0.176471	0.336672	0.643637
ko00260	Glycine, serine and threonine metabolism	Metabolism	Amino acid metabolism	12	1937	66	12310	0.181818	0.340765	0.646708
ko04122	Sulfur relay system	Genetic Information Processing	Folding, sorting and degradation	4	1937	19	12310	0.210526	0.349669	0.654057
ko04650	Natural killer cell mediated cytotoxicity	Organismal Systems	Immune system	35	1937	207	12310	0.169082	0.348509	0.654057
ko00514	Other types of O-glycan biosynthesis	Metabolism	Glycan biosynthesis and metabolism	17	1937	97	12310	0.175258	0.354308	0.658001
ko00051	Fructose and mannose metabolism	Metabolism	Carbohydrate metabolism	10	1937	55	12310	0.181818	0.362616	0.663945
ko00410	beta-Alanine metabolism	Metabolism	Metabolism of other amino acids	10	1937	55	12310	0.181818	0.362616	0.663945
ko04672	Intestinal immune network for IgA production	Organismal Systems	Immune system	19	1937	110	12310	0.172727	0.367023	0.667315
ko00523	Polyketide sugar unit biosynthesis	Metabolism	Metabolism of terpenoids and polyketides	1	1937	3	12310	0.333333	0.4017	0.725291
ko00511	Other glycan degradation	Metabolism	Glycan biosynthesis and metabolism	6	1937	33	12310	0.181818	0.420401	0.753822
ko00140	Steroid hormone biosynthesis	Metabolism	Lipid metabolism	11	1937	65	12310	0.169231	0.447711	0.781242
ko00790	Folate biosynthesis	Metabolism	Metabolism of cofactors and vitamins	8	1937	46	12310	0.173913	0.43956	0.781242
ko04150	mTOR signaling pathway	Environmental Information Processing	Signal transduction	52	1937	322	12310	0.161491	0.442108	0.781242
ko04973	Carbohydrate digestion and absorption	Organismal Systems	Digestive system	11	1937	65	12310	0.169231	0.447711	0.781242
ko00513	Various types of N-glycan biosynthesis	Metabolism	Glycan biosynthesis and metabolism	14	1937	84	12310	0.166667	0.452752	0.7846
ko00980	Metabolism of xenobiotics by cytochrome P450	Metabolism	Xenobiotics biodegradation and metabolism	9	1937	53	12310	0.169811	0.458689	0.7846
ko04726	Serotonergic synapse	Organismal Systems	Nervous system	37	1937	229	12310	0.161572	0.458007	0.7846
ko04662	B cell receptor signaling pathway	Organismal Systems	Immune system	29	1937	180	12310	0.161111	0.47634	0.809467
ko04922	Glucagon signaling pathway	Organismal Systems	Endocrine system	31	1937	193	12310	0.160622	0.480767	0.811685
ko01230	Biosynthesis of amino acids	Metabolism	Global and overview maps	20	1937	124	12310	0.16129	0.490004	0.816673
ko04614	Renin-angiotensin system	Organismal Systems	Endocrine system	5	1937	29	12310	0.172414	0.488986	0.816673
ko00071	Fatty acid degradation	Metabolism	Lipid metabolism	12	1937	74	12310	0.162162	0.503799	0.823971
ko00340	Histidine metabolism	Metabolism	Amino acid metabolism	6	1937	36	12310	0.166667	0.508808	0.823971
ko00500	Starch and sucrose metabolism	Metabolism	Carbohydrate metabolism	7	1937	43	12310	0.162791	0.525197	0.823971
ko00512	Mucin type O-glycan biosynthesis	Metabolism	Glycan biosynthesis and metabolism	9	1937	55	12310	0.163636	0.505806	0.823971
ko00604	Glycosphingolipid biosynthesis - ganglio series	Metabolism	Glycan biosynthesis and metabolism	5	1937	30	12310	0.166667	0.520736	0.823971
ko00780	Biotin metabolism	Metabolism	Metabolism of cofactors and vitamins	2	1937	11	12310	0.181818	0.535581	0.823971
ko00910	Nitrogen metabolism	Metabolism	Energy metabolism	4	1937	24	12310	0.166667	0.535551	0.823971
ko00982	Drug metabolism - cytochrome P450	Metabolism	Xenobiotics biodegradation and metabolism	7	1937	43	12310	0.162791	0.525197	0.823971
ko04013	MAPK signaling pathway - fly	Environmental Information Processing	Signal transduction	31	1937	195	12310	0.158974	0.505731	0.823971
ko04670	Leukocyte transendothelial migration	Organismal Systems	Immune system	50	1937	317	12310	0.157729	0.516954	0.823971
ko04711	Circadian rhythm - fly	Organismal Systems	Environmental adaptation	4	1937	24	12310	0.166667	0.535551	0.823971
ko04744	Phototransduction	Organismal Systems	Sensory system	9	1937	56	12310	0.160714	0.528911	0.823971
ko04960	Aldosterone-regulated sodium reabsorption	Organismal Systems	Excretory system	11	1937	69	12310	0.15942	0.532175	0.823971
ko04341	Hedgehog signaling pathway - fly	Environmental Information Processing	Signal transduction	8	1937	50	12310	0.16	0.539255	0.824744
ko00270	Cysteine and methionine metabolism	Metabolism	Amino acid metabolism	12	1937	76	12310	0.157895	0.543517	0.8264
ko00220	Arginine biosynthesis	Metabolism	Amino acid metabolism	5	1937	31	12310	0.16129	0.551606	0.829004
ko01040	Biosynthesis of unsaturated fatty acids	Metabolism	Lipid metabolism	7	1937	44	12310	0.159091	0.551072	0.829004
ko00603	Glycosphingolipid biosynthesis - globo and isoglobo series	Metabolism	Glycan biosynthesis and metabolism	4	1937	25	12310	0.16	0.569647	0.832069
ko00630	Glyoxylate and dicarboxylate metabolism	Metabolism	Carbohydrate metabolism	8	1937	51	12310	0.156863	0.563142	0.832069
ko03018	RNA degradation	Genetic Information Processing	Folding, sorting and degradation	20	1937	129	12310	0.155039	0.566494	0.832069
ko04218	Cellular senescence	Cellular Processes	Cell growth and death	50	1937	322	12310	0.15528	0.565388	0.832069
ko04664	Fc epsilon RI signaling pathway	Organismal Systems	Immune system	23	1937	148	12310	0.155405	0.561237	0.832069
ko00232	Caffeine metabolism	Metabolism	Biosynthesis of other secondary metabolites	1	1937	5	12310	0.2	0.575218	0.835513
ko00470	D-Amino acid metabolism	Metabolism	Metabolism of other amino acids	2	1937	12	12310	0.166667	0.584765	0.84466
ko00590	Arachidonic acid metabolism	Metabolism	Lipid metabolism	16	1937	105	12310	0.152381	0.597329	0.85529
ko04340	Hedgehog signaling pathway	Environmental Information Processing	Signal transduction	14	1937	92	12310	0.152174	0.598703	0.85529
ko04361	Axon regeneration	Organismal Systems	Development and regeneration	36	1937	236	12310	0.152542	0.609017	0.86527
ko00524	Neomycin, kanamycin and gentamicin biosynthesis	Metabolism	Biosynthesis of other secondary metabolites	1	1937	6	12310	0.166667	0.642086	0.889884
ko00592	alpha-Linolenic acid metabolism	Metabolism	Lipid metabolism	6	1937	41	12310	0.146341	0.642655	0.889884
ko04392	Hippo signaling pathway - multiple species	Environmental Information Processing	Signal transduction	10	1937	68	12310	0.147059	0.643455	0.889884
ko04640	Hematopoietic cell lineage	Organismal Systems	Immune system	30	1937	199	12310	0.150754	0.631766	0.889884
ko04660	T cell receptor signaling pathway	Organismal Systems	Immune system	35	1937	232	12310	0.150862	0.635865	0.889884
ko00250	Alanine, aspartate and glutamate metabolism	Metabolism	Amino acid metabolism	11	1937	75	12310	0.146667	0.649143	0.893001
ko04142	Lysosome	Cellular Processes	Transport and catabolism	40	1937	267	12310	0.149813	0.659667	0.902702
ko00920	Sulfur metabolism	Metabolism	Energy metabolism	2	1937	14	12310	0.142857	0.67125	0.912051
ko04728	Dopaminergic synapse	Organismal Systems	Nervous system	41	1937	275	12310	0.149091	0.673514	0.912051
ko00760	Nicotinate and nicotinamide metabolism	Metabolism	Metabolism of cofactors and vitamins	11	1937	77	12310	0.142857	0.684361	0.921937
ko00290	Valine, leucine and isoleucine biosynthesis	Metabolism	Amino acid metabolism	1	1937	7	12310	0.142857	0.698432	0.933065
ko04260	Cardiac muscle contraction	Organismal Systems	Circulatory system	25	1937	172	12310	0.145349	0.699798	0.933065
ko04610	Complement and coagulation cascades	Organismal Systems	Immune system	20	1937	139	12310	0.143885	0.704381	0.934383
ko01210	2-Oxocarboxylic acid metabolism	Metabolism	Global and overview maps	4	1937	30	12310	0.133333	0.716853	0.94202
ko03022	Basal transcription factors	Genetic Information Processing	Transcription	11	1937	79	12310	0.139241	0.717385	0.94202
ko04666	Fc gamma R-mediated phagocytosis	Organismal Systems	Immune system	32	1937	221	12310	0.144796	0.724853	0.947044
ko00640	Propanoate metabolism	Metabolism	Carbohydrate metabolism	7	1937	52	12310	0.134615	0.730756	0.949983
ko01212	Fatty acid metabolism	Metabolism	Global and overview maps	14	1937	102	12310	0.137255	0.751742	0.968953
ko03430	Mismatch repair	Genetic Information Processing	Replication and repair	5	1937	39	12310	0.128205	0.756528	0.968953
ko04061	Viral protein interaction with cytokine and cytokine receptor	Environmental Information Processing	Signaling molecules and interaction	22	1937	157	12310	0.140127	0.756247	0.968953
ko00280	Valine, leucine and isoleucine degradation	Metabolism	Amino acid metabolism	12	1937	89	12310	0.134831	0.762988	0.971185
ko04064	NF-kappa B signaling pathway	Environmental Information Processing	Signal transduction	37	1937	259	12310	0.142857	0.765742	0.971185
ko00531	Glycosaminoglycan degradation	Metabolism	Glycan biosynthesis and metabolism	4	1937	33	12310	0.121212	0.785403	0.985149
ko00860	Porphyrin metabolism	Metabolism	Metabolism of cofactors and vitamins	6	1937	48	12310	0.125	0.788119	0.985149
ko04152	AMPK signaling pathway	Environmental Information Processing	Signal transduction	35	1937	248	12310	0.141129	0.785184	0.985149
ko00020	Citrate cycle (TCA cycle)	Metabolism	Carbohydrate metabolism	3	1937	47	12310	0.0638298	0.984938	1
ko00030	Pentose phosphate pathway	Metabolism	Carbohydrate metabolism	6	1937	50	12310	0.12	0.820133	1
ko00061	Fatty acid biosynthesis	Metabolism	Lipid metabolism	3	1937	35	12310	0.0857143	0.92962	1
ko00062	Fatty acid elongation	Metabolism	Lipid metabolism	4	1937	44	12310	0.0909091	0.931615	1
ko00120	Primary bile acid biosynthesis	Metabolism	Lipid metabolism	1	1937	32	12310	0.03125	0.995856	1
ko00190	Oxidative phosphorylation	Metabolism	Energy metabolism	13	1937	160	12310	0.08125	0.998599	1
ko00380	Tryptophan metabolism	Metabolism	Amino acid metabolism	7	1937	66	12310	0.106061	0.912156	1
ko00430	Taurine and hypotaurine metabolism	Metabolism	Metabolism of other amino acids	2	1937	23	12310	0.0869565	0.897008	1
ko00440	Phosphonate and phosphinate metabolism	Metabolism	Metabolism of other amino acids	1	1937	14	12310	0.0714286	0.909124	1
ko00520	Amino sugar and nucleotide sugar metabolism	Metabolism	Carbohydrate metabolism	11	1937	87	12310	0.126437	0.826312	1
ko00532	Glycosaminoglycan biosynthesis - chondroitin sulfate / dermatan sulfate	Metabolism	Glycan biosynthesis and metabolism	3	1937	49	12310	0.0612245	0.988487	1
ko00534	Glycosaminoglycan biosynthesis - heparan sulfate / heparin	Metabolism	Glycan biosynthesis and metabolism	6	1937	65	12310	0.0923077	0.955325	1
ko00561	Glycerolipid metabolism	Metabolism	Lipid metabolism	13	1937	102	12310	0.127451	0.833604	1
ko00563	Glycosylphosphatidylinositol (GPI)-anchor biosynthesis	Metabolism	Glycan biosynthesis and metabolism	3	1937	33	12310	0.0909091	0.910319	1
ko00564	Glycerophospholipid metabolism	Metabolism	Lipid metabolism	22	1937	176	12310	0.125	0.904864	1
ko00565	Ether lipid metabolism	Metabolism	Lipid metabolism	9	1937	87	12310	0.103448	0.944211	1
ko00591	Linoleic acid metabolism	Metabolism	Lipid metabolism	5	1937	54	12310	0.0925926	0.94176	1
ko00650	Butanoate metabolism	Metabolism	Carbohydrate metabolism	6	1937	56	12310	0.107143	0.893582	1
ko00670	One carbon pool by folate	Metabolism	Metabolism of cofactors and vitamins	2	1937	28	12310	0.0714286	0.948603	1
ko00740	Riboflavin metabolism	Metabolism	Metabolism of cofactors and vitamins	1	1937	14	12310	0.0714286	0.909124	1
ko00900	Terpenoid backbone biosynthesis	Metabolism	Metabolism of terpenoids and polyketides	3	1937	31	12310	0.0967742	0.886327	1
ko00970	Aminoacyl-tRNA biosynthesis	Genetic Information Processing	Translation	4	1937	71	12310	0.056338	0.997563	1
ko01200	Carbon metabolism	Metabolism	Global and overview maps	26	1937	190	12310	0.136842	0.810079	1
ko01250	Biosynthesis of nucleotide sugars	Metabolism	Global and overview maps	6	1937	60	12310	0.1	0.926849	1
ko03008	Ribosome biogenesis in eukaryotes	Genetic Information Processing	Translation	9	1937	133	12310	0.0676692	0.999478	1
ko03010	Ribosome	Genetic Information Processing	Translation	6	1937	183	12310	0.0327869	1	1
ko03013	Nucleocytoplasmic transport	Genetic Information Processing	Translation	18	1937	228	12310	0.0789474	0.999872	1
ko03015	mRNA surveillance pathway	Genetic Information Processing	Translation	27	1937	231	12310	0.116883	0.967758	1
ko03020	RNA polymerase	Genetic Information Processing	Transcription	6	1937	52	12310	0.115385	0.848189	1
ko03040	Spliceosome	Genetic Information Processing	Transcription	28	1937	242	12310	0.115702	0.974114	1
ko03050	Proteasome	Genetic Information Processing	Folding, sorting and degradation	6	1937	82	12310	0.0731707	0.992919	1
ko03060	Protein export	Genetic Information Processing	Folding, sorting and degradation	1	1937	32	12310	0.03125	0.995856	1
ko03320	PPAR signaling pathway	Organismal Systems	Endocrine system	15	1937	114	12310	0.131579	0.811314	1
ko03440	Homologous recombination	Genetic Information Processing	Replication and repair	4	1937	60	12310	0.0666667	0.989872	1
ko03450	Non-homologous end-joining	Genetic Information Processing	Replication and repair	3	1937	32	12310	0.09375	0.898963	1
ko03460	Fanconi anemia pathway	Genetic Information Processing	Replication and repair	10	1937	99	12310	0.10101	0.960583	1
ko04012	ErbB signaling pathway	Environmental Information Processing	Signal transduction	24	1937	182	12310	0.131868	0.854808	1
ko04060	Cytokine-cytokine receptor interaction	Environmental Information Processing	Signaling molecules and interaction	58	1937	417	12310	0.139089	0.867437	1
ko04110	Cell cycle	Cellular Processes	Cell growth and death	19	1937	226	12310	0.0840708	0.999642	1
ko04120	Ubiquitin mediated proteolysis	Genetic Information Processing	Folding, sorting and degradation	28	1937	280	12310	0.1	0.998106	1
ko04130	SNARE interactions in vesicular transport	Genetic Information Processing	Folding, sorting and degradation	4	1937	58	12310	0.0689655	0.986988	1
ko04141	Protein processing in endoplasmic reticulum	Genetic Information Processing	Folding, sorting and degradation	48	1937	353	12310	0.135977	0.885104	1
ko04144	Endocytosis	Cellular Processes	Transport and catabolism	78	1937	591	12310	0.13198	0.96586	1
ko04146	Peroxisome	Cellular Processes	Transport and catabolism	15	1937	137	12310	0.109489	0.957497	1
ko04212	Longevity regulating pathway - worm	Organismal Systems	Aging	14	1937	149	12310	0.0939597	0.99141	1
ko04216	Ferroptosis	Cellular Processes	Cell growth and death	7	1937	71	12310	0.0985915	0.944322	1
ko04612	Antigen processing and presentation	Organismal Systems	Immune system	18	1937	140	12310	0.128571	0.855817	1
ko04714	Thermogenesis	Organismal Systems	Environmental adaptation	52	1937	402	12310	0.129353	0.952047	1
ko04740	Olfactory transduction	Organismal Systems	Sensory system	18	1937	186	12310	0.0967742	0.994145	1
ko04962	Vasopressin-regulated water reabsorption	Organismal Systems	Excretory system	10	1937	92	12310	0.108696	0.929624	1
ko04975	Fat digestion and absorption	Organismal Systems	Digestive system	8	1937	72	12310	0.111111	0.897838	1
ko04977	Vitamin digestion and absorption	Organismal Systems	Digestive system	5	1937	64	12310	0.078125	0.980581	1
