# Supplementary material for: Gonadal transcriptome sequencing reveals sexual dimorphism in expression profiling of sex-related genes in Asian arowana (Scleropages formosus)
Source: Front Genet. 2024 Apr 11;15:1381832. doi: 10.3389/fgene.2024.1381832 (PMC11043485; doi:10.3389/fgene.2024.1381832)
Supplement: Supplementary file 5 [file Table3.XLS]

## Sheet: Table_S4.GO_enrichment_of_testi
Table S4 GO enrichment of testis transcripts.
GO Term ID	GO Term	Level 1	Level 2	Term Candidate Gene Num	Total Candidate Gene Num	Term Gene Num	Total Gene Num	Rich Ratio	P value	Q value
GO:0003964	RNA-directed DNA polymerase activity	molecular_function	catalytic activity	75	2853	113	11913	0.663717	1.02e-21	4.73e-18
GO:0034061	DNA polymerase activity	molecular_function	catalytic activity	75	2853	124	11913	0.604839	3.24e-18	7.55e-15
GO:0005929	cilium	cellular_component	cellular anatomical entity	71	2512	128	11025	0.554688	9.08e-16	1.41e-12
GO:0140097	catalytic activity, acting on DNA	molecular_function	catalytic activity	105	2853	221	11913	0.475113	1.19e-14	1.39e-11
GO:0015074	DNA integration	biological_process	cellular process	50	1927	86	8505	0.581395	1.09e-12	1.02e-09
GO:0050794	regulation of cellular process	biological_process	biological regulation	802	1927	2976	8505	0.269489	3.67e-12	2.85e-09
GO:0065007	biological regulation	biological_process	biological regulation	912	1927	3451	8505	0.264271	5.09e-12	3.38e-09
GO:0050789	regulation of biological process	biological_process	biological regulation	845	1927	3193	8505	0.264641	6.21e-11	3.62e-08
GO:0030030	cell projection organization	biological_process	cellular process	89	1927	220	8505	0.404545	1.65e-09	8.52e-07
GO:0042995	cell projection	cellular_component	cellular anatomical entity	130	2512	357	11025	0.364146	2.22e-09	1.03e-06
GO:0031514	motile cilium	cellular_component	cellular anatomical entity	27	2512	41	11025	0.658537	4.63e-09	1.96e-06
GO:0016706	2-oxoglutarate-dependent dioxygenase activity	molecular_function	catalytic activity	48	2853	93	11913	0.516129	6.7e-09	2.6e-06
GO:0016705	oxidoreductase activity, acting on paired donors, with incorporation or reduction of molecular oxygen	molecular_function	catalytic activity	79	2853	186	11913	0.424731	1.58e-08	5.65e-06
GO:0016772	transferase activity, transferring phosphorus-containing groups	molecular_function	catalytic activity	334	2853	1082	11913	0.308688	3e-08	9.96e-06
GO:0051213	dioxygenase activity	molecular_function	catalytic activity	61	2853	134	11913	0.455224	3.26e-08	1.01e-05
GO:0120036	plasma membrane bounded cell projection organization	biological_process	cellular process	78	1927	196	8505	0.397959	3.95e-08	1.15e-05
GO:0003341	cilium movement	biological_process	cellular process	19	1927	26	8505	0.730769	6.43e-08	1.73e-05
GO:0120025	plasma membrane bounded cell projection	cellular_component	cellular anatomical entity	106	2512	291	11025	0.364261	6.7e-08	1.73e-05
GO:0004672	protein kinase activity	molecular_function	catalytic activity	192	2853	575	11913	0.333913	9.66e-08	2.37e-05
GO:0016779	nucleotidyltransferase activity	molecular_function	catalytic activity	83	2853	207	11913	0.400966	1.51e-07	3.52e-05
GO:0006928	movement of cell or subcellular component	biological_process	cellular process	94	1927	257	8505	0.365759	2.04e-07	4.52e-05
GO:0007018	microtubule-based movement	biological_process	cellular process	47	1927	107	8505	0.439252	7.47e-07	0.00015112
GO:0044782	cilium organization	biological_process	cellular process	35	1927	71	8505	0.492958	7.17e-07	0.00015112
GO:0140110	transcription regulator activity	molecular_function	transcription regulator activity	258	2853	831	11913	0.310469	7.85e-07	0.000152181
GO:0120031	plasma membrane bounded cell projection assembly	biological_process	cellular process	33	1927	66	8505	0.5	9.84e-07	0.000183222
GO:0030031	cell projection assembly	biological_process	cellular process	34	1927	71	8505	0.478873	2.4e-06	0.00042919
GO:0003700	DNA-binding transcription factor activity	molecular_function	transcription regulator activity	223	2853	713	11913	0.312763	2.58e-06	0.000444209
GO:0016773	phosphotransferase activity, alcohol group as acceptor	molecular_function	catalytic activity	207	2853	656	11913	0.315549	3.09e-06	0.000512887
GO:0060271	cilium assembly	biological_process	cellular process	31	1927	63	8505	0.492063	3.23e-06	0.000518423
GO:0071944	cell periphery	cellular_component	cellular anatomical entity	423	2512	1553	11025	0.272376	5.22e-06	0.000810732
GO:0006355	regulation of transcription, DNA-templated	biological_process	biological regulation	191	1927	641	8505	0.297972	7.83e-06	0.00110396
GO:1903506	regulation of nucleic acid-templated transcription	biological_process	biological regulation	191	1927	641	8505	0.297972	7.83e-06	0.00110396
GO:2001141	regulation of RNA biosynthetic process	biological_process	biological regulation	191	1927	641	8505	0.297972	7.83e-06	0.00110396
GO:0031226	intrinsic component of plasma membrane	cellular_component	cellular anatomical entity	105	2512	316	11025	0.332278	1.08e-05	0.00148
GO:0070286	axonemal dynein complex assembly	biological_process	cellular process	9	1927	10	8505	0.9	1.24e-05	0.00164359
GO:0032879	regulation of localization	biological_process	biological regulation	85	1927	248	8505	0.342742	1.53e-05	0.00192008
GO:0099111	microtubule-based transport	biological_process	cellular process	15	1927	23	8505	0.652174	1.51e-05	0.00192008
GO:0051049	regulation of transport	biological_process	biological regulation	69	1927	193	8505	0.357513	2.04e-05	0.00249947
GO:0001578	microtubule bundle formation	biological_process	cellular process	13	1927	19	8505	0.684211	2.68e-05	0.00319711
GO:0005887	integral component of plasma membrane	cellular_component	cellular anatomical entity	101	2512	308	11025	0.327922	2.92e-05	0.00335497
GO:0051252	regulation of RNA metabolic process	biological_process	biological regulation	202	1927	697	8505	0.289813	2.97e-05	0.00335497
GO:0098742	cell-cell adhesion via plasma-membrane adhesion molecules	biological_process	cellular process	34	1927	78	8505	0.435897	3.03e-05	0.00335497
GO:0022610	biological adhesion	biological_process	biological adhesion	89	1927	267	8505	0.333333	3.26e-05	0.00353238
GO:0043565	sequence-specific DNA binding	molecular_function	binding	128	2853	391	11913	0.327366	3.88e-05	0.00410454
GO:0007155	cell adhesion	biological_process	cellular process	88	1927	265	8505	0.332075	4.23e-05	0.00437256
GO:0035082	axoneme assembly	biological_process	cellular process	10	1927	13	8505	0.769231	5.04e-05	0.0050968
GO:0005886	plasma membrane	cellular_component	cellular anatomical entity	382	2512	1421	11025	0.268825	5.85e-05	0.0057903
GO:0019219	regulation of nucleobase-containing compound metabolic process	biological_process	biological regulation	202	1927	708	8505	0.285311	8.31e-05	0.00805762
GO:0016301	kinase activity	molecular_function	catalytic activity	251	2853	854	11913	0.293911	8.81e-05	0.00836582
GO:0098609	cell-cell adhesion	biological_process	cellular process	41	1927	105	8505	0.390476	0.000107698	0.0100267
GO:0010556	regulation of macromolecule biosynthetic process	biological_process	biological regulation	208	1927	735	8505	0.282993	0.000109869	0.0100282
GO:0005930	axoneme	cellular_component	cellular anatomical entity	11	2512	16	11025	0.6875	0.000115416	0.0103319
GO:0004879	nuclear receptor activity	molecular_function	transcription regulator activity	17	2853	30	11913	0.566667	0.000119988	0.0103434
GO:0098531	ligand-activated transcription factor activity	molecular_function	transcription regulator activity	17	2853	30	11913	0.566667	0.000119988	0.0103434
GO:0007165	signal transduction	biological_process	biological regulation	368	1927	1388	8505	0.26513	0.000123302	0.0103794
GO:0023052	signaling	biological_process	signaling	387	1927	1467	8505	0.263804	0.000124865	0.0103794
GO:0034702	ion channel complex	cellular_component	protein-containing complex	42	2512	109	11025	0.385321	0.000148227	0.0121052
GO:0007411	axon guidance	biological_process	cellular process	24	1927	53	8505	0.45283	0.00021549	0.0172949
GO:0009889	regulation of biosynthetic process	biological_process	biological regulation	209	1927	748	8505	0.279412	0.00023513	0.0185514
GO:0004674	protein serine/threonine kinase activity	molecular_function	catalytic activity	75	2853	217	11913	0.345622	0.00024576	0.0190669
GO:0097014	ciliary plasm	cellular_component	cellular anatomical entity	11	2512	17	11025	0.647059	0.000259585	0.0198093
GO:0031326	regulation of cellular biosynthetic process	biological_process	biological regulation	208	1927	746	8505	0.27882	0.000277014	0.0207984
GO:0061564	axon development	biological_process	cellular process	35	1927	89	8505	0.393258	0.000285653	0.0211066
GO:0007156	homophilic cell adhesion via plasma membrane adhesion molecules	biological_process	cellular process	30	1927	73	8505	0.410959	0.000312254	0.0217742
GO:0043169	cation binding	molecular_function	binding	719	2853	2719	11913	0.264435	0.000313399	0.0217742
GO:0046872	metal ion binding	molecular_function	binding	716	2853	2706	11913	0.264597	0.000300615	0.0217742
GO:0097485	neuron projection guidance	biological_process	cellular process	24	1927	54	8505	0.444444	0.00030551	0.0217742
GO:0034703	cation channel complex	cellular_component	protein-containing complex	31	2512	76	11025	0.407895	0.000329852	0.0225803
GO:0034765	regulation of ion transmembrane transport	biological_process	biological regulation	46	1927	127	8505	0.362205	0.00033502	0.0226017
GO:0042330	taxis	biological_process	response to stimulus	38	1927	100	8505	0.38	0.000362674	0.0241178
GO:0004190	aspartic-type endopeptidase activity	molecular_function	catalytic activity	27	2853	61	11913	0.442623	0.000381642	0.0246742
GO:0070001	aspartic-type peptidase activity	molecular_function	catalytic activity	27	2853	61	11913	0.442623	0.000381642	0.0246742
GO:0043167	ion binding	molecular_function	binding	1126	2853	4386	11913	0.256726	0.000428404	0.0273181
GO:0006935	chemotaxis	biological_process	response to stimulus	37	1927	98	8505	0.377551	0.00049883	0.0302291
GO:0007154	cell communication	biological_process	cellular process	392	1927	1511	8505	0.259431	0.000494628	0.0302291
GO:0034762	regulation of transmembrane transport	biological_process	biological regulation	46	1927	129	8505	0.356589	0.000500029	0.0302291
GO:0043269	regulation of ion transport	biological_process	biological regulation	48	1927	136	8505	0.352941	0.000498918	0.0302291
GO:0032838	plasma membrane bounded cell projection cytoplasm	cellular_component	cellular anatomical entity	11	2512	18	11025	0.611111	0.000530162	0.0316398
GO:0010468	regulation of gene expression	biological_process	biological regulation	238	1927	876	8505	0.271689	0.000539055	0.0317633
GO:0006805	xenobiotic metabolic process	biological_process	cellular process	8	1927	11	8505	0.727273	0.00057984	0.0333229
GO:0042073	intraciliary transport	biological_process	cellular process	8	1927	11	8505	0.727273	0.00057984	0.0333229
GO:0000118	histone deacetylase complex	cellular_component	protein-containing complex	8	2512	11	11025	0.727273	0.000605143	0.0339391
GO:0007409	axonogenesis	biological_process	cellular process	32	1927	82	8505	0.390244	0.000600342	0.0339391
GO:0008270	zinc ion binding	molecular_function	binding	195	2853	666	11913	0.292793	0.000667589	0.0362836
GO:0019199	transmembrane receptor protein kinase activity	molecular_function	catalytic activity	43	2853	114	11913	0.377193	0.000678126	0.0362836
GO:0040011	locomotion	biological_process	locomotion	65	1927	199	8505	0.326633	0.000677645	0.0362836
GO:0043235	receptor complex	cellular_component	protein-containing complex	23	2512	53	11025	0.433962	0.000674945	0.0362836
GO:0001518	voltage-gated sodium channel complex	cellular_component	protein-containing complex	7	2512	9	11025	0.777778	0.000732377	0.0368346
GO:0003351	epithelial cilium movement involved in extracellular fluid movement	biological_process	cellular process	6	1927	7	8505	0.857143	0.000758929	0.0368346
GO:0005942	phosphatidylinositol 3-kinase complex	cellular_component	protein-containing complex	7	2512	9	11025	0.777778	0.000732377	0.0368346
GO:0006357	regulation of transcription by RNA polymerase II	biological_process	biological regulation	97	1927	320	8505	0.303125	0.000757036	0.0368346
GO:0006858	extracellular transport	biological_process	localization	6	1927	7	8505	0.857143	0.000758929	0.0368346
GO:0007229	integrin-mediated signaling pathway	biological_process	biological regulation	29	1927	73	8505	0.39726	0.000759639	0.0368346
GO:0048667	cell morphogenesis involved in neuron differentiation	biological_process	cellular process	33	1927	86	8505	0.383721	0.0007059	0.0368346
GO:1902495	transmembrane transporter complex	cellular_component	protein-containing complex	46	2512	130	11025	0.353846	0.00070527	0.0368346
GO:1990837	sequence-specific double-stranded DNA binding	molecular_function	binding	65	2853	189	11913	0.343915	0.000715194	0.0368346
GO:0030705	cytoskeleton-dependent intracellular transport	biological_process	cellular process	13	1927	24	8505	0.541667	0.000773148	0.0371031
GO:0005248	voltage-gated sodium channel activity	molecular_function	transporter activity	5	2853	5	11913	1	0.000785678	0.0373197
GO:0007017	microtubule-based process	biological_process	cellular process	73	1927	231	8505	0.316017	0.000947404	0.0445471
GO:0000976	transcription cis-regulatory region binding	molecular_function	binding	63	2853	184	11913	0.342391	0.000973735	0.0448786
GO:0001067	transcription regulatory region nucleic acid binding	molecular_function	binding	63	2853	184	11913	0.342391	0.000973735	0.0448786
GO:0099568	cytoplasmic region	cellular_component	cellular anatomical entity	11	2512	19	11025	0.578947	0.00100063	0.045666
GO:1990351	transporter complex	cellular_component	protein-containing complex	46	2512	133	11025	0.345865	0.00122413	0.0553238
GO:0005488	binding	molecular_function	binding	1888	2853	7603	11913	0.248323	0.00140252	0.0627764
GO:0046914	transition metal ion binding	molecular_function	binding	236	2853	834	11913	0.282974	0.0015218	0.0674666
GO:0048812	neuron projection morphogenesis	biological_process	cellular process	34	1927	93	8505	0.365591	0.00158761	0.0684288
GO:0048858	cell projection morphogenesis	biological_process	cellular process	34	1927	93	8505	0.365591	0.00158761	0.0684288
GO:0120039	plasma membrane bounded cell projection morphogenesis	biological_process	cellular process	34	1927	93	8505	0.365591	0.00158761	0.0684288
GO:2000026	regulation of multicellular organismal development	biological_process	biological regulation	25	1927	63	8505	0.396825	0.00174437	0.0744958
GO:0000904	cell morphogenesis involved in differentiation	biological_process	cellular process	35	1927	97	8505	0.360825	0.00177539	0.0751314
GO:0005262	calcium channel activity	molecular_function	transporter activity	21	2853	48	11913	0.4375	0.00197397	0.0806039
GO:0032990	cell part morphogenesis	biological_process	cellular process	34	1927	94	8505	0.361702	0.00195594	0.0806039
GO:0034706	sodium channel complex	cellular_component	protein-containing complex	7	2512	10	11025	0.7	0.00195943	0.0806039
GO:0060562	epithelial tube morphogenesis	biological_process	multicellular organismal process	19	1927	44	8505	0.431818	0.00192468	0.0806039
GO:0140303	intramembrane lipid transporter activity	molecular_function	transporter activity	10	2853	17	11913	0.588235	0.00217925	0.0882123
GO:0006897	endocytosis	biological_process	localization	30	1927	81	8505	0.37037	0.002316	0.0929396
GO:0009975	cyclase activity	molecular_function	catalytic activity	14	2853	28	11913	0.5	0.00243576	0.0969101
GO:0005524	ATP binding	molecular_function	binding	363	2853	1340	11913	0.270896	0.00258714	0.10206
GO:0051716	cellular response to stimulus	biological_process	cellular process	428	1927	1696	8505	0.252358	0.00271881	0.106354
GO:0015914	phospholipid transport	biological_process	localization	11	1927	21	8505	0.52381	0.00280991	0.109001
GO:0001539	cilium or flagellum-dependent cell motility	biological_process	cellular process	8	1927	13	8505	0.615385	0.0029054	0.110858
GO:0060285	cilium-dependent cell motility	biological_process	cellular process	8	1927	13	8505	0.615385	0.0029054	0.110858
GO:0015085	calcium ion transmembrane transporter activity	molecular_function	transporter activity	25	2853	62	11913	0.403226	0.00305246	0.115522
GO:0007166	cell surface receptor signaling pathway	biological_process	biological regulation	118	1927	416	8505	0.283654	0.00314359	0.118011
GO:0005856	cytoskeleton	cellular_component	cellular anatomical entity	189	2512	697	11025	0.271162	0.00321103	0.11863
GO:0050896	response to stimulus	biological_process	response to stimulus	518	1927	2083	8505	0.24868	0.00320147	0.11863
GO:0005509	calcium ion binding	molecular_function	binding	159	2853	549	11913	0.289617	0.00327863	0.120128
GO:0008305	integrin complex	cellular_component	protein-containing complex	14	2512	30	11025	0.466667	0.00332901	0.120128
GO:0098636	protein complex involved in cell adhesion	cellular_component	protein-containing complex	14	2512	30	11025	0.466667	0.00332901	0.120128
GO:0031175	neuron projection development	biological_process	cellular process	41	1927	122	8505	0.336066	0.00351777	0.125963
GO:0010970	transport along microtubule	biological_process	cellular process	9	1927	16	8505	0.5625	0.00366995	0.130409
GO:0003690	double-stranded DNA binding	molecular_function	binding	71	2853	222	11913	0.31982	0.00370602	0.130693
GO:0034330	cell junction organization	biological_process	cellular process	18	1927	43	8505	0.418605	0.00378299	0.132405
GO:0016849	phosphorus-oxygen lyase activity	molecular_function	catalytic activity	15	2853	32	11913	0.46875	0.00381962	0.132689
GO:0004712	protein serine/threonine/tyrosine kinase activity	molecular_function	catalytic activity	8	2853	13	11913	0.615385	0.00422737	0.145766
GO:0051046	regulation of secretion	biological_process	biological regulation	15	1927	34	8505	0.441176	0.00440436	0.149652
GO:1903530	regulation of secretion by cell	biological_process	biological regulation	15	1927	34	8505	0.441176	0.00440436	0.149652
GO:0045892	negative regulation of transcription, DNA-templated	biological_process	biological regulation	33	1927	95	8505	0.347368	0.00471485	0.156769
GO:1902679	negative regulation of RNA biosynthetic process	biological_process	biological regulation	33	1927	95	8505	0.347368	0.00471485	0.156769
GO:1903507	negative regulation of nucleic acid-templated transcription	biological_process	biological regulation	33	1927	95	8505	0.347368	0.00471485	0.156769
GO:0032559	adenyl ribonucleotide binding	molecular_function	binding	364	2853	1358	11913	0.268041	0.00520994	0.171882
GO:0035556	intracellular signal transduction	biological_process	biological regulation	122	1927	438	8505	0.278539	0.00524324	0.171882
GO:0051051	negative regulation of transport	biological_process	biological regulation	8	1927	14	8505	0.571429	0.00544073	0.177109
GO:0004714	transmembrane receptor protein tyrosine kinase activity	molecular_function	catalytic activity	30	2853	81	11913	0.37037	0.00561632	0.181555
GO:0098802	plasma membrane signaling receptor complex	cellular_component	protein-containing complex	17	2512	41	11025	0.414634	0.00578904	0.185848
GO:0016020	membrane	cellular_component	cellular anatomical entity	1420	2512	5988	11025	0.237141	0.00592749	0.18899
GO:0009897	external side of plasma membrane	cellular_component	cellular anatomical entity	6	2512	9	11025	0.666667	0.00612634	0.194001
GO:0004175	endopeptidase activity	molecular_function	catalytic activity	107	2853	360	11913	0.297222	0.00631038	0.196962
GO:0015081	sodium ion transmembrane transporter activity	molecular_function	transporter activity	31	2853	85	11913	0.364706	0.00638911	0.196962
GO:0030554	adenyl nucleotide binding	molecular_function	binding	364	2853	1362	11913	0.267254	0.00629567	0.196962
GO:0106310	protein serine kinase activity	molecular_function	catalytic activity	52	2853	158	11913	0.329114	0.00638768	0.196962
GO:0003677	DNA binding	molecular_function	binding	360	2853	1347	11913	0.267261	0.00657254	0.201284
GO:0035239	tube morphogenesis	biological_process	multicellular organismal process	39	1927	119	8505	0.327731	0.00699515	0.212826
GO:0051253	negative regulation of RNA metabolic process	biological_process	biological regulation	34	1927	101	8505	0.336634	0.00722536	0.218403
GO:0005215	transporter activity	molecular_function	transporter activity	266	2853	977	11913	0.272262	0.00735407	0.220859
GO:0005496	steroid binding	molecular_function	binding	8	2853	14	11913	0.571429	0.00780618	0.232934
GO:0031224	intrinsic component of membrane	cellular_component	cellular anatomical entity	1184	2512	4963	11025	0.238565	0.00811944	0.234758
GO:0034204	lipid translocation	biological_process	biological regulation	7	1927	12	8505	0.583333	0.00808088	0.234758
GO:0045332	phospholipid translocation	biological_process	biological regulation	7	1927	12	8505	0.583333	0.00808088	0.234758
GO:0060294	cilium movement involved in cell motility	biological_process	cellular process	7	1927	12	8505	0.583333	0.00808088	0.234758
GO:0097035	regulation of membrane lipid distribution	biological_process	biological regulation	7	1927	12	8505	0.583333	0.00808088	0.234758
GO:0017158	regulation of calcium ion-dependent exocytosis	biological_process	biological regulation	5	1927	7	8505	0.714286	0.00823798	0.236715
GO:0005858	axonemal dynein complex	cellular_component	protein-containing complex	5	2512	7	11025	0.714286	0.0084563	0.241497
GO:0045934	negative regulation of nucleobase-containing compound metabolic process	biological_process	biological regulation	34	1927	102	8505	0.333333	0.00853379	0.242225
GO:0045597	positive regulation of cell differentiation	biological_process	biological regulation	14	1927	33	8505	0.424242	0.00887169	0.250289
GO:0008092	cytoskeletal protein binding	molecular_function	binding	123	2853	425	11913	0.289412	0.00918197	0.257482
GO:0009190	cyclic nucleotide biosynthetic process	biological_process	cellular process	8	1927	15	8505	0.533333	0.00936539	0.25816
GO:0015748	organophosphate ester transport	biological_process	localization	13	1927	30	8505	0.433333	0.00937252	0.25816
GO:0071466	cellular response to xenobiotic stimulus	biological_process	cellular process	8	1927	15	8505	0.533333	0.00936539	0.25816
GO:0009615	response to virus	biological_process	response to stimulus	12	1927	27	8505	0.444444	0.0097997	0.268339
GO:0001533	cornified envelope	cellular_component	cellular anatomical entity	3	2512	3	11025	1	0.0118174	0.268342
GO:0001838	embryonic epithelial tube formation	biological_process	multicellular organismal process	4	1927	5	8505	0.8	0.010766	0.268342
GO:0001841	neural tube formation	biological_process	multicellular organismal process	4	1927	5	8505	0.8	0.010766	0.268342
GO:0001843	neural tube closure	biological_process	multicellular organismal process	3	1927	3	8505	1	0.0116171	0.268342
GO:0002690	positive regulation of leukocyte chemotaxis	biological_process	biological regulation	3	1927	3	8505	1	0.0116171	0.268342
GO:0003355	cilium movement involved in otolith formation	biological_process	cellular process	3	1927	3	8505	1	0.0116171	0.268342
GO:0005085	guanyl-nucleotide exchange factor activity	molecular_function	molecular function regulator	51	2853	158	11913	0.322785	0.0103359	0.268342
GO:0006285	base-excision repair, AP site formation	biological_process	cellular process	4	1927	5	8505	0.8	0.010766	0.268342
GO:0010559	regulation of glycoprotein biosynthetic process	biological_process	biological regulation	3	1927	3	8505	1	0.0116171	0.268342
GO:0014020	primary neural tube formation	biological_process	multicellular organismal process	3	1927	3	8505	1	0.0116171	0.268342
GO:0015269	calcium-activated potassium channel activity	molecular_function	transporter activity	5	2853	7	11913	0.714286	0.0105964	0.268342
GO:0016281	eukaryotic translation initiation factor 4F complex	cellular_component	protein-containing complex	3	2512	3	11025	1	0.0118174	0.268342
GO:0022836	gated channel activity	molecular_function	transporter activity	77	2853	254	11913	0.30315	0.0112705	0.268342
GO:0030695	GTPase regulator activity	molecular_function	molecular function regulator	88	2853	295	11913	0.298305	0.0112	0.268342
GO:0032475	otolith formation	biological_process	multicellular organismal process	3	1927	3	8505	1	0.0116171	0.268342
GO:0032989	cellular component morphogenesis	biological_process	cellular process	34	1927	104	8505	0.326923	0.0117404	0.268342
GO:0034097	response to cytokine	biological_process	response to stimulus	11	1927	24	8505	0.458333	0.0101022	0.268342
GO:0035014	phosphatidylinositol 3-kinase regulator activity	molecular_function	molecular function regulator	5	2853	7	11913	0.714286	0.0105964	0.268342
GO:0035694	mitochondrial protein catabolic process	biological_process	cellular process	3	1927	3	8505	1	0.0116171	0.268342
GO:0036158	outer dynein arm assembly	biological_process	cellular process	3	1927	3	8505	1	0.0116171	0.268342
GO:0043650	dicarboxylic acid biosynthetic process	biological_process	cellular process	3	1927	3	8505	1	0.0116171	0.268342
GO:0045580	regulation of T cell differentiation	biological_process	biological regulation	4	1927	5	8505	0.8	0.010766	0.268342
GO:0045619	regulation of lymphocyte differentiation	biological_process	biological regulation	4	1927	5	8505	0.8	0.010766	0.268342
GO:0046935	1-phosphatidylinositol-3-kinase regulator activity	molecular_function	molecular function regulator	5	2853	7	11913	0.714286	0.0105964	0.268342
GO:0048794	swim bladder development	biological_process	multicellular organismal process	3	1927	3	8505	1	0.0116171	0.268342
GO:0050921	positive regulation of chemotaxis	biological_process	biological regulation	3	1927	3	8505	1	0.0116171	0.268342
GO:0051094	positive regulation of developmental process	biological_process	biological regulation	19	1927	50	8505	0.38	0.0102079	0.268342
GO:0060589	nucleoside-triphosphatase regulator activity	molecular_function	molecular function regulator	88	2853	295	11913	0.298305	0.0112	0.268342
GO:0060606	tube closure	biological_process	multicellular organismal process	3	1927	3	8505	1	0.0116171	0.268342
GO:0070822	Sin3-type complex	cellular_component	protein-containing complex	4	2512	5	11025	0.8	0.0110017	0.268342
GO:0070828	heterochromatin organization	biological_process	cellular process	3	1927	3	8505	1	0.0116171	0.268342
GO:0071345	cellular response to cytokine stimulus	biological_process	cellular process	11	1927	24	8505	0.458333	0.0101022	0.268342
GO:0097546	ciliary base	cellular_component	cellular anatomical entity	3	2512	3	11025	1	0.0118174	0.268342
GO:0140326	ATPase-coupled intramembrane lipid transporter activity	molecular_function	transporter activity	7	2853	12	11913	0.583333	0.0111339	0.268342
GO:1903018	regulation of glycoprotein metabolic process	biological_process	biological regulation	3	1927	3	8505	1	0.0116171	0.268342
GO:0006171	cAMP biosynthetic process	biological_process	cellular process	6	1927	10	8505	0.6	0.0120202	0.271621
GO:0051171	regulation of nitrogen compound metabolic process	biological_process	biological regulation	230	1927	894	8505	0.257271	0.0121625	0.273509
GO:0004222	metalloendopeptidase activity	molecular_function	catalytic activity	32	2853	92	11913	0.347826	0.0122992	0.275253
GO:0016021	integral component of membrane	cellular_component	cellular anatomical entity	1175	2512	4939	11025	0.237902	0.012432	0.276895
GO:0030286	dynein complex	cellular_component	protein-containing complex	14	2512	34	11025	0.411765	0.0126458	0.280315
GO:0061371	determination of heart left/right asymmetry	biological_process	multicellular organismal process	13	1927	31	8505	0.419355	0.0128581	0.283671
GO:0004197	cysteine-type endopeptidase activity	molecular_function	catalytic activity	24	2853	65	11913	0.369231	0.0129526	0.284408
GO:0005042	netrin receptor activity	molecular_function	molecular transducer activity	4	2853	5	11913	0.8	0.0132782	0.287489
GO:0008504	monoamine transmembrane transporter activity	molecular_function	transporter activity	4	2853	5	11913	0.8	0.0132782	0.287489
GO:0080090	regulation of primary metabolic process	biological_process	biological regulation	232	1927	904	8505	0.256637	0.0132264	0.287489
GO:0000977	RNA polymerase II transcription regulatory region sequence-specific DNA binding	molecular_function	binding	49	2853	153	11913	0.320261	0.0137306	0.293193
GO:0010876	lipid localization	biological_process	localization	31	1927	94	8505	0.329787	0.0137263	0.293193
GO:0019215	intermediate filament binding	molecular_function	binding	3	2853	3	11913	1	0.0137244	0.293193
GO:0000165	MAPK cascade	biological_process	biological regulation	7	1927	13	8505	0.538462	0.0141189	0.296052
GO:0022804	active transmembrane transporter activity	molecular_function	transporter activity	86	2853	290	11913	0.296552	0.0140836	0.296052
GO:0035148	tube formation	biological_process	multicellular organismal process	7	1927	13	8505	0.538462	0.0141189	0.296052
GO:1903706	regulation of hemopoiesis	biological_process	biological regulation	7	1927	13	8505	0.538462	0.0141189	0.296052
GO:0006869	lipid transport	biological_process	localization	29	1927	87	8505	0.333333	0.0143955	0.297826
GO:0009605	response to external stimulus	biological_process	response to stimulus	75	1927	263	8505	0.285171	0.0143895	0.297826
GO:0050793	regulation of developmental process	biological_process	biological regulation	48	1927	158	8505	0.303797	0.0143666	0.297826
GO:0006821	chloride transport	biological_process	localization	20	1927	55	8505	0.363636	0.0145532	0.298479
GO:0016043	cellular component organization	biological_process	cellular process	292	1927	1158	8505	0.252159	0.0145553	0.298479
GO:0045216	cell-cell junction organization	biological_process	cellular process	10	1927	22	8505	0.454545	0.0149782	0.305805
GO:0009410	response to xenobiotic stimulus	biological_process	response to stimulus	8	1927	16	8505	0.5	0.0150608	0.305883
GO:0062023	collagen-containing extracellular matrix	cellular_component	cellular anatomical entity	26	2512	76	11025	0.342105	0.0151134	0.305883
GO:0033993	response to lipid	biological_process	response to stimulus	9	1927	19	8505	0.473684	0.0152549	0.30741
GO:0000902	cell morphogenesis	biological_process	developmental process	38	1927	121	8505	0.31405	0.0160331	0.311136
GO:0004016	adenylate cyclase activity	molecular_function	catalytic activity	6	2853	10	11913	0.6	0.0159007	0.311136
GO:0004713	protein tyrosine kinase activity	molecular_function	catalytic activity	31	2853	90	11913	0.344444	0.0157458	0.311136
GO:0005891	voltage-gated calcium channel complex	cellular_component	protein-containing complex	9	2512	19	11025	0.473684	0.0158475	0.311136
GO:0015267	channel activity	molecular_function	transporter activity	102	2853	352	11913	0.289773	0.0159432	0.311136
GO:0015491	cation:cation antiporter activity	molecular_function	transporter activity	18	2853	46	11913	0.391304	0.0156096	0.311136
GO:0019104	DNA N-glycosylase activity	molecular_function	catalytic activity	6	2853	10	11913	0.6	0.0159007	0.311136
GO:0022803	passive transmembrane transporter activity	molecular_function	transporter activity	102	2853	352	11913	0.289773	0.0159432	0.311136
GO:0022857	transmembrane transporter activity	molecular_function	transporter activity	250	2853	929	11913	0.269107	0.0160616	0.311136
GO:0048511	rhythmic process	biological_process	rhythmic process	21	1927	59	8505	0.355932	0.0161675	0.311136
GO:0048666	neuron development	biological_process	cellular process	48	1927	159	8505	0.301887	0.016175	0.311136
GO:0051239	regulation of multicellular organismal process	biological_process	biological regulation	43	1927	140	8505	0.307143	0.0163044	0.312333
GO:0048699	generation of neurons	biological_process	cellular process	57	1927	194	8505	0.293814	0.0166764	0.31815
GO:0050801	ion homeostasis	biological_process	biological regulation	32	1927	99	8505	0.323232	0.0168554	0.320253
GO:0032880	regulation of protein localization	biological_process	biological regulation	13	1927	32	8505	0.40625	0.0172606	0.324427
GO:0045595	regulation of cell differentiation	biological_process	biological regulation	24	1927	70	8505	0.342857	0.0172842	0.324427
GO:0046873	metal ion transmembrane transporter activity	molecular_function	transporter activity	87	2853	296	11913	0.293919	0.0171549	0.324427
GO:0046777	protein autophosphorylation	biological_process	cellular process	5	1927	8	8505	0.625	0.0178838	0.334334
GO:0005881	cytoplasmic microtubule	cellular_component	cellular anatomical entity	5	2512	8	11025	0.625	0.0183329	0.341358
GO:0050804	modulation of chemical synaptic transmission	biological_process	biological regulation	12	1927	29	8505	0.413793	0.018628	0.343059
GO:0055080	cation homeostasis	biological_process	biological regulation	31	1927	96	8505	0.322917	0.018719	0.343059
GO:0098771	inorganic ion homeostasis	biological_process	biological regulation	31	1927	96	8505	0.322917	0.018719	0.343059
GO:0099177	regulation of trans-synaptic signaling	biological_process	biological regulation	12	1927	29	8505	0.413793	0.018628	0.343059
GO:0008168	methyltransferase activity	molecular_function	catalytic activity	90	2853	309	11913	0.291262	0.0197134	0.358026
GO:0015297	antiporter activity	molecular_function	transporter activity	26	2853	74	11913	0.351351	0.0197247	0.358026
GO:0015298	solute:cation antiporter activity	molecular_function	transporter activity	18	2853	47	11913	0.382979	0.0197664	0.358026
GO:0031323	regulation of cellular metabolic process	biological_process	biological regulation	240	1927	946	8505	0.2537	0.0199424	0.359013
GO:0034329	cell junction assembly	biological_process	cellular process	11	1927	26	8505	0.423077	0.0199751	0.359013
GO:0002682	regulation of immune system process	biological_process	biological regulation	33	1927	104	8505	0.317308	0.0203378	0.364124
GO:0010941	regulation of cell death	biological_process	biological regulation	49	1927	165	8505	0.29697	0.0206681	0.368621
GO:0004383	guanylate cyclase activity	molecular_function	catalytic activity	8	2853	16	11913	0.5	0.0210224	0.373508
GO:0052652	cyclic purine nucleotide metabolic process	biological_process	cellular process	6	1927	11	8505	0.545455	0.0214284	0.376412
GO:0072175	epithelial tube formation	biological_process	multicellular organismal process	6	1927	11	8505	0.545455	0.0214284	0.376412
GO:1902105	regulation of leukocyte differentiation	biological_process	biological regulation	6	1927	11	8505	0.545455	0.0214284	0.376412
GO:0005245	voltage-gated calcium channel activity	molecular_function	transporter activity	10	2853	22	11913	0.454545	0.0220171	0.383908
GO:0030182	neuron differentiation	biological_process	cellular process	54	1927	185	8505	0.291892	0.0220201	0.383908
GO:0051607	defense response to virus	biological_process	response to stimulus	9	1927	20	8505	0.45	0.0222671	0.385328
GO:0140546	defense response to symbiont	biological_process	response to stimulus	9	1927	20	8505	0.45	0.0222671	0.385328
GO:0003774	cytoskeletal motor activity	molecular_function	cytoskeletal motor activity	22	2853	61	11913	0.360656	0.0224329	0.38676
GO:0000978	RNA polymerase II cis-regulatory region sequence-specific DNA binding	molecular_function	binding	41	2853	128	11913	0.320312	0.0226216	0.387245
GO:0004017	adenylate kinase activity	molecular_function	catalytic activity	5	2853	8	11913	0.625	0.0227065	0.387245
GO:0097159	organic cyclic compound binding	molecular_function	binding	1064	2853	4254	11913	0.250118	0.0227106	0.387245
GO:0017157	regulation of exocytosis	biological_process	biological regulation	8	1927	17	8505	0.470588	0.0228972	0.389001
GO:0000987	cis-regulatory region sequence-specific DNA binding	molecular_function	binding	42	2853	132	11913	0.318182	0.023741	0.40187
GO:0007368	determination of left/right symmetry	biological_process	multicellular organismal process	15	1927	40	8505	0.375	0.0240791	0.406117
GO:0008138	protein tyrosine/serine/threonine phosphatase activity	molecular_function	catalytic activity	18	2853	48	11913	0.375	0.0247228	0.415468
GO:0070925	organelle assembly	biological_process	cellular process	40	1927	132	8505	0.30303	0.0248519	0.416135
GO:0001676	long-chain fatty acid metabolic process	biological_process	cellular process	4	1927	6	8505	0.666667	0.0265064	0.431424
GO:0002687	positive regulation of leukocyte migration	biological_process	biological regulation	4	1927	6	8505	0.666667	0.0265064	0.431424
GO:0003146	heart jogging	biological_process	multicellular organismal process	4	1927	6	8505	0.666667	0.0265064	0.431424
GO:0007624	ultradian rhythm	biological_process	rhythmic process	4	1927	6	8505	0.666667	0.0265064	0.431424
GO:0016358	dendrite development	biological_process	cellular process	4	1927	6	8505	0.666667	0.0265064	0.431424
GO:0017121	plasma membrane phospholipid scrambling	biological_process	biological regulation	4	1927	6	8505	0.666667	0.0265064	0.431424
GO:0045666	positive regulation of neuron differentiation	biological_process	biological regulation	4	1927	6	8505	0.666667	0.0265064	0.431424
GO:0072583	clathrin-dependent endocytosis	biological_process	localization	4	1927	6	8505	0.666667	0.0265064	0.431424
GO:0003143	embryonic heart tube morphogenesis	biological_process	multicellular organismal process	11	1927	27	8505	0.407407	0.0269707	0.437091
GO:0009799	specification of symmetry	biological_process	multicellular organismal process	16	1927	44	8505	0.363636	0.0272302	0.437091
GO:0009855	determination of bilateral symmetry	biological_process	multicellular organismal process	16	1927	44	8505	0.363636	0.0272302	0.437091
GO:0034464	BBSome	cellular_component	protein-containing complex	4	2512	6	11025	0.666667	0.0270516	0.437091
GO:0006259	DNA metabolic process	biological_process	cellular process	94	1927	347	8505	0.270893	0.0273903	0.43815
GO:0051336	regulation of hydrolase activity	biological_process	biological regulation	30	1927	95	8505	0.315789	0.0278206	0.44351
GO:0022008	neurogenesis	biological_process	cellular process	60	1927	211	8505	0.28436	0.0279408	0.443906
GO:0043087	regulation of GTPase activity	biological_process	biological regulation	24	1927	73	8505	0.328767	0.0288944	0.457495
GO:0031503	protein-containing complex localization	biological_process	localization	10	1927	24	8505	0.416667	0.0291751	0.460374
GO:0016741	transferase activity, transferring one-carbon groups	molecular_function	catalytic activity	91	2853	318	11913	0.286164	0.0297654	0.466526
GO:0048878	chemical homeostasis	biological_process	biological regulation	37	1927	122	8505	0.303279	0.0296933	0.466526
GO:0003779	actin binding	molecular_function	binding	77	2853	265	11913	0.290566	0.0307681	0.477574
GO:0008569	minus-end-directed microtubule motor activity	molecular_function	ATP-dependent activity	7	2853	14	11913	0.5	0.0305767	0.477574
GO:0140297	DNA-binding transcription factor binding	molecular_function	binding	10	2853	23	11913	0.434783	0.0307781	0.477574
GO:1901363	heterocyclic compound binding	molecular_function	binding	1059	2853	4246	11913	0.249411	0.0311696	0.482042
GO:0051223	regulation of protein transport	biological_process	biological regulation	9	1927	21	8505	0.428571	0.0313122	0.482643
GO:0000981	DNA-binding transcription factor activity, RNA polymerase II-specific	molecular_function	transcription regulator activity	107	2853	381	11913	0.28084	0.0329478	0.486098
GO:0005337	nucleoside transmembrane transporter activity	molecular_function	transporter activity	4	2853	6	11913	0.666667	0.0322856	0.486098
GO:0005451	monovalent cation:proton antiporter activity	molecular_function	transporter activity	14	2853	36	11913	0.388889	0.032769	0.486098
GO:0006997	nucleus organization	biological_process	cellular process	5	1927	9	8505	0.555556	0.0328118	0.486098
GO:0015385	sodium:proton antiporter activity	molecular_function	transporter activity	14	2853	36	11913	0.388889	0.032769	0.486098
GO:0017075	syntaxin-1 binding	molecular_function	binding	4	2853	6	11913	0.666667	0.0322856	0.486098
GO:0018024	histone-lysine N-methyltransferase activity	molecular_function	catalytic activity	14	2853	36	11913	0.388889	0.032769	0.486098
GO:0030155	regulation of cell adhesion	biological_process	biological regulation	12	1927	31	8505	0.387097	0.0323394	0.486098
GO:0034704	calcium channel complex	cellular_component	protein-containing complex	9	2512	21	11025	0.428571	0.0324343	0.486098
GO:0040017	positive regulation of locomotion	biological_process	biological regulation	8	1927	18	8505	0.444444	0.0332071	0.486098
GO:0043271	negative regulation of ion transport	biological_process	biological regulation	5	1927	9	8505	0.555556	0.0328118	0.486098
GO:0051139	metal ion:proton antiporter activity	molecular_function	transporter activity	14	2853	36	11913	0.388889	0.032769	0.486098
GO:0051259	protein complex oligomerization	biological_process	cellular process	23	1927	70	8505	0.328571	0.0321986	0.486098
GO:0051272	positive regulation of cellular component movement	biological_process	biological regulation	8	1927	18	8505	0.444444	0.0332071	0.486098
GO:1903305	regulation of regulated secretory pathway	biological_process	biological regulation	5	1927	9	8505	0.555556	0.0328118	0.486098
GO:2000147	positive regulation of cell motility	biological_process	biological regulation	8	1927	18	8505	0.444444	0.0332071	0.486098
GO:0002685	regulation of leukocyte migration	biological_process	biological regulation	7	1927	15	8505	0.466667	0.0345499	0.489069
GO:0004497	monooxygenase activity	molecular_function	catalytic activity	29	2853	88	11913	0.329545	0.0345391	0.489069
GO:0006313	transposition, DNA-mediated	biological_process	cellular process	6	1927	12	8505	0.5	0.0347759	0.489069
GO:0006885	regulation of pH	biological_process	biological regulation	14	1927	38	8505	0.368421	0.0335752	0.489069
GO:0010558	negative regulation of macromolecule biosynthetic process	biological_process	biological regulation	38	1927	127	8505	0.299213	0.0340903	0.489069
GO:0015698	inorganic anion transport	biological_process	localization	21	1927	63	8505	0.333333	0.0339324	0.489069
GO:0032196	transposition	biological_process	cellular process	6	1927	12	8505	0.5	0.0347759	0.489069
GO:0042981	regulation of apoptotic process	biological_process	biological regulation	46	1927	158	8505	0.291139	0.0339804	0.489069
GO:0043067	regulation of programmed cell death	biological_process	biological regulation	46	1927	158	8505	0.291139	0.0339804	0.489069
GO:0046883	regulation of hormone secretion	biological_process	biological regulation	6	1927	12	8505	0.5	0.0347759	0.489069
GO:0050863	regulation of T cell activation	biological_process	biological regulation	7	1927	15	8505	0.466667	0.0345499	0.489069
GO:0071396	cellular response to lipid	biological_process	cellular process	6	1927	12	8505	0.5	0.0347759	0.489069
GO:1901214	regulation of neuron death	biological_process	biological regulation	6	1927	12	8505	0.5	0.0347759	0.489069
GO:0004675	transmembrane receptor protein serine/threonine kinase activity	molecular_function	catalytic activity	13	2853	33	11913	0.393939	0.0350075	0.490843
GO:0000700	mismatch base pair DNA N-glycosylase activity	molecular_function	catalytic activity	3	2853	4	11913	0.75	0.0450452	0.50117
GO:0001508	action potential	biological_process	biological regulation	3	1927	4	8505	0.75	0.0385817	0.50117
GO:0001650	fibrillar center	cellular_component	cellular anatomical entity	2	2512	2	11025	1	0.0518977	0.50117
GO:0001786	phosphatidylserine binding	molecular_function	binding	3	2853	4	11913	0.75	0.0450452	0.50117
GO:0001947	heart looping	biological_process	multicellular organismal process	9	1927	22	8505	0.409091	0.0426203	0.50117
GO:0002028	regulation of sodium ion transport	biological_process	biological regulation	4	1927	7	8505	0.571429	0.0508643	0.50117
GO:0002407	dendritic cell chemotaxis	biological_process	cellular process	2	1927	2	8505	1	0.0513145	0.50117
GO:0002688	regulation of leukocyte chemotaxis	biological_process	biological regulation	4	1927	7	8505	0.571429	0.0508643	0.50117
GO:0003158	endothelium development	biological_process	developmental process	4	1927	7	8505	0.571429	0.0508643	0.50117
GO:0003159	morphogenesis of an endothelium	biological_process	developmental process	2	1927	2	8505	1	0.0513145	0.50117
GO:0003987	acetate-CoA ligase activity	molecular_function	catalytic activity	3	2853	4	11913	0.75	0.0450452	0.50117
GO:0005127	ciliary neurotrophic factor receptor binding	molecular_function	binding	3	2853	4	11913	0.75	0.0450452	0.50117
GO:0005216	ion channel activity	molecular_function	transporter activity	92	2853	327	11913	0.281346	0.0433345	0.50117
GO:0005539	glycosaminoglycan binding	molecular_function	binding	20	2853	58	11913	0.344828	0.0457105	0.50117
GO:0005879	axonemal microtubule	cellular_component	cellular anatomical entity	2	2512	2	11025	1	0.0518977	0.50117
GO:0005944	phosphatidylinositol 3-kinase complex, class IB	cellular_component	protein-containing complex	2	2512	2	11025	1	0.0518977	0.50117
GO:0006211	5-methylcytosine catabolic process	biological_process	cellular process	3	1927	4	8505	0.75	0.0385817	0.50117
GO:0006468	protein phosphorylation	biological_process	cellular process	14	1927	39	8505	0.358974	0.041788	0.50117
GO:0006509	membrane protein ectodomain proteolysis	biological_process	metabolic process	2	1927	2	8505	1	0.0513145	0.50117
GO:0006911	phagocytosis, engulfment	biological_process	cellular process	4	1927	7	8505	0.571429	0.0508643	0.50117
GO:0006978	DNA damage response, signal transduction by p53 class mediator resulting in transcription of p21 class mediator	biological_process	biological regulation	2	1927	2	8505	1	0.0513145	0.50117
GO:0007043	cell-cell junction assembly	biological_process	cellular process	7	1927	16	8505	0.4375	0.0497081	0.50117
GO:0007157	heterophilic cell-cell adhesion via plasma membrane cell adhesion molecules	biological_process	cellular process	2	1927	2	8505	1	0.0513145	0.50117
GO:0007259	receptor signaling pathway via JAK-STAT	biological_process	biological regulation	2	1927	2	8505	1	0.0513145	0.50117
GO:0007605	sensory perception of sound	biological_process	multicellular organismal process	11	1927	29	8505	0.37931	0.0459241	0.50117
GO:0008307	structural constituent of muscle	molecular_function	structural molecule activity	3	2853	4	11913	0.75	0.0450452	0.50117
GO:0009187	cyclic nucleotide metabolic process	biological_process	cellular process	10	1927	25	8505	0.4	0.0390163	0.50117
GO:0009986	cell surface	cellular_component	cellular anatomical entity	10	2512	25	11025	0.4	0.0404717	0.50117
GO:0010324	membrane invagination	biological_process	cellular process	4	1927	7	8505	0.571429	0.0508643	0.50117
GO:0010739	positive regulation of protein kinase A signaling	biological_process	biological regulation	2	1927	2	8505	1	0.0513145	0.50117
GO:0015204	urea transmembrane transporter activity	molecular_function	transporter activity	3	2853	4	11913	0.75	0.0450452	0.50117
GO:0015299	solute:proton antiporter activity	molecular_function	transporter activity	14	2853	37	11913	0.378378	0.0414276	0.50117
GO:0015399	primary active transmembrane transporter activity	molecular_function	transporter activity	34	2853	107	11913	0.317757	0.0395641	0.50117
GO:0015701	bicarbonate transport	biological_process	localization	2	1927	2	8505	1	0.0513145	0.50117
GO:0016286	small conductance calcium-activated potassium channel activity	molecular_function	transporter activity	3	2853	4	11913	0.75	0.0450452	0.50117
GO:0016491	oxidoreductase activity	molecular_function	catalytic activity	185	2853	692	11913	0.267341	0.0436111	0.50117
GO:0016553	base conversion or substitution editing	biological_process	cellular process	3	1927	4	8505	0.75	0.0385817	0.50117
GO:0016554	cytidine to uridine editing	biological_process	cellular process	2	1927	2	8505	1	0.0513145	0.50117
GO:0016580	Sin3 complex	cellular_component	protein-containing complex	2	2512	2	11025	1	0.0518977	0.50117
GO:0017156	calcium-ion regulated exocytosis	biological_process	cellular process	4	1927	7	8505	0.571429	0.0508643	0.50117
GO:0018027	peptidyl-lysine dimethylation	biological_process	cellular process	3	1927	4	8505	0.75	0.0385817	0.50117
GO:0018230	peptidyl-L-cysteine S-palmitoylation	biological_process	cellular process	3	1927	4	8505	0.75	0.0385817	0.50117
GO:0018231	peptidyl-S-diacylglycerol-L-cysteine biosynthetic process from peptidyl-cysteine	biological_process	cellular process	3	1927	4	8505	0.75	0.0385817	0.50117
GO:0019221	cytokine-mediated signaling pathway	biological_process	biological regulation	7	1927	16	8505	0.4375	0.0497081	0.50117
GO:0019222	regulation of metabolic process	biological_process	biological regulation	268	1927	1078	8505	0.248609	0.0359965	0.50117
GO:0019566	arabinose metabolic process	biological_process	metabolic process	2	1927	2	8505	1	0.0513145	0.50117
GO:0019805	quinolinate biosynthetic process	biological_process	cellular process	2	1927	2	8505	1	0.0513145	0.50117
GO:0019857	5-methylcytosine metabolic process	biological_process	cellular process	3	1927	4	8505	0.75	0.0385817	0.50117
GO:0022832	voltage-gated channel activity	molecular_function	transporter activity	43	2853	140	11913	0.307143	0.0395968	0.50117
GO:0030330	DNA damage response, signal transduction by p53 class mediator	biological_process	biological regulation	2	1927	2	8505	1	0.0513145	0.50117
GO:0030431	sleep	biological_process	multicellular organismal process	2	1927	2	8505	1	0.0513145	0.50117
GO:0030518	intracellular steroid hormone receptor signaling pathway	biological_process	biological regulation	2	1927	2	8505	1	0.0513145	0.50117
GO:0030856	regulation of epithelial cell differentiation	biological_process	biological regulation	3	1927	4	8505	0.75	0.0385817	0.50117
GO:0030877	beta-catenin destruction complex	cellular_component	protein-containing complex	2	2512	2	11025	1	0.0518977	0.50117
GO:0031507	heterochromatin assembly	biological_process	biological regulation	2	1927	2	8505	1	0.0513145	0.50117
GO:0032410	negative regulation of transporter activity	biological_process	biological regulation	4	1927	7	8505	0.571429	0.0508643	0.50117
GO:0032413	negative regulation of ion transmembrane transporter activity	biological_process	biological regulation	4	1927	7	8505	0.571429	0.0508643	0.50117
GO:0032474	otolith morphogenesis	biological_process	multicellular organismal process	3	1927	4	8505	0.75	0.0385817	0.50117
GO:0032588	trans-Golgi network membrane	cellular_component	cellular anatomical entity	2	2512	2	11025	1	0.0518977	0.50117
GO:0032934	sterol binding	molecular_function	binding	3	2853	4	11913	0.75	0.0450452	0.50117
GO:0033564	anterior/posterior axon guidance	biological_process	cellular process	2	1927	2	8505	1	0.0513145	0.50117
GO:0034109	homotypic cell-cell adhesion	biological_process	cellular process	2	1927	2	8505	1	0.0513145	0.50117
GO:0034341	response to interferon-gamma	biological_process	response to stimulus	2	1927	2	8505	1	0.0513145	0.50117
GO:0034451	centriolar satellite	cellular_component	cellular anatomical entity	2	2512	2	11025	1	0.0518977	0.50117
GO:0034751	aryl hydrocarbon receptor complex	cellular_component	protein-containing complex	2	2512	2	11025	1	0.0518977	0.50117
GO:0034763	negative regulation of transmembrane transport	biological_process	biological regulation	4	1927	7	8505	0.571429	0.0508643	0.50117
GO:0034766	negative regulation of ion transmembrane transport	biological_process	biological regulation	4	1927	7	8505	0.571429	0.0508643	0.50117
GO:0034770	histone H4-K20 methylation	biological_process	cellular process	3	1927	4	8505	0.75	0.0385817	0.50117
GO:0034772	histone H4-K20 dimethylation	biological_process	cellular process	3	1927	4	8505	0.75	0.0385817	0.50117
GO:0035032	phosphatidylinositol 3-kinase complex, class III	cellular_component	protein-containing complex	2	2512	2	11025	1	0.0518977	0.50117
GO:0035510	DNA dealkylation	biological_process	cellular process	4	1927	7	8505	0.571429	0.0508643	0.50117
GO:0035658	Mon1-Ccz1 complex	cellular_component	protein-containing complex	2	2512	2	11025	1	0.0518977	0.50117
GO:0035889	otolith tethering	biological_process	multicellular organismal process	2	1927	2	8505	1	0.0513145	0.50117
GO:0035904	aorta development	biological_process	multicellular organismal process	2	1927	2	8505	1	0.0513145	0.50117
GO:0035998	7,8-dihydroneopterin 3'-triphosphate biosynthetic process	biological_process	cellular process	2	1927	2	8505	1	0.0513145	0.50117
GO:0036336	dendritic cell migration	biological_process	cellular process	2	1927	2	8505	1	0.0513145	0.50117
GO:0038024	cargo receptor activity	molecular_function	cargo receptor activity	15	2853	41	11913	0.365854	0.0475917	0.50117
GO:0042136	neurotransmitter biosynthetic process	biological_process	biological regulation	2	1927	2	8505	1	0.0513145	0.50117
GO:0042592	homeostatic process	biological_process	biological regulation	49	1927	174	8505	0.281609	0.0509051	0.50117
GO:0042626	ATPase-coupled transmembrane transporter activity	molecular_function	transporter activity	30	2853	92	11913	0.326087	0.0367029	0.50117
GO:0042772	DNA damage response, signal transduction resulting in transcription	biological_process	biological regulation	2	1927	2	8505	1	0.0513145	0.50117
GO:0042799	histone methyltransferase activity (H4-K20 specific)	molecular_function	catalytic activity	3	2853	4	11913	0.75	0.0450452	0.50117
GO:0042826	histone deacetylase binding	molecular_function	binding	3	2853	4	11913	0.75	0.0450452	0.50117
GO:0043277	apoptotic cell clearance	biological_process	localization	4	1927	7	8505	0.571429	0.0508643	0.50117
GO:0043401	steroid hormone mediated signaling pathway	biological_process	biological regulation	2	1927	2	8505	1	0.0513145	0.50117
GO:0043420	anthranilate metabolic process	biological_process	cellular process	2	1927	2	8505	1	0.0513145	0.50117
GO:0043652	engulfment of apoptotic cell	biological_process	cellular process	4	1927	7	8505	0.571429	0.0508643	0.50117
GO:0043951	negative regulation of cAMP-mediated signaling	biological_process	biological regulation	2	1927	2	8505	1	0.0513145	0.50117
GO:0044087	regulation of cellular component biogenesis	biological_process	biological regulation	34	1927	115	8505	0.295652	0.0505708	0.50117
GO:0044458	motile cilium assembly	biological_process	cellular process	2	1927	2	8505	1	0.0513145	0.50117
GO:0044728	DNA methylation or demethylation	biological_process	cellular process	4	1927	7	8505	0.571429	0.0508643	0.50117
GO:0045814	negative regulation of gene expression, epigenetic	biological_process	biological regulation	2	1927	2	8505	1	0.0513145	0.50117
GO:0045880	positive regulation of smoothened signaling pathway	biological_process	biological regulation	2	1927	2	8505	1	0.0513145	0.50117
GO:0045956	positive regulation of calcium ion-dependent exocytosis	biological_process	biological regulation	2	1927	2	8505	1	0.0513145	0.50117
GO:0046373	L-arabinose metabolic process	biological_process	metabolic process	2	1927	2	8505	1	0.0513145	0.50117
GO:0046874	quinolinate metabolic process	biological_process	cellular process	2	1927	2	8505	1	0.0513145	0.50117
GO:0048008	platelet-derived growth factor receptor signaling pathway	biological_process	biological regulation	2	1927	2	8505	1	0.0513145	0.50117
GO:0048545	response to steroid hormone	biological_process	response to stimulus	3	1927	4	8505	0.75	0.0385817	0.50117
GO:0048729	tissue morphogenesis	biological_process	developmental process	30	1927	99	8505	0.30303	0.0471959	0.50117
GO:0048795	swim bladder morphogenesis	biological_process	multicellular organismal process	2	1927	2	8505	1	0.0513145	0.50117
GO:0048797	swim bladder formation	biological_process	multicellular organismal process	2	1927	2	8505	1	0.0513145	0.50117
GO:0048840	otolith development	biological_process	multicellular organismal process	3	1927	4	8505	0.75	0.0385817	0.50117
GO:0050218	propionate-CoA ligase activity	molecular_function	catalytic activity	3	2853	4	11913	0.75	0.0450452	0.50117
GO:0051066	dihydrobiopterin metabolic process	biological_process	cellular process	2	1927	2	8505	1	0.0513145	0.50117
GO:0051643	endoplasmic reticulum localization	biological_process	cellular process	3	1927	4	8505	0.75	0.0385817	0.50117
GO:0055067	monovalent inorganic cation homeostasis	biological_process	biological regulation	15	1927	42	8505	0.357143	0.0374735	0.50117
GO:0060255	regulation of macromolecule metabolic process	biological_process	biological regulation	253	1927	1016	8505	0.249016	0.0383783	0.50117
GO:0060291	long-term synaptic potentiation	biological_process	biological regulation	2	1927	2	8505	1	0.0513145	0.50117
GO:0060319	primitive erythrocyte differentiation	biological_process	biological regulation	3	1927	4	8505	0.75	0.0385817	0.50117
GO:0061026	cardiac muscle tissue regeneration	biological_process	growth	4	1927	7	8505	0.571429	0.0508643	0.50117
GO:0061154	endothelial tube morphogenesis	biological_process	multicellular organismal process	2	1927	2	8505	1	0.0513145	0.50117
GO:0061181	regulation of chondrocyte development	biological_process	biological regulation	2	1927	2	8505	1	0.0513145	0.50117
GO:0061817	endoplasmic reticulum-plasma membrane tethering	biological_process	cellular process	3	1927	4	8505	0.75	0.0385817	0.50117
GO:0065008	regulation of biological quality	biological_process	biological regulation	133	1927	518	8505	0.256757	0.0520011	0.50117
GO:0070120	ciliary neurotrophic factor-mediated signaling pathway	biological_process	biological regulation	3	1927	4	8505	0.75	0.0385817	0.50117
GO:0070201	regulation of establishment of protein localization	biological_process	biological regulation	9	1927	22	8505	0.409091	0.0426203	0.50117
GO:0070527	platelet aggregation	biological_process	biological regulation	2	1927	2	8505	1	0.0513145	0.50117
GO:0070579	methylcytosine dioxygenase activity	molecular_function	catalytic activity	3	2853	4	11913	0.75	0.0450452	0.50117
GO:0070772	PAS complex	cellular_component	protein-containing complex	2	2512	2	11025	1	0.0518977	0.50117
GO:0070839	metal ion export	biological_process	localization	2	1927	2	8505	1	0.0513145	0.50117
GO:0071205	protein localization to juxtaparanode region of axon	biological_process	cellular process	2	1927	2	8505	1	0.0513145	0.50117
GO:0071346	cellular response to interferon-gamma	biological_process	cellular process	2	1927	2	8505	1	0.0513145	0.50117
GO:0071383	cellular response to steroid hormone stimulus	biological_process	cellular process	2	1927	2	8505	1	0.0513145	0.50117
GO:0071624	positive regulation of granulocyte chemotaxis	biological_process	biological regulation	2	1927	2	8505	1	0.0513145	0.50117
GO:0071674	mononuclear cell migration	biological_process	cellular process	2	1927	2	8505	1	0.0513145	0.50117
GO:0072015	glomerular visceral epithelial cell development	biological_process	cellular process	2	1927	2	8505	1	0.0513145	0.50117
GO:0072310	glomerular epithelial cell development	biological_process	cellular process	2	1927	2	8505	1	0.0513145	0.50117
GO:0072331	signal transduction by p53 class mediator	biological_process	biological regulation	3	1927	4	8505	0.75	0.0385817	0.50117
GO:0072529	pyrimidine-containing compound catabolic process	biological_process	cellular process	4	1927	7	8505	0.571429	0.0508643	0.50117
GO:0072554	blood vessel lumenization	biological_process	multicellular organismal process	2	1927	2	8505	1	0.0513145	0.50117
GO:0080111	DNA demethylation	biological_process	cellular process	4	1927	7	8505	0.571429	0.0508643	0.50117
GO:0090023	positive regulation of neutrophil chemotaxis	biological_process	biological regulation	2	1927	2	8505	1	0.0513145	0.50117
GO:0090036	regulation of protein kinase C signaling	biological_process	biological regulation	2	1927	2	8505	1	0.0513145	0.50117
GO:0097651	phosphatidylinositol 3-kinase complex, class I	cellular_component	protein-containing complex	2	2512	2	11025	1	0.0518977	0.50117
GO:0097696	receptor signaling pathway via STAT	biological_process	biological regulation	2	1927	2	8505	1	0.0513145	0.50117
GO:0098797	plasma membrane protein complex	cellular_component	protein-containing complex	63	2512	227	11025	0.277533	0.0446461	0.50117
GO:0099024	plasma membrane invagination	biological_process	cellular process	4	1927	7	8505	0.571429	0.0508643	0.50117
GO:0099095	ligand-gated anion channel activity	molecular_function	transporter activity	3	2853	4	11913	0.75	0.0450452	0.50117
GO:0099173	postsynapse organization	biological_process	cellular process	2	1927	2	8505	1	0.0513145	0.50117
GO:0099612	protein localization to axon	biological_process	localization	2	1927	2	8505	1	0.0513145	0.50117
GO:0140115	export across plasma membrane	biological_process	cellular process	2	1927	2	8505	1	0.0513145	0.50117
GO:1901215	negative regulation of neuron death	biological_process	biological regulation	4	1927	7	8505	0.571429	0.0508643	0.50117
GO:1901841	regulation of high voltage-gated calcium channel activity	biological_process	biological regulation	3	1927	4	8505	0.75	0.0385817	0.50117
GO:1901842	negative regulation of high voltage-gated calcium channel activity	biological_process	biological regulation	3	1927	4	8505	0.75	0.0385817	0.50117
GO:1902305	regulation of sodium ion transmembrane transport	biological_process	biological regulation	4	1927	7	8505	0.571429	0.0508643	0.50117
GO:1902624	positive regulation of neutrophil migration	biological_process	biological regulation	3	1927	4	8505	0.75	0.0385817	0.50117
GO:1902742	apoptotic process involved in development	biological_process	cellular process	3	1927	4	8505	0.75	0.0385817	0.50117
GO:1903307	positive regulation of regulated secretory pathway	biological_process	biological regulation	2	1927	2	8505	1	0.0513145	0.50117
GO:1904063	negative regulation of cation transmembrane transport	biological_process	biological regulation	4	1927	7	8505	0.571429	0.0508643	0.50117
GO:1990402	embryonic liver development	biological_process	multicellular organismal process	2	1927	2	8505	1	0.0513145	0.50117
GO:2000649	regulation of sodium ion transmembrane transporter activity	biological_process	biological regulation	4	1927	7	8505	0.571429	0.0508643	0.50117
GO:0008589	regulation of smoothened signaling pathway	biological_process	biological regulation	6	1927	13	8505	0.461538	0.0524819	0.503718
GO:0019835	cytolysis	biological_process	cellular process	6	1927	13	8505	0.461538	0.0524819	0.503718
GO:0002791	regulation of peptide secretion	biological_process	biological regulation	5	1927	10	8505	0.5	0.0536034	0.505109
GO:0005244	voltage-gated ion channel activity	molecular_function	transporter activity	42	2853	139	11913	0.302158	0.0529683	0.505109
GO:0018057	peptidyl-lysine oxidation	biological_process	cellular process	5	1927	10	8505	0.5	0.0536034	0.505109
GO:0018158	protein oxidation	biological_process	cellular process	5	1927	10	8505	0.5	0.0536034	0.505109
GO:0042446	hormone biosynthetic process	biological_process	biological regulation	5	1927	10	8505	0.5	0.0536034	0.505109
GO:0050796	regulation of insulin secretion	biological_process	biological regulation	5	1927	10	8505	0.5	0.0536034	0.505109
GO:0051262	protein tetramerization	biological_process	cellular process	5	1927	10	8505	0.5	0.0536034	0.505109
GO:0090087	regulation of peptide transport	biological_process	biological regulation	5	1927	10	8505	0.5	0.0536034	0.505109
GO:0090276	regulation of peptide hormone secretion	biological_process	biological regulation	5	1927	10	8505	0.5	0.0536034	0.505109
GO:0035295	tube development	biological_process	multicellular organismal process	41	1927	143	8505	0.286713	0.0540982	0.508742
GO:0003689	DNA clamp loader activity	molecular_function	ATP-dependent activity	2	2853	2	11913	1	0.0573384	0.513289
GO:0003933	GTP cyclohydrolase activity	molecular_function	catalytic activity	2	2853	2	11913	1	0.0573384	0.513289
GO:0003934	GTP cyclohydrolase I activity	molecular_function	catalytic activity	2	2853	2	11913	1	0.0573384	0.513289
GO:0004500	dopamine beta-monooxygenase activity	molecular_function	catalytic activity	2	2853	2	11913	1	0.0573384	0.513289
GO:0005080	protein kinase C binding	molecular_function	binding	2	2853	2	11913	1	0.0573384	0.513289
GO:0005161	platelet-derived growth factor receptor binding	molecular_function	binding	2	2853	2	11913	1	0.0573384	0.513289
GO:0005260	intracellularly ATP-gated chloride channel activity	molecular_function	transporter activity	2	2853	2	11913	1	0.0573384	0.513289
GO:0005507	copper ion binding	molecular_function	binding	10	2853	25	11913	0.4	0.0550619	0.513289
GO:0005522	profilin binding	molecular_function	binding	2	2853	2	11913	1	0.0573384	0.513289
GO:0008332	low voltage-gated calcium channel activity	molecular_function	transporter activity	2	2853	2	11913	1	0.0573384	0.513289
GO:0008349	MAP kinase kinase kinase kinase activity	molecular_function	catalytic activity	2	2853	2	11913	1	0.0573384	0.513289
GO:0008903	hydroxypyruvate isomerase activity	molecular_function	catalytic activity	2	2853	2	11913	1	0.0573384	0.513289
GO:0015651	quaternary ammonium group transmembrane transporter activity	molecular_function	transporter activity	2	2853	2	11913	1	0.0573384	0.513289
GO:0016459	myosin complex	cellular_component	protein-containing complex	17	2512	51	11025	0.333333	0.0555468	0.513289
GO:0016715	oxidoreductase activity, acting on paired donors, with incorporation or reduction of molecular oxygen, reduced ascorbate as one donor, and incorporation of one atom of oxygen	molecular_function	catalytic activity	2	2853	2	11913	1	0.0573384	0.513289
GO:0016889	endodeoxyribonuclease activity, producing 3'-phosphomonoesters	molecular_function	catalytic activity	2	2853	2	11913	1	0.0573384	0.513289
GO:0017061	S-methyl-5-thioadenosine phosphorylase activity	molecular_function	catalytic activity	2	2853	2	11913	1	0.0573384	0.513289
GO:0030332	cyclin binding	molecular_function	binding	2	2853	2	11913	1	0.0573384	0.513289
GO:0031005	filamin binding	molecular_function	binding	2	2853	2	11913	1	0.0573384	0.513289
GO:0043422	protein kinase B binding	molecular_function	binding	2	2853	2	11913	1	0.0573384	0.513289
GO:0045103	intermediate filament-based process	biological_process	cellular process	9	1927	23	8505	0.391304	0.0563725	0.513289
GO:0045104	intermediate filament cytoskeleton organization	biological_process	cellular process	9	1927	23	8505	0.391304	0.0563725	0.513289
GO:0046556	alpha-L-arabinofuranosidase activity	molecular_function	catalytic activity	2	2853	2	11913	1	0.0573384	0.513289
GO:0071558	histone H3-tri/di-methyl-lysine-27 demethylase activity	molecular_function	catalytic activity	2	2853	2	11913	1	0.0573384	0.513289
GO:0099142	intracellularly ATP-gated ion channel activity	molecular_function	transporter activity	2	2853	2	11913	1	0.0573384	0.513289
GO:0060627	regulation of vesicle-mediated transport	biological_process	biological regulation	13	1927	37	8505	0.351351	0.0574774	0.513545
GO:0035050	embryonic heart tube development	biological_process	multicellular organismal process	11	1927	30	8505	0.366667	0.0581549	0.517612
GO:0050954	sensory perception of mechanical stimulus	biological_process	multicellular organismal process	11	1927	30	8505	0.366667	0.0581549	0.517612
GO:0001216	DNA-binding transcription activator activity	molecular_function	transcription regulator activity	9	2853	22	11913	0.409091	0.0586475	0.520008
GO:0001228	DNA-binding transcription activator activity, RNA polymerase II-specific	molecular_function	transcription regulator activity	9	2853	22	11913	0.409091	0.0586475	0.520008
GO:0009890	negative regulation of biosynthetic process	biological_process	biological regulation	40	1927	140	8505	0.285714	0.0593364	0.525116
GO:0010646	regulation of cell communication	biological_process	biological regulation	103	1927	396	8505	0.260101	0.0597175	0.527486
GO:0005044	scavenger receptor activity	molecular_function	cargo receptor activity	12	2853	32	11913	0.375	0.0605615	0.533927
GO:0051260	protein homooligomerization	biological_process	cellular process	20	1927	63	8505	0.31746	0.0610601	0.537306
GO:0035004	phosphatidylinositol 3-kinase activity	molecular_function	catalytic activity	4	2853	7	11913	0.571429	0.0612045	0.53756
GO:0004550	nucleoside diphosphate kinase activity	molecular_function	catalytic activity	8	2853	19	11913	0.421053	0.0620507	0.542741
GO:0016814	hydrolase activity, acting on carbon-nitrogen (but not peptide) bonds, in cyclic amidines	molecular_function	catalytic activity	8	2853	19	11913	0.421053	0.0620507	0.542741
GO:0046854	phosphatidylinositol phosphate biosynthetic process	biological_process	cellular process	8	1927	20	8505	0.4	0.0622608	0.542741
GO:0050808	synapse organization	biological_process	cellular process	8	1927	20	8505	0.4	0.0622608	0.542741
GO:0002009	morphogenesis of an epithelium	biological_process	developmental process	26	1927	86	8505	0.302326	0.0630319	0.548437
GO:0003682	chromatin binding	molecular_function	binding	16	2853	46	11913	0.347826	0.0643793	0.559115
GO:0003707	steroid hormone receptor activity	molecular_function	molecular transducer activity	7	2853	16	11913	0.4375	0.0649568	0.562033
GO:0003777	microtubule motor activity	molecular_function	ATP-dependent activity	7	2853	16	11913	0.4375	0.0649568	0.562033
GO:0110053	regulation of actin filament organization	biological_process	biological regulation	22	1927	71	8505	0.309859	0.0652151	0.563222
GO:0004720	protein-lysine 6-oxidase activity	molecular_function	catalytic activity	5	2853	10	11913	0.5	0.0663642	0.570891
GO:0016307	phosphatidylinositol phosphate kinase activity	molecular_function	catalytic activity	5	2853	10	11913	0.5	0.0663642	0.570891
GO:0043547	positive regulation of GTPase activity	biological_process	biological regulation	15	1927	45	8505	0.333333	0.0664711	0.570891
GO:0007389	pattern specification process	biological_process	multicellular organismal process	24	1927	79	8505	0.303797	0.0685596	0.585587
GO:0030335	positive regulation of cell migration	biological_process	biological regulation	7	1927	17	8505	0.411765	0.0684758	0.585587
GO:0051249	regulation of lymphocyte activation	biological_process	biological regulation	7	1927	17	8505	0.411765	0.0684758	0.585587
GO:0001568	blood vessel development	biological_process	multicellular organismal process	25	1927	83	8505	0.301205	0.0699737	0.596571
GO:0051493	regulation of cytoskeleton organization	biological_process	biological regulation	35	1927	122	8505	0.286885	0.0702923	0.598191
GO:0007399	nervous system development	biological_process	multicellular organismal process	100	1927	387	8505	0.258398	0.0724543	0.606409
GO:0030198	extracellular matrix organization	biological_process	cellular process	11	1927	31	8505	0.354839	0.0723534	0.606409
GO:0031327	negative regulation of cellular biosynthetic process	biological_process	biological regulation	39	1927	138	8505	0.282609	0.0715763	0.606409
GO:0032956	regulation of actin cytoskeleton organization	biological_process	biological regulation	27	1927	91	8505	0.296703	0.0723612	0.606409
GO:0032970	regulation of actin filament-based process	biological_process	biological regulation	27	1927	91	8505	0.296703	0.0723612	0.606409
GO:0033043	regulation of organelle organization	biological_process	biological regulation	44	1927	158	8505	0.278481	0.0721405	0.606409
GO:0043062	extracellular structure organization	biological_process	cellular process	11	1927	31	8505	0.354839	0.0723534	0.606409
GO:0045229	external encapsulating structure organization	biological_process	cellular process	11	1927	31	8505	0.354839	0.0723534	0.606409
GO:0048872	homeostasis of number of cells	biological_process	biological regulation	11	1927	31	8505	0.354839	0.0723534	0.606409
GO:0051050	positive regulation of transport	biological_process	biological regulation	9	1927	24	8505	0.375	0.0726909	0.606409
GO:0060341	regulation of cellular localization	biological_process	biological regulation	9	1927	24	8505	0.375	0.0726909	0.606409
GO:0003007	heart morphogenesis	biological_process	multicellular organismal process	14	1927	42	8505	0.333333	0.0746501	0.620215
GO:0006284	base-excision repair	biological_process	cellular process	6	1927	14	8505	0.428571	0.0747455	0.620215
GO:0048593	camera-type eye morphogenesis	biological_process	multicellular organismal process	14	1927	42	8505	0.333333	0.0746501	0.620215
GO:0002684	positive regulation of immune system process	biological_process	biological regulation	12	1927	35	8505	0.342857	0.0786176	0.622855
GO:0002696	positive regulation of leukocyte activation	biological_process	biological regulation	3	1927	5	8505	0.6	0.0803052	0.622855
GO:0006694	steroid biosynthetic process	biological_process	metabolic process	12	1927	35	8505	0.342857	0.0786176	0.622855
GO:0007272	ensheathment of neurons	biological_process	cellular process	5	1927	11	8505	0.454545	0.0804159	0.622855
GO:0008366	axon ensheathment	biological_process	cellular process	5	1927	11	8505	0.454545	0.0804159	0.622855
GO:0016331	morphogenesis of embryonic epithelium	biological_process	multicellular organismal process	5	1927	11	8505	0.454545	0.0804159	0.622855
GO:0019369	arachidonic acid metabolic process	biological_process	cellular process	3	1927	5	8505	0.6	0.0803052	0.622855
GO:0022409	positive regulation of cell-cell adhesion	biological_process	biological regulation	3	1927	5	8505	0.6	0.0803052	0.622855
GO:0030317	flagellated sperm motility	biological_process	cellular process	3	1927	5	8505	0.6	0.0803052	0.622855
GO:0030575	nuclear body organization	biological_process	cellular process	3	1927	5	8505	0.6	0.0803052	0.622855
GO:0030576	Cajal body organization	biological_process	cellular process	3	1927	5	8505	0.6	0.0803052	0.622855
GO:0040029	regulation of gene expression, epigenetic	biological_process	biological regulation	3	1927	5	8505	0.6	0.0803052	0.622855
GO:0042221	response to chemical	biological_process	response to stimulus	96	1927	372	8505	0.258065	0.0791768	0.622855
GO:0042552	myelination	biological_process	cellular process	5	1927	11	8505	0.454545	0.0804159	0.622855
GO:0043266	regulation of potassium ion transport	biological_process	biological regulation	3	1927	5	8505	0.6	0.0803052	0.622855
GO:0048167	regulation of synaptic plasticity	biological_process	biological regulation	3	1927	5	8505	0.6	0.0803052	0.622855
GO:0048268	clathrin coat assembly	biological_process	cellular process	3	1927	5	8505	0.6	0.0803052	0.622855
GO:0048644	muscle organ morphogenesis	biological_process	multicellular organismal process	3	1927	5	8505	0.6	0.0803052	0.622855
GO:0048645	animal organ formation	biological_process	multicellular organismal process	3	1927	5	8505	0.6	0.0803052	0.622855
GO:0048646	anatomical structure formation involved in morphogenesis	biological_process	developmental process	39	1927	139	8505	0.280576	0.0785317	0.622855
GO:0050708	regulation of protein secretion	biological_process	biological regulation	5	1927	11	8505	0.454545	0.0804159	0.622855
GO:0050867	positive regulation of cell activation	biological_process	biological regulation	3	1927	5	8505	0.6	0.0803052	0.622855
GO:0050870	positive regulation of T cell activation	biological_process	biological regulation	3	1927	5	8505	0.6	0.0803052	0.622855
GO:0050900	leukocyte migration	biological_process	cellular process	5	1927	11	8505	0.454545	0.0804159	0.622855
GO:0051047	positive regulation of secretion	biological_process	biological regulation	5	1927	11	8505	0.454545	0.0804159	0.622855
GO:0051222	positive regulation of protein transport	biological_process	biological regulation	5	1927	11	8505	0.454545	0.0804159	0.622855
GO:0051251	positive regulation of lymphocyte activation	biological_process	biological regulation	3	1927	5	8505	0.6	0.0803052	0.622855
GO:0055008	cardiac muscle tissue morphogenesis	biological_process	multicellular organismal process	3	1927	5	8505	0.6	0.0803052	0.622855
GO:0060415	muscle tissue morphogenesis	biological_process	multicellular organismal process	3	1927	5	8505	0.6	0.0803052	0.622855
GO:0061035	regulation of cartilage development	biological_process	biological regulation	3	1927	5	8505	0.6	0.0803052	0.622855
GO:0062197	cellular response to chemical stress	biological_process	cellular process	3	1927	5	8505	0.6	0.0803052	0.622855
GO:0071622	regulation of granulocyte chemotaxis	biological_process	biological regulation	3	1927	5	8505	0.6	0.0803052	0.622855
GO:0090596	sensory organ morphogenesis	biological_process	multicellular organismal process	19	1927	61	8505	0.311475	0.0788782	0.622855
GO:0097722	sperm motility	biological_process	cellular process	3	1927	5	8505	0.6	0.0803052	0.622855
GO:0140640	catalytic activity, acting on a nucleic acid	molecular_function	catalytic activity	136	2853	509	11913	0.267191	0.075596	0.622855
GO:1902107	positive regulation of leukocyte differentiation	biological_process	biological regulation	3	1927	5	8505	0.6	0.0803052	0.622855
GO:1902475	L-alpha-amino acid transmembrane transport	biological_process	cellular process	3	1927	5	8505	0.6	0.0803052	0.622855
GO:1903039	positive regulation of leukocyte cell-cell adhesion	biological_process	biological regulation	3	1927	5	8505	0.6	0.0803052	0.622855
GO:1903532	positive regulation of secretion by cell	biological_process	biological regulation	5	1927	11	8505	0.454545	0.0804159	0.622855
GO:1903708	positive regulation of hemopoiesis	biological_process	biological regulation	3	1927	5	8505	0.6	0.0803052	0.622855
GO:0008091	spectrin	cellular_component	protein-containing complex	3	2512	5	11025	0.6	0.0814962	0.627049
GO:0048017	inositol lipid-mediated signaling	biological_process	biological regulation	8	1927	21	8505	0.380952	0.0813061	0.627049
GO:0071565	nBAF complex	cellular_component	protein-containing complex	3	2512	5	11025	0.6	0.0814962	0.627049
GO:0097730	non-motile cilium	cellular_component	cellular anatomical entity	3	2512	5	11025	0.6	0.0814962	0.627049
GO:0008066	glutamate receptor activity	molecular_function	molecular transducer activity	8	2853	20	11913	0.4	0.0824378	0.630128
GO:0016514	SWI/SNF complex	cellular_component	protein-containing complex	5	2512	11	11025	0.454545	0.0821152	0.630128
GO:0017017	MAP kinase tyrosine/serine/threonine phosphatase activity	molecular_function	catalytic activity	8	2853	20	11913	0.4	0.0824378	0.630128
GO:0033549	MAP kinase phosphatase activity	molecular_function	catalytic activity	8	2853	20	11913	0.4	0.0824378	0.630128
GO:0006304	DNA modification	biological_process	cellular process	4	1927	8	8505	0.5	0.0838447	0.630529
GO:0016525	negative regulation of angiogenesis	biological_process	biological regulation	4	1927	8	8505	0.5	0.0838447	0.630529
GO:0022843	voltage-gated cation channel activity	molecular_function	transporter activity	32	2853	106	11913	0.301887	0.0834846	0.630529
GO:0030522	intracellular receptor signaling pathway	biological_process	biological regulation	4	1927	8	8505	0.5	0.0838447	0.630529
GO:0045785	positive regulation of cell adhesion	biological_process	biological regulation	4	1927	8	8505	0.5	0.0838447	0.630529
GO:0060215	primitive hemopoiesis	biological_process	multicellular organismal process	4	1927	8	8505	0.5	0.0838447	0.630529
GO:1901343	negative regulation of vasculature development	biological_process	biological regulation	4	1927	8	8505	0.5	0.0838447	0.630529
GO:1901385	regulation of voltage-gated calcium channel activity	biological_process	biological regulation	4	1927	8	8505	0.5	0.0838447	0.630529
GO:1903037	regulation of leukocyte cell-cell adhesion	biological_process	biological regulation	4	1927	8	8505	0.5	0.0838447	0.630529
GO:2000181	negative regulation of blood vessel morphogenesis	biological_process	biological regulation	4	1927	8	8505	0.5	0.0838447	0.630529
GO:0046658	anchored component of plasma membrane	cellular_component	cellular anatomical entity	4	2512	8	11025	0.5	0.085358	0.640873
GO:0016740	transferase activity	molecular_function	catalytic activity	567	2853	2261	11913	0.250774	0.0857586	0.641811
GO:0048598	embryonic morphogenesis	biological_process	multicellular organismal process	36	1927	128	8505	0.28125	0.0856749	0.641811
GO:0048562	embryonic organ morphogenesis	biological_process	multicellular organismal process	23	1927	77	8505	0.298701	0.0863195	0.644972
GO:0023051	regulation of signaling	biological_process	biological regulation	104	1927	407	8505	0.255528	0.0866975	0.646758
GO:0098793	presynapse	cellular_component	cellular anatomical entity	21	2512	69	11025	0.304348	0.0873761	0.650777
GO:0048523	negative regulation of cellular process	biological_process	biological regulation	114	1927	449	8505	0.253898	0.0875858	0.651297
GO:0004970	ionotropic glutamate receptor activity	molecular_function	transporter activity	7	2853	17	11913	0.411765	0.088354	0.655961
GO:0051241	negative regulation of multicellular organismal process	biological_process	biological regulation	11	1927	32	8505	0.34375	0.0885741	0.656548
GO:0009653	anatomical structure morphogenesis	biological_process	developmental process	101	1927	395	8505	0.255696	0.0890476	0.659009
GO:0000149	SNARE binding	molecular_function	binding	10	2853	27	11913	0.37037	0.0893551	0.660235
GO:0001944	vasculature development	biological_process	multicellular organismal process	26	1927	89	8505	0.292135	0.0897872	0.662376
GO:0004519	endonuclease activity	molecular_function	catalytic activity	35	2853	118	11913	0.29661	0.0901625	0.662824
GO:0005021	vascular endothelial growth factor-activated receptor activity	molecular_function	catalytic activity	3	2853	5	11913	0.6	0.0926957	0.662824
GO:0005093	Rab GDP-dissociation inhibitor activity	molecular_function	molecular function regulator	3	2853	5	11913	0.6	0.0926957	0.662824
GO:0007163	establishment or maintenance of cell polarity	biological_process	cellular process	9	1927	25	8505	0.36	0.0916328	0.662824
GO:0008273	calcium, potassium:sodium antiporter activity	molecular_function	transporter activity	3	2853	5	11913	0.6	0.0926957	0.662824
GO:0015248	sterol transporter activity	molecular_function	transporter activity	3	2853	5	11913	0.6	0.0926957	0.662824
GO:0015278	calcium-release channel activity	molecular_function	transporter activity	3	2853	5	11913	0.6	0.0926957	0.662824
GO:0017128	phospholipid scramblase activity	molecular_function	transporter activity	3	2853	5	11913	0.6	0.0926957	0.662824
GO:0022821	potassium ion antiporter activity	molecular_function	transporter activity	3	2853	5	11913	0.6	0.0926957	0.662824
GO:0031078	histone deacetylase activity (H3-K14 specific)	molecular_function	catalytic activity	3	2853	5	11913	0.6	0.0926957	0.662824
GO:0032041	NAD-dependent histone deacetylase activity (H3-K14 specific)	molecular_function	catalytic activity	3	2853	5	11913	0.6	0.0926957	0.662824
GO:0034707	chloride channel complex	cellular_component	protein-containing complex	11	2512	32	11025	0.34375	0.0916184	0.662824
GO:0046058	cAMP metabolic process	biological_process	cellular process	7	1927	18	8505	0.388889	0.0909194	0.662824
GO:0048568	embryonic organ development	biological_process	multicellular organismal process	30	1927	105	8505	0.285714	0.0925118	0.662824
GO:0048592	eye morphogenesis	biological_process	multicellular organismal process	15	1927	47	8505	0.319149	0.0924599	0.662824
GO:0098660	inorganic ion transmembrane transport	biological_process	cellular process	20	1927	66	8505	0.30303	0.0926079	0.662824
GO:0099604	ligand-gated calcium channel activity	molecular_function	transporter activity	3	2853	5	11913	0.6	0.0926957	0.662824
GO:0120015	sterol transfer activity	molecular_function	transporter activity	3	2853	5	11913	0.6	0.0926957	0.662824
GO:0120020	cholesterol transfer activity	molecular_function	transporter activity	3	2853	5	11913	0.6	0.0926957	0.662824
GO:1901342	regulation of vasculature development	biological_process	biological regulation	7	1927	18	8505	0.388889	0.0909194	0.662824
GO:0005227	calcium activated cation channel activity	molecular_function	transporter activity	6	2853	14	11913	0.428571	0.0939326	0.670639
GO:0005604	basement membrane	cellular_component	cellular anatomical entity	15	2512	47	11025	0.319149	0.0962652	0.683688
GO:0048514	blood vessel morphogenesis	biological_process	multicellular organismal process	22	1927	74	8505	0.297297	0.095924	0.683688
GO:0070382	exocytic vesicle	cellular_component	cellular anatomical entity	15	2512	47	11025	0.319149	0.0962652	0.683688
GO:0070887	cellular response to chemical stimulus	biological_process	cellular process	53	1927	198	8505	0.267677	0.0963479	0.683688
GO:0140096	catalytic activity, acting on a protein	molecular_function	catalytic activity	466	2853	1852	11913	0.25162	0.0969041	0.686588
GO:1902903	regulation of supramolecular fiber organization	biological_process	biological regulation	23	1927	78	8505	0.294872	0.0972482	0.687979
GO:0003712	transcription coregulator activity	molecular_function	transcription regulator activity	35	2853	119	11913	0.294118	0.0994133	0.701071
GO:0004709	MAP kinase kinase kinase activity	molecular_function	catalytic activity	4	2853	8	11913	0.5	0.0997025	0.701071
GO:0005003	ephrin receptor activity	molecular_function	catalytic activity	4	2853	8	11913	0.5	0.0997025	0.701071
GO:0008395	steroid hydroxylase activity	molecular_function	catalytic activity	4	2853	8	11913	0.5	0.0997025	0.701071
GO:0045010	actin nucleation	biological_process	cellular process	10	1927	29	8505	0.344828	0.100002	0.701071
GO:0051693	actin filament capping	biological_process	biological regulation	10	1927	29	8505	0.344828	0.100002	0.701071
GO:0030312	external encapsulating structure	cellular_component	cellular anatomical entity	36	2512	129	11025	0.27907	0.100435	0.701989
GO:0031012	extracellular matrix	cellular_component	cellular anatomical entity	36	2512	129	11025	0.27907	0.100435	0.701989
GO:0002064	epithelial cell development	biological_process	cellular process	6	1927	15	8505	0.4	0.101543	0.707606
GO:0045055	regulated exocytosis	biological_process	cellular process	6	1927	15	8505	0.4	0.101543	0.707606
GO:0048519	negative regulation of biological process	biological_process	biological regulation	137	1927	549	8505	0.249545	0.101718	0.70777
GO:0008076	voltage-gated potassium channel complex	cellular_component	protein-containing complex	13	2512	40	11025	0.325	0.103379	0.716345
GO:0032271	regulation of protein polymerization	biological_process	biological regulation	19	1927	63	8505	0.301587	0.103294	0.716345
GO:2001257	regulation of cation channel activity	biological_process	biological regulation	8	1927	22	8505	0.363636	0.103412	0.716345
GO:0003676	nucleic acid binding	molecular_function	binding	594	2853	2380	11913	0.24958	0.103586	0.716485
GO:0055038	recycling endosome membrane	cellular_component	cellular anatomical entity	6	2512	15	11025	0.4	0.103862	0.716865
GO:2000145	regulation of cell motility	biological_process	biological regulation	14	1927	44	8505	0.318182	0.103949	0.716865
GO:0005581	collagen trimer	cellular_component	protein-containing complex	18	2512	59	11025	0.305085	0.105726	0.728039
GO:0043025	neuronal cell body	cellular_component	cellular anatomical entity	8	2512	22	11025	0.363636	0.106235	0.730462
GO:0043254	regulation of protein-containing complex assembly	biological_process	biological regulation	21	1927	71	8505	0.295775	0.106638	0.732156
GO:0035639	purine ribonucleoside triphosphate binding	molecular_function	binding	442	2853	1758	11913	0.251422	0.107873	0.739539
GO:0005254	chloride channel activity	molecular_function	transporter activity	14	2853	42	11913	0.333333	0.108698	0.7441
GO:0000122	negative regulation of transcription by RNA polymerase II	biological_process	biological regulation	14	1927	45	8505	0.311111	0.120875	0.744933
GO:0001525	angiogenesis	biological_process	multicellular organismal process	18	1927	61	8505	0.295082	0.130535	0.744933
GO:0001707	mesoderm formation	biological_process	multicellular organismal process	2	1927	3	8505	0.666667	0.130709	0.744933
GO:0001818	negative regulation of cytokine production	biological_process	biological regulation	2	1927	3	8505	0.666667	0.130709	0.744933
GO:0001952	regulation of cell-matrix adhesion	biological_process	biological regulation	2	1927	3	8505	0.666667	0.130709	0.744933
GO:0002237	response to molecule of bacterial origin	biological_process	response to stimulus	2	1927	3	8505	0.666667	0.130709	0.744933
GO:0002694	regulation of leukocyte activation	biological_process	biological regulation	7	1927	19	8505	0.368421	0.116969	0.744933
GO:0002920	regulation of humoral immune response	biological_process	biological regulation	2	1927	3	8505	0.666667	0.130709	0.744933
GO:0003171	atrioventricular valve development	biological_process	multicellular organismal process	3	1927	6	8505	0.5	0.134104	0.744933
GO:0003188	heart valve formation	biological_process	multicellular organismal process	2	1927	3	8505	0.666667	0.130709	0.744933
GO:0003190	atrioventricular valve formation	biological_process	multicellular organismal process	2	1927	3	8505	0.666667	0.130709	0.744933
GO:0003229	ventricular cardiac muscle tissue development	biological_process	multicellular organismal process	2	1927	3	8505	0.666667	0.130709	0.744933
GO:0003730	mRNA 3'-UTR binding	molecular_function	binding	6	2853	15	11913	0.4	0.126064	0.744933
GO:0003950	NAD+ ADP-ribosyltransferase activity	molecular_function	catalytic activity	8	2853	22	11913	0.363636	0.133529	0.744933
GO:0004198	calcium-dependent cysteine-type endopeptidase activity	molecular_function	catalytic activity	8	2853	22	11913	0.363636	0.133529	0.744933
GO:0005938	cell cortex	cellular_component	cellular anatomical entity	15	2512	48	11025	0.3125	0.111816	0.744933
GO:0006177	GMP biosynthetic process	biological_process	cellular process	2	1927	3	8505	0.666667	0.130709	0.744933
GO:0006820	anion transport	biological_process	localization	28	1927	100	8505	0.28	0.123505	0.744933
GO:0007224	smoothened signaling pathway	biological_process	biological regulation	4	1927	9	8505	0.444444	0.124671	0.744933
GO:0007254	JNK cascade	biological_process	biological regulation	3	1927	6	8505	0.5	0.134104	0.744933
GO:0007626	locomotory behavior	biological_process	behavior	6	1927	16	8505	0.375	0.132643	0.744933
GO:0008237	metallopeptidase activity	molecular_function	catalytic activity	48	2853	171	11913	0.280702	0.119672	0.744933
GO:0008286	insulin receptor signaling pathway	biological_process	biological regulation	4	1927	9	8505	0.444444	0.124671	0.744933
GO:0008509	anion transmembrane transporter activity	molecular_function	transporter activity	37	2853	128	11913	0.289062	0.113128	0.744933
GO:0009119	ribonucleoside metabolic process	biological_process	cellular process	4	1927	9	8505	0.444444	0.124671	0.744933
GO:0009396	folic acid-containing compound biosynthetic process	biological_process	cellular process	2	1927	3	8505	0.666667	0.130709	0.744933
GO:0009611	response to wounding	biological_process	response to stimulus	16	1927	53	8505	0.301887	0.126636	0.744933
GO:0010720	positive regulation of cell development	biological_process	biological regulation	4	1927	9	8505	0.444444	0.124671	0.744933
GO:0010738	regulation of protein kinase A signaling	biological_process	biological regulation	2	1927	3	8505	0.666667	0.130709	0.744933
GO:0010959	regulation of metal ion transport	biological_process	biological regulation	9	1927	26	8505	0.346154	0.113188	0.744933
GO:0015936	coenzyme A metabolic process	biological_process	cellular process	3	1927	6	8505	0.5	0.134104	0.744933
GO:0016126	sterol biosynthetic process	biological_process	metabolic process	5	1927	12	8505	0.416667	0.113016	0.744933
GO:0016239	positive regulation of macroautophagy	biological_process	biological regulation	2	1927	3	8505	0.666667	0.130709	0.744933
GO:0016638	oxidoreductase activity, acting on the CH-NH2 group of donors	molecular_function	catalytic activity	7	2853	18	11913	0.388889	0.115862	0.744933
GO:0016799	hydrolase activity, hydrolyzing N-glycosyl compounds	molecular_function	catalytic activity	7	2853	18	11913	0.388889	0.115862	0.744933
GO:0018107	peptidyl-threonine phosphorylation	biological_process	cellular process	3	1927	6	8505	0.5	0.134104	0.744933
GO:0018198	peptidyl-cysteine modification	biological_process	cellular process	3	1927	6	8505	0.5	0.134104	0.744933
GO:0018210	peptidyl-threonine modification	biological_process	cellular process	3	1927	6	8505	0.5	0.134104	0.744933
GO:0018345	protein palmitoylation	biological_process	cellular process	3	1927	6	8505	0.5	0.134104	0.744933
GO:0019228	neuronal action potential	biological_process	biological regulation	2	1927	3	8505	0.666667	0.130709	0.744933
GO:0019239	deaminase activity	molecular_function	catalytic activity	7	2853	18	11913	0.388889	0.115862	0.744933
GO:0019371	cyclooxygenase pathway	biological_process	cellular process	2	1927	3	8505	0.666667	0.130709	0.744933
GO:0021915	neural tube development	biological_process	multicellular organismal process	5	1927	12	8505	0.416667	0.113016	0.744933
GO:0021954	central nervous system neuron development	biological_process	cellular process	6	1927	16	8505	0.375	0.132643	0.744933
GO:0022839	ion gated channel activity	molecular_function	transporter activity	6	2853	15	11913	0.4	0.126064	0.744933
GO:0030154	cell differentiation	biological_process	cellular process	121	1927	487	8505	0.24846	0.12917	0.744933
GO:0030215	semaphorin receptor binding	molecular_function	binding	10	2853	29	11913	0.344828	0.134001	0.744933
GO:0030314	junctional membrane complex	cellular_component	protein-containing complex	2	2512	3	11025	0.666667	0.132058	0.744933
GO:0030500	regulation of bone mineralization	biological_process	biological regulation	2	1927	3	8505	0.666667	0.130709	0.744933
GO:0030833	regulation of actin filament polymerization	biological_process	biological regulation	17	1927	56	8505	0.303571	0.11314	0.744933
GO:0030835	negative regulation of actin filament depolymerization	biological_process	biological regulation	10	1927	30	8505	0.333333	0.120926	0.744933
GO:0030865	cortical cytoskeleton organization	biological_process	cellular process	5	1927	12	8505	0.416667	0.113016	0.744933
GO:0030992	intraciliary transport particle B	cellular_component	protein-containing complex	2	2512	3	11025	0.666667	0.132058	0.744933
GO:0031098	stress-activated protein kinase signaling cascade	biological_process	biological regulation	3	1927	6	8505	0.5	0.134104	0.744933
GO:0032103	positive regulation of response to external stimulus	biological_process	biological regulation	4	1927	9	8505	0.444444	0.124671	0.744933
GO:0032231	regulation of actin filament bundle assembly	biological_process	biological regulation	4	1927	9	8505	0.444444	0.124671	0.744933
GO:0032233	positive regulation of actin filament bundle assembly	biological_process	biological regulation	2	1927	3	8505	0.666667	0.130709	0.744933
GO:0032330	regulation of chondrocyte differentiation	biological_process	biological regulation	2	1927	3	8505	0.666667	0.130709	0.744933
GO:0032368	regulation of lipid transport	biological_process	biological regulation	2	1927	3	8505	0.666667	0.130709	0.744933
GO:0032371	regulation of sterol transport	biological_process	biological regulation	2	1927	3	8505	0.666667	0.130709	0.744933
GO:0032374	regulation of cholesterol transport	biological_process	biological regulation	2	1927	3	8505	0.666667	0.130709	0.744933
GO:0032496	response to lipopolysaccharide	biological_process	response to stimulus	2	1927	3	8505	0.666667	0.130709	0.744933
GO:0032526	response to retinoic acid	biological_process	response to stimulus	2	1927	3	8505	0.666667	0.130709	0.744933
GO:0032793	positive regulation of CREB transcription factor activity	biological_process	biological regulation	2	1927	3	8505	0.666667	0.130709	0.744933
GO:0034354	'de novo' NAD biosynthetic process from tryptophan	biological_process	cellular process	2	1927	3	8505	0.666667	0.130709	0.744933
GO:0034599	cellular response to oxidative stress	biological_process	cellular process	2	1927	3	8505	0.666667	0.130709	0.744933
GO:0034627	'de novo' NAD biosynthetic process	biological_process	cellular process	2	1927	3	8505	0.666667	0.130709	0.744933
GO:0034705	potassium channel complex	cellular_component	protein-containing complex	13	2512	41	11025	0.317073	0.121233	0.744933
GO:0035249	synaptic transmission, glutamatergic	biological_process	cellular process	2	1927	3	8505	0.666667	0.130709	0.744933
GO:0035476	angioblast cell migration	biological_process	cellular process	2	1927	3	8505	0.666667	0.130709	0.744933
GO:0036465	synaptic vesicle recycling	biological_process	cellular process	2	1927	3	8505	0.666667	0.130709	0.744933
GO:0042054	histone methyltransferase activity	molecular_function	catalytic activity	14	2853	43	11913	0.325581	0.127254	0.744933
GO:0042060	wound healing	biological_process	response to stimulus	14	1927	45	8505	0.311111	0.120875	0.744933
GO:0042278	purine nucleoside metabolic process	biological_process	cellular process	4	1927	9	8505	0.444444	0.124671	0.744933
GO:0043020	NADPH oxidase complex	cellular_component	protein-containing complex	2	2512	3	11025	0.666667	0.132058	0.744933
GO:0043173	nucleotide salvage	biological_process	cellular process	6	1927	16	8505	0.375	0.132643	0.744933
GO:0043244	regulation of protein-containing complex disassembly	biological_process	biological regulation	12	1927	37	8505	0.324324	0.112438	0.744933
GO:0043297	apical junction assembly	biological_process	cellular process	4	1927	9	8505	0.444444	0.124671	0.744933
GO:0043524	negative regulation of neuron apoptotic process	biological_process	biological regulation	3	1927	6	8505	0.5	0.134104	0.744933
GO:0045446	endothelial cell differentiation	biological_process	cellular process	3	1927	6	8505	0.5	0.134104	0.744933
GO:0045582	positive regulation of T cell differentiation	biological_process	biological regulation	2	1927	3	8505	0.666667	0.130709	0.744933
GO:0045621	positive regulation of lymphocyte differentiation	biological_process	biological regulation	2	1927	3	8505	0.666667	0.130709	0.744933
GO:0045661	regulation of myoblast differentiation	biological_process	biological regulation	2	1927	3	8505	0.666667	0.130709	0.744933
GO:0045663	positive regulation of myoblast differentiation	biological_process	biological regulation	2	1927	3	8505	0.666667	0.130709	0.744933
GO:0045664	regulation of neuron differentiation	biological_process	biological regulation	6	1927	16	8505	0.375	0.132643	0.744933
GO:0045921	positive regulation of exocytosis	biological_process	biological regulation	2	1927	3	8505	0.666667	0.130709	0.744933
GO:0046037	GMP metabolic process	biological_process	cellular process	2	1927	3	8505	0.666667	0.130709	0.744933
GO:0046128	purine ribonucleoside metabolic process	biological_process	cellular process	4	1927	9	8505	0.444444	0.124671	0.744933
GO:0046486	glycerolipid metabolic process	biological_process	cellular process	27	1927	95	8505	0.284211	0.111753	0.744933
GO:0046654	tetrahydrofolate biosynthetic process	biological_process	cellular process	2	1927	3	8505	0.666667	0.130709	0.744933
GO:0048385	regulation of retinoic acid receptor signaling pathway	biological_process	biological regulation	2	1927	3	8505	0.666667	0.130709	0.744933
GO:0048468	cell development	biological_process	cellular process	72	1927	280	8505	0.257143	0.121807	0.744933
GO:0048538	thymus development	biological_process	multicellular organismal process	2	1927	3	8505	0.666667	0.130709	0.744933
GO:0048703	embryonic viscerocranium morphogenesis	biological_process	multicellular organismal process	8	1927	23	8505	0.347826	0.1285	0.744933
GO:0048786	presynaptic active zone	cellular_component	cellular anatomical entity	4	2512	9	11025	0.444444	0.126772	0.744933
GO:0048813	dendrite morphogenesis	biological_process	cellular process	2	1927	3	8505	0.666667	0.130709	0.744933
GO:0048844	artery morphogenesis	biological_process	multicellular organismal process	2	1927	3	8505	0.666667	0.130709	0.744933
GO:0050678	regulation of epithelial cell proliferation	biological_process	biological regulation	2	1927	3	8505	0.666667	0.130709	0.744933
GO:0050729	positive regulation of inflammatory response	biological_process	biological regulation	2	1927	3	8505	0.666667	0.130709	0.744933
GO:0050776	regulation of immune response	biological_process	biological regulation	20	1927	69	8505	0.289855	0.133095	0.744933
GO:0050865	regulation of cell activation	biological_process	biological regulation	7	1927	19	8505	0.368421	0.116969	0.744933
GO:0051014	actin filament severing	biological_process	cellular process	4	1927	9	8505	0.444444	0.124671	0.744933
GO:0051172	negative regulation of nitrogen compound metabolic process	biological_process	biological regulation	41	1927	153	8505	0.267974	0.128625	0.744933
GO:0051345	positive regulation of hydrolase activity	biological_process	biological regulation	16	1927	52	8505	0.307692	0.110581	0.744933
GO:0051403	stress-activated MAPK cascade	biological_process	biological regulation	3	1927	6	8505	0.5	0.134104	0.744933
GO:0051480	regulation of cytosolic calcium ion concentration	biological_process	biological regulation	5	1927	12	8505	0.416667	0.113016	0.744933
GO:0051592	response to calcium ion	biological_process	response to stimulus	2	1927	3	8505	0.666667	0.130709	0.744933
GO:0051701	biological process involved in interaction with host	biological_process	biological process involved in interspecies interaction between organisms	2	1927	3	8505	0.666667	0.130709	0.744933
GO:0051926	negative regulation of calcium ion transport	biological_process	biological regulation	3	1927	6	8505	0.5	0.134104	0.744933
GO:0051930	regulation of sensory perception of pain	biological_process	biological regulation	2	1927	3	8505	0.666667	0.130709	0.744933
GO:0051931	regulation of sensory perception	biological_process	biological regulation	2	1927	3	8505	0.666667	0.130709	0.744933
GO:0055010	ventricular cardiac muscle tissue morphogenesis	biological_process	multicellular organismal process	2	1927	3	8505	0.666667	0.130709	0.744933
GO:0055065	metal ion homeostasis	biological_process	biological regulation	17	1927	57	8505	0.298246	0.12878	0.744933
GO:0060287	epithelial cilium movement involved in determination of left/right asymmetry	biological_process	cellular process	2	1927	3	8505	0.666667	0.130709	0.744933
GO:0061178	regulation of insulin secretion involved in cellular response to glucose stimulus	biological_process	biological regulation	2	1927	3	8505	0.666667	0.130709	0.744933
GO:0061318	renal filtration cell differentiation	biological_process	cellular process	2	1927	3	8505	0.666667	0.130709	0.744933
GO:0061588	calcium activated phospholipid scrambling	biological_process	biological regulation	2	1927	3	8505	0.666667	0.130709	0.744933
GO:0061629	RNA polymerase II-specific DNA-binding transcription factor binding	molecular_function	binding	7	2853	18	11913	0.388889	0.115862	0.744933
GO:0070060	'de novo' actin filament nucleation	biological_process	cellular process	2	1927	3	8505	0.666667	0.130709	0.744933
GO:0070167	regulation of biomineral tissue development	biological_process	biological regulation	2	1927	3	8505	0.666667	0.130709	0.744933
GO:0070670	response to interleukin-4	biological_process	response to stimulus	2	1927	3	8505	0.666667	0.130709	0.744933
GO:0070782	phosphatidylserine exposure on apoptotic cell surface	biological_process	biological regulation	2	1927	3	8505	0.666667	0.130709	0.744933
GO:0070830	bicellular tight junction assembly	biological_process	cellular process	4	1927	9	8505	0.444444	0.124671	0.744933
GO:0070988	demethylation	biological_process	metabolic process	5	1927	12	8505	0.416667	0.113016	0.744933
GO:0071277	cellular response to calcium ion	biological_process	cellular process	2	1927	3	8505	0.666667	0.130709	0.744933
GO:0071353	cellular response to interleukin-4	biological_process	cellular process	2	1927	3	8505	0.666667	0.130709	0.744933
GO:0071541	eukaryotic translation initiation factor 3 complex, eIF3m	cellular_component	protein-containing complex	2	2512	3	11025	0.666667	0.132058	0.744933
GO:0071564	npBAF complex	cellular_component	protein-containing complex	2	2512	3	11025	0.666667	0.132058	0.744933
GO:0071675	regulation of mononuclear cell migration	biological_process	biological regulation	2	1927	3	8505	0.666667	0.130709	0.744933
GO:0071840	cellular component organization or biogenesis	biological_process	cellular process	297	1927	1235	8505	0.240486	0.110422	0.744933
GO:0072010	glomerular epithelium development	biological_process	multicellular organismal process	2	1927	3	8505	0.666667	0.130709	0.744933
GO:0072112	glomerular visceral epithelial cell differentiation	biological_process	cellular process	2	1927	3	8505	0.666667	0.130709	0.744933
GO:0072311	glomerular epithelial cell differentiation	biological_process	cellular process	2	1927	3	8505	0.666667	0.130709	0.744933
GO:0072359	circulatory system development	biological_process	multicellular organismal process	48	1927	182	8505	0.263736	0.131809	0.744933
GO:0072522	purine-containing compound biosynthetic process	biological_process	cellular process	21	1927	73	8505	0.287671	0.133989	0.744933
GO:0090630	activation of GTPase activity	biological_process	biological regulation	4	1927	9	8505	0.444444	0.124671	0.744933
GO:0097178	ruffle assembly	biological_process	cellular process	2	1927	3	8505	0.666667	0.130709	0.744933
GO:0097367	carbohydrate derivative binding	molecular_function	binding	469	2853	1873	11913	0.2504	0.12003	0.744933
GO:0099003	vesicle-mediated transport in synapse	biological_process	localization	5	1927	12	8505	0.416667	0.113016	0.744933
GO:0099504	synaptic vesicle cycle	biological_process	cellular process	5	1927	12	8505	0.416667	0.113016	0.744933
GO:0110149	regulation of biomineralization	biological_process	biological regulation	2	1927	3	8505	0.666667	0.130709	0.744933
GO:0110165	cellular anatomical entity	cellular_component	cellular anatomical entity	2490	2512	10904	11025	0.228357	0.133479	0.744933
GO:0120192	tight junction assembly	biological_process	cellular process	4	1927	9	8505	0.444444	0.124671	0.744933
GO:0120193	tight junction organization	biological_process	cellular process	4	1927	9	8505	0.444444	0.124671	0.744933
GO:0140657	ATP-dependent activity	molecular_function	ATP-dependent activity	79	2853	293	11913	0.269625	0.124807	0.744933
GO:1901016	regulation of potassium ion transmembrane transporter activity	biological_process	biological regulation	2	1927	3	8505	0.666667	0.130709	0.744933
GO:1901020	negative regulation of calcium ion transmembrane transporter activity	biological_process	biological regulation	3	1927	6	8505	0.5	0.134104	0.744933
GO:1901379	regulation of potassium ion transmembrane transport	biological_process	biological regulation	2	1927	3	8505	0.666667	0.130709	0.744933
GO:1901386	negative regulation of voltage-gated calcium channel activity	biological_process	biological regulation	3	1927	6	8505	0.5	0.134104	0.744933
GO:1901880	negative regulation of protein depolymerization	biological_process	biological regulation	10	1927	30	8505	0.333333	0.120926	0.744933
GO:1902476	chloride transmembrane transport	biological_process	cellular process	5	1927	12	8505	0.416667	0.113016	0.744933
GO:1902622	regulation of neutrophil migration	biological_process	biological regulation	4	1927	9	8505	0.444444	0.124671	0.744933
GO:1903170	negative regulation of calcium ion transmembrane transport	biological_process	biological regulation	3	1927	6	8505	0.5	0.134104	0.744933
GO:1903829	positive regulation of protein localization	biological_process	biological regulation	6	1927	16	8505	0.375	0.132643	0.744933
GO:1904951	positive regulation of establishment of protein localization	biological_process	biological regulation	5	1927	12	8505	0.416667	0.113016	0.744933
GO:1905952	regulation of lipid localization	biological_process	biological regulation	2	1927	3	8505	0.666667	0.130709	0.744933
GO:2000312	regulation of kainate selective glutamate receptor activity	biological_process	biological regulation	2	1927	3	8505	0.666667	0.130709	0.744933
GO:2001258	negative regulation of cation channel activity	biological_process	biological regulation	3	1927	6	8505	0.5	0.134104	0.744933
GO:0000015	phosphopyruvate hydratase complex	cellular_component	protein-containing complex	3	2512	6	11025	0.5	0.135941	0.747815
GO:0005579	membrane attack complex	cellular_component	protein-containing complex	3	2512	6	11025	0.5	0.135941	0.747815
GO:0005639	integral component of nuclear inner membrane	cellular_component	cellular anatomical entity	3	2512	6	11025	0.5	0.135941	0.747815
GO:0010817	regulation of hormone levels	biological_process	biological regulation	13	1927	42	8505	0.309524	0.136069	0.747815
GO:0015079	potassium ion transmembrane transporter activity	molecular_function	transporter activity	38	2853	134	11913	0.283582	0.136063	0.747815
GO:0030863	cortical cytoskeleton	cellular_component	cellular anatomical entity	3	2512	6	11025	0.5	0.135941	0.747815
GO:0030864	cortical actin cytoskeleton	cellular_component	cellular anatomical entity	3	2512	6	11025	0.5	0.135941	0.747815
GO:0031229	intrinsic component of nuclear inner membrane	cellular_component	cellular anatomical entity	3	2512	6	11025	0.5	0.135941	0.747815
GO:0044419	biological process involved in interspecies interaction between organisms	biological_process	biological process involved in interspecies interaction between organisms	29	1927	105	8505	0.27619	0.13537	0.747815
GO:0016405	CoA-ligase activity	molecular_function	catalytic activity	5	2853	12	11913	0.416667	0.136598	0.748953
GO:0017154	semaphorin receptor activity	molecular_function	molecular transducer activity	5	2853	12	11913	0.416667	0.136598	0.748953
GO:0051128	regulation of cellular component organization	biological_process	biological regulation	59	1927	228	8505	0.258772	0.136796	0.749162
GO:0001505	regulation of neurotransmitter levels	biological_process	biological regulation	9	1927	27	8505	0.333333	0.137281	0.75093
GO:0005319	lipid transporter activity	molecular_function	transporter activity	19	2853	62	11913	0.306452	0.138659	0.757582
GO:0003870	5-aminolevulinate synthase activity	molecular_function	catalytic activity	2	2853	3	11913	0.666667	0.144566	0.762125
GO:0003938	IMP dehydrogenase activity	molecular_function	catalytic activity	2	2853	3	11913	0.666667	0.144566	0.762125
GO:0004594	pantothenate kinase activity	molecular_function	catalytic activity	2	2853	3	11913	0.666667	0.144566	0.762125
GO:0004666	prostaglandin-endoperoxide synthase activity	molecular_function	catalytic activity	2	2853	3	11913	0.666667	0.144566	0.762125
GO:0004711	ribosomal protein S6 kinase activity	molecular_function	catalytic activity	2	2853	3	11913	0.666667	0.144566	0.762125
GO:0004756	selenide, water dikinase activity	molecular_function	catalytic activity	2	2853	3	11913	0.666667	0.144566	0.762125
GO:0004844	uracil DNA N-glycosylase activity	molecular_function	catalytic activity	2	2853	3	11913	0.666667	0.144566	0.762125
GO:0004947	bradykinin receptor activity	molecular_function	molecular transducer activity	2	2853	3	11913	0.666667	0.144566	0.762125
GO:0005219	ryanodine-sensitive calcium-release channel activity	molecular_function	transporter activity	2	2853	3	11913	0.666667	0.144566	0.762125
GO:0005372	water transmembrane transporter activity	molecular_function	transporter activity	2	2853	3	11913	0.666667	0.144566	0.762125
GO:0008140	cAMP response element binding protein binding	molecular_function	binding	2	2853	3	11913	0.666667	0.144566	0.762125
GO:0008746	NAD(P)+ transhydrogenase activity	molecular_function	catalytic activity	2	2853	3	11913	0.666667	0.144566	0.762125
GO:0015054	gastrin receptor activity	molecular_function	molecular transducer activity	2	2853	3	11913	0.666667	0.144566	0.762125
GO:0015378	sodium:chloride symporter activity	molecular_function	transporter activity	2	2853	3	11913	0.666667	0.144566	0.762125
GO:0015485	cholesterol binding	molecular_function	binding	2	2853	3	11913	0.666667	0.144566	0.762125
GO:0016652	oxidoreductase activity, acting on NAD(P)H, NAD(P) as acceptor	molecular_function	catalytic activity	2	2853	3	11913	0.666667	0.144566	0.762125
GO:0016749	N-succinyltransferase activity	molecular_function	catalytic activity	2	2853	3	11913	0.666667	0.144566	0.762125
GO:0016781	phosphotransferase activity, paired acceptors	molecular_function	catalytic activity	2	2853	3	11913	0.666667	0.144566	0.762125
GO:0017150	tRNA dihydrouridine synthase activity	molecular_function	catalytic activity	2	2853	3	11913	0.666667	0.144566	0.762125
GO:0019894	kinesin binding	molecular_function	binding	2	2853	3	11913	0.666667	0.144566	0.762125
GO:0030133	transport vesicle	cellular_component	cellular anatomical entity	24	2512	85	11025	0.282353	0.142169	0.762125
GO:0030834	regulation of actin filament depolymerization	biological_process	biological regulation	10	1927	31	8505	0.322581	0.144056	0.762125
GO:0036132	13-prostaglandin reductase activity	molecular_function	catalytic activity	2	2853	3	11913	0.666667	0.144566	0.762125
GO:0038062	protein tyrosine kinase collagen receptor activity	molecular_function	catalytic activity	2	2853	3	11913	0.666667	0.144566	0.762125
GO:0038064	collagen receptor activity	molecular_function	molecular transducer activity	2	2853	3	11913	0.666667	0.144566	0.762125
GO:0043005	neuron projection	cellular_component	cellular anatomical entity	33	2512	121	11025	0.272727	0.141764	0.762125
GO:0043242	negative regulation of protein-containing complex disassembly	biological_process	biological regulation	10	1927	31	8505	0.322581	0.144056	0.762125
GO:0047522	15-oxoprostaglandin 13-oxidase activity	molecular_function	catalytic activity	2	2853	3	11913	0.666667	0.144566	0.762125
GO:0097506	deaminated base DNA N-glycosylase activity	molecular_function	catalytic activity	2	2853	3	11913	0.666667	0.144566	0.762125
GO:0106413	dihydrouridine synthase activity	molecular_function	catalytic activity	2	2853	3	11913	0.666667	0.144566	0.762125
GO:1901879	regulation of protein depolymerization	biological_process	biological regulation	10	1927	31	8505	0.322581	0.144056	0.762125
GO:0003729	mRNA binding	molecular_function	binding	17	2853	55	11913	0.309091	0.146287	0.76436
GO:0004000	adenosine deaminase activity	molecular_function	catalytic activity	4	2853	9	11913	0.444444	0.146559	0.76436
GO:0015103	inorganic anion transmembrane transporter activity	molecular_function	transporter activity	25	2853	85	11913	0.294118	0.145634	0.76436
GO:0015179	L-amino acid transmembrane transporter activity	molecular_function	transporter activity	4	2853	9	11913	0.444444	0.146559	0.76436
GO:0038023	signaling receptor activity	molecular_function	molecular transducer activity	242	2853	953	11913	0.253935	0.146961	0.76436
GO:0042770	signal transduction in response to DNA damage	biological_process	biological regulation	7	1927	20	8505	0.35	0.146427	0.76436
GO:0048015	phosphatidylinositol-mediated signaling	biological_process	biological regulation	7	1927	20	8505	0.35	0.146427	0.76436
GO:0048869	cellular developmental process	biological_process	cellular process	121	1927	490	8505	0.246939	0.146176	0.76436
GO:0048870	cell motility	biological_process	cellular process	31	1927	114	8505	0.27193	0.146686	0.76436
GO:0051674	localization of cell	biological_process	cellular process	31	1927	114	8505	0.27193	0.146686	0.76436
GO:0060089	molecular transducer activity	molecular_function	molecular transducer activity	242	2853	953	11913	0.253935	0.146961	0.76436
GO:0060284	regulation of cell development	biological_process	biological regulation	7	1927	20	8505	0.35	0.146427	0.76436
GO:0016278	lysine N-methyltransferase activity	molecular_function	catalytic activity	14	2853	44	11913	0.318182	0.14749	0.764552
GO:0016279	protein-lysine N-methyltransferase activity	molecular_function	catalytic activity	14	2853	44	11913	0.318182	0.14749	0.764552
GO:0019905	syntaxin binding	molecular_function	binding	7	2853	19	11913	0.368421	0.147253	0.764552
GO:0015291	secondary active transmembrane transporter activity	molecular_function	transporter activity	50	2853	182	11913	0.274725	0.150474	0.779153
GO:0009072	aromatic amino acid family metabolic process	biological_process	cellular process	5	1927	13	8505	0.384615	0.150849	0.779361
GO:1901888	regulation of cell junction assembly	biological_process	biological regulation	5	1927	13	8505	0.384615	0.150849	0.779361
GO:0005261	cation channel activity	molecular_function	transporter activity	66	2853	245	11913	0.269388	0.151043	0.779495
GO:0000340	RNA 7-methylguanosine cap binding	molecular_function	binding	3	2853	6	11913	0.5	0.153106	0.780621
GO:0004022	alcohol dehydrogenase (NAD+) activity	molecular_function	catalytic activity	3	2853	6	11913	0.5	0.153106	0.780621
GO:0004634	phosphopyruvate hydratase activity	molecular_function	catalytic activity	3	2853	6	11913	0.5	0.153106	0.780621
GO:0005243	gap junction channel activity	molecular_function	transporter activity	3	2853	6	11913	0.5	0.153106	0.780621
GO:0016813	hydrolase activity, acting on carbon-nitrogen (but not peptide) bonds, in linear amidines	molecular_function	catalytic activity	3	2853	6	11913	0.5	0.153106	0.780621
GO:0018455	alcohol dehydrogenase [NAD(P)+] activity	molecular_function	catalytic activity	3	2853	6	11913	0.5	0.153106	0.780621
GO:0046934	phosphatidylinositol-4,5-bisphosphate 3-kinase activity	molecular_function	catalytic activity	3	2853	6	11913	0.5	0.153106	0.780621
GO:0051018	protein kinase A binding	molecular_function	binding	3	2853	6	11913	0.5	0.153106	0.780621
GO:0052812	phosphatidylinositol-3,4-bisphosphate 5-kinase activity	molecular_function	catalytic activity	3	2853	6	11913	0.5	0.153106	0.780621
GO:0052813	phosphatidylinositol bisphosphate kinase activity	molecular_function	catalytic activity	3	2853	6	11913	0.5	0.153106	0.780621
GO:0070679	inositol 1,4,5 trisphosphate binding	molecular_function	binding	3	2853	6	11913	0.5	0.153106	0.780621
GO:0006836	neurotransmitter transport	biological_process	localization	12	1927	39	8505	0.307692	0.153447	0.780652
GO:0032555	purine ribonucleotide binding	molecular_function	binding	444	2853	1781	11913	0.249298	0.153426	0.780652
GO:0036064	ciliary basal body	cellular_component	cellular anatomical entity	5	2512	13	11025	0.384615	0.153665	0.780906
GO:0022824	transmitter-gated ion channel activity	molecular_function	transporter activity	15	2853	48	11913	0.3125	0.154196	0.781897
GO:0022835	transmitter-gated channel activity	molecular_function	transporter activity	15	2853	48	11913	0.3125	0.154196	0.781897
GO:0060828	regulation of canonical Wnt signaling pathway	biological_process	biological regulation	8	1927	24	8505	0.333333	0.156405	0.792234
GO:0030334	regulation of cell migration	biological_process	biological regulation	13	1927	43	8505	0.302326	0.156664	0.792685
GO:0032553	ribonucleotide binding	molecular_function	binding	446	2853	1791	11913	0.249023	0.159634	0.806834
GO:0008134	transcription factor binding	molecular_function	binding	10	2853	30	11913	0.333333	0.160032	0.807972
GO:0003746	translation elongation factor activity	molecular_function	translation regulator activity	13	2853	41	11913	0.317073	0.162254	0.81623
GO:0004536	deoxyribonuclease activity	molecular_function	catalytic activity	6	2853	16	11913	0.375	0.162728	0.81623
GO:0008064	regulation of actin polymerization or depolymerization	biological_process	biological regulation	17	1927	59	8505	0.288136	0.163592	0.81623
GO:0008610	lipid biosynthetic process	biological_process	metabolic process	47	1927	181	8505	0.259669	0.162015	0.81623
GO:0008643	carbohydrate transport	biological_process	localization	9	1927	28	8505	0.321429	0.163772	0.81623
GO:0017076	purine nucleotide binding	molecular_function	binding	446	2853	1792	11913	0.248884	0.163184	0.81623
GO:0022898	regulation of transmembrane transporter activity	biological_process	biological regulation	9	1927	28	8505	0.321429	0.163772	0.81623
GO:0030832	regulation of actin filament length	biological_process	biological regulation	17	1927	59	8505	0.288136	0.163592	0.81623
GO:0032409	regulation of transporter activity	biological_process	biological regulation	9	1927	28	8505	0.321429	0.163772	0.81623
GO:0032412	regulation of ion transmembrane transporter activity	biological_process	biological regulation	9	1927	28	8505	0.321429	0.163772	0.81623
GO:0034593	phosphatidylinositol bisphosphate phosphatase activity	molecular_function	catalytic activity	6	2853	16	11913	0.375	0.162728	0.81623
GO:1904062	regulation of cation transmembrane transport	biological_process	biological regulation	9	1927	28	8505	0.321429	0.163772	0.81623
GO:0009260	ribonucleotide biosynthetic process	biological_process	cellular process	23	1927	83	8505	0.277108	0.164673	0.819842
GO:0006164	purine nucleotide biosynthetic process	biological_process	cellular process	20	1927	71	8505	0.28169	0.165026	0.819848
GO:0009152	purine ribonucleotide biosynthetic process	biological_process	cellular process	20	1927	71	8505	0.28169	0.165026	0.819848
GO:0009887	animal organ morphogenesis	biological_process	multicellular organismal process	36	1927	136	8505	0.264706	0.16621	0.82485
GO:0006898	receptor-mediated endocytosis	biological_process	localization	6	1927	17	8505	0.352941	0.167644	0.827552
GO:0033559	unsaturated fatty acid metabolic process	biological_process	cellular process	6	1927	17	8505	0.352941	0.167644	0.827552
GO:0042391	regulation of membrane potential	biological_process	biological regulation	6	1927	17	8505	0.352941	0.167644	0.827552
GO:0045765	regulation of angiogenesis	biological_process	biological regulation	6	1927	17	8505	0.352941	0.167644	0.827552
GO:0050803	regulation of synapse structure or activity	biological_process	biological regulation	6	1927	17	8505	0.352941	0.167644	0.827552
GO:0015631	tubulin binding	molecular_function	binding	38	2853	137	11913	0.277372	0.17193	0.843931
GO:0031346	positive regulation of cell projection organization	biological_process	biological regulation	4	1927	10	8505	0.4	0.17205	0.843931
GO:0043101	purine-containing compound salvage	biological_process	cellular process	4	1927	10	8505	0.4	0.17205	0.843931
GO:0043523	regulation of neuron apoptotic process	biological_process	biological regulation	4	1927	10	8505	0.4	0.17205	0.843931
GO:0090263	positive regulation of canonical Wnt signaling pathway	biological_process	biological regulation	4	1927	10	8505	0.4	0.17205	0.843931
GO:1902017	regulation of cilium assembly	biological_process	biological regulation	4	1927	10	8505	0.4	0.17205	0.843931
GO:0006811	ion transport	biological_process	localization	63	1927	249	8505	0.253012	0.174492	0.855009
GO:0015075	ion transmembrane transporter activity	molecular_function	transporter activity	150	2853	585	11913	0.25641	0.1749	0.856107
GO:0019904	protein domain specific binding	molecular_function	binding	15	2853	49	11913	0.306122	0.175584	0.858556
GO:0009126	purine nucleoside monophosphate metabolic process	biological_process	cellular process	7	1927	21	8505	0.333333	0.178987	0.869715
GO:0009167	purine ribonucleoside monophosphate metabolic process	biological_process	cellular process	7	1927	21	8505	0.333333	0.178987	0.869715
GO:0016050	vesicle organization	biological_process	cellular process	7	1927	21	8505	0.333333	0.178987	0.869715
GO:0045165	cell fate commitment	biological_process	cellular process	7	1927	21	8505	0.333333	0.178987	0.869715
GO:0051015	actin filament binding	molecular_function	binding	20	2853	68	11913	0.294118	0.178636	0.869715
GO:0055072	iron ion homeostasis	biological_process	biological regulation	7	1927	21	8505	0.333333	0.178987	0.869715
GO:0016922	nuclear receptor binding	molecular_function	binding	5	2853	13	11913	0.384615	0.180233	0.873017
GO:0043178	alcohol binding	molecular_function	binding	5	2853	13	11913	0.384615	0.180233	0.873017
GO:0051240	positive regulation of multicellular organismal process	biological_process	biological regulation	14	1927	48	8505	0.291667	0.180417	0.873017
GO:0051270	regulation of cellular component movement	biological_process	biological regulation	14	1927	48	8505	0.291667	0.180417	0.873017
GO:1901617	organic hydroxy compound biosynthetic process	biological_process	metabolic process	15	1927	52	8505	0.288462	0.181558	0.877626
GO:0005272	sodium channel activity	molecular_function	transporter activity	7	2853	20	11913	0.35	0.182153	0.878675
GO:0005540	hyaluronic acid binding	molecular_function	binding	7	2853	20	11913	0.35	0.182153	0.878675
GO:0016310	phosphorylation	biological_process	cellular process	20	1927	72	8505	0.277778	0.182405	0.878983
GO:0046488	phosphatidylinositol metabolic process	biological_process	cellular process	19	1927	68	8505	0.279412	0.182703	0.879508
GO:0019207	kinase regulator activity	molecular_function	molecular function regulator	17	2853	57	11913	0.298246	0.186032	0.894606
GO:0002262	myeloid cell homeostasis	biological_process	biological regulation	8	1927	25	8505	0.32	0.186885	0.895934
GO:0007009	plasma membrane organization	biological_process	cellular process	8	1927	25	8505	0.32	0.186885	0.895934
GO:0022604	regulation of cell morphogenesis	biological_process	biological regulation	8	1927	25	8505	0.32	0.186885	0.895934
GO:0005875	microtubule associated complex	cellular_component	protein-containing complex	15	2512	52	11025	0.288462	0.187753	0.899168
GO:0003714	transcription corepressor activity	molecular_function	transcription regulator activity	10	2853	31	11913	0.322581	0.188323	0.900969
GO:0008017	microtubule binding	molecular_function	binding	32	2853	115	11913	0.278261	0.191055	0.913104
GO:0005253	anion channel activity	molecular_function	transporter activity	14	2853	46	11913	0.304348	0.192721	0.917365
GO:0007010	cytoskeleton organization	biological_process	cellular process	77	1927	310	8505	0.248387	0.192537	0.917365
GO:0035162	embryonic hemopoiesis	biological_process	multicellular organismal process	5	1927	14	8505	0.357143	0.19313	0.917365
GO:0051016	barbed-end actin filament capping	biological_process	biological regulation	5	1927	14	8505	0.357143	0.19313	0.917365
GO:0061982	meiosis I cell cycle process	biological_process	cellular process	5	1927	14	8505	0.357143	0.19313	0.917365
GO:0098661	inorganic anion transmembrane transport	biological_process	cellular process	5	1927	14	8505	0.357143	0.19313	0.917365
GO:0005092	GDP-dissociation inhibitor activity	molecular_function	molecular function regulator	4	2853	10	11913	0.4	0.200021	0.918244
GO:0005432	calcium:sodium antiporter activity	molecular_function	transporter activity	4	2853	10	11913	0.4	0.200021	0.918244
GO:0005672	transcription factor TFIIA complex	cellular_component	protein-containing complex	3	2512	7	11025	0.428571	0.199012	0.918244
GO:0006166	purine ribonucleoside salvage	biological_process	cellular process	3	1927	7	8505	0.428571	0.196534	0.918244
GO:0006650	glycerophospholipid metabolic process	biological_process	cellular process	24	1927	89	8505	0.269663	0.196137	0.918244
GO:0007131	reciprocal meiotic recombination	biological_process	cellular process	3	1927	7	8505	0.428571	0.196534	0.918244
GO:0008655	pyrimidine-containing compound salvage	biological_process	cellular process	3	1927	7	8505	0.428571	0.196534	0.918244
GO:0009331	glycerol-3-phosphate dehydrogenase complex	cellular_component	protein-containing complex	3	2512	7	11025	0.428571	0.199012	0.918244
GO:0010138	pyrimidine ribonucleotide salvage	biological_process	cellular process	3	1927	7	8505	0.428571	0.196534	0.918244
GO:0015318	inorganic molecular entity transmembrane transporter activity	molecular_function	transporter activity	137	2853	536	11913	0.255597	0.199072	0.918244
GO:0015368	calcium:cation antiporter activity	molecular_function	transporter activity	4	2853	10	11913	0.4	0.200021	0.918244
GO:0016011	dystroglycan complex	cellular_component	protein-containing complex	3	2512	7	11025	0.428571	0.199012	0.918244
GO:0016012	sarcoglycan complex	cellular_component	protein-containing complex	3	2512	7	11025	0.428571	0.199012	0.918244
GO:0016528	sarcoplasm	cellular_component	cellular anatomical entity	5	2512	14	11025	0.357143	0.196506	0.918244
GO:0021554	optic nerve development	biological_process	multicellular organismal process	3	1927	7	8505	0.428571	0.196534	0.918244
GO:0032262	pyrimidine nucleotide salvage	biological_process	cellular process	3	1927	7	8505	0.428571	0.196534	0.918244
GO:0034992	microtubule organizing center attachment site	cellular_component	cellular anatomical entity	3	2512	7	11025	0.428571	0.199012	0.918244
GO:0034993	meiotic nuclear membrane microtubule tethering complex	cellular_component	protein-containing complex	3	2512	7	11025	0.428571	0.199012	0.918244
GO:0035145	exon-exon junction complex	cellular_component	protein-containing complex	3	2512	7	11025	0.428571	0.199012	0.918244
GO:0035825	homologous recombination	biological_process	cellular process	3	1927	7	8505	0.428571	0.196534	0.918244
GO:0042813	Wnt-activated receptor activity	molecular_function	molecular transducer activity	4	2853	10	11913	0.4	0.200021	0.918244
GO:0042887	amide transmembrane transporter activity	molecular_function	transporter activity	4	2853	10	11913	0.4	0.200021	0.918244
GO:0043174	nucleoside salvage	biological_process	cellular process	3	1927	7	8505	0.428571	0.196534	0.918244
GO:0044206	UMP salvage	biological_process	cellular process	3	1927	7	8505	0.428571	0.196534	0.918244
GO:0046390	ribose phosphate biosynthetic process	biological_process	cellular process	23	1927	85	8505	0.270588	0.197391	0.918244
GO:0047834	D-threo-aldose 1-dehydrogenase activity	molecular_function	catalytic activity	4	2853	10	11913	0.4	0.200021	0.918244
GO:0050769	positive regulation of neurogenesis	biological_process	biological regulation	3	1927	7	8505	0.428571	0.196534	0.918244
GO:0051321	meiotic cell cycle	biological_process	cellular process	10	1927	33	8505	0.30303	0.196424	0.918244
GO:0051492	regulation of stress fiber assembly	biological_process	biological regulation	3	1927	7	8505	0.428571	0.196534	0.918244
GO:0051962	positive regulation of nervous system development	biological_process	biological regulation	3	1927	7	8505	0.428571	0.196534	0.918244
GO:0072341	modified amino acid binding	molecular_function	binding	4	2853	10	11913	0.4	0.200021	0.918244
GO:0106083	nuclear membrane protein complex	cellular_component	protein-containing complex	3	2512	7	11025	0.428571	0.199012	0.918244
GO:0106094	nuclear membrane microtubule tethering complex	cellular_component	protein-containing complex	3	2512	7	11025	0.428571	0.199012	0.918244
GO:0140527	reciprocal homologous recombination	biological_process	cellular process	3	1927	7	8505	0.428571	0.196534	0.918244
GO:0022853	active ion transmembrane transporter activity	molecular_function	transporter activity	40	2853	147	11913	0.272109	0.200348	0.918838
GO:0006887	exocytosis	biological_process	cellular process	20	1927	73	8505	0.273973	0.200676	0.919436
GO:0032272	negative regulation of protein polymerization	biological_process	biological regulation	12	1927	41	8505	0.292683	0.201081	0.920386
GO:0006661	phosphatidylinositol biosynthetic process	biological_process	cellular process	13	1927	45	8505	0.288889	0.20229	0.92501
GO:0008374	O-acyltransferase activity	molecular_function	catalytic activity	6	2853	17	11913	0.352941	0.203296	0.925067
GO:0015301	anion:anion antiporter activity	molecular_function	transporter activity	6	2853	17	11913	0.352941	0.203296	0.925067
GO:0016628	oxidoreductase activity, acting on the CH-CH group of donors, NAD or NADP as acceptor	molecular_function	catalytic activity	6	2853	17	11913	0.352941	0.203296	0.925067
GO:0040008	regulation of growth	biological_process	biological regulation	14	1927	49	8505	0.285714	0.202972	0.925067
GO:0060548	negative regulation of cell death	biological_process	biological regulation	15	1927	53	8505	0.283019	0.203238	0.925067
GO:0006909	phagocytosis	biological_process	localization	6	1927	18	8505	0.333333	0.206006	0.933747
GO:0009127	purine nucleoside monophosphate biosynthetic process	biological_process	cellular process	6	1927	18	8505	0.333333	0.206006	0.933747
GO:0009168	purine ribonucleoside monophosphate biosynthetic process	biological_process	cellular process	6	1927	18	8505	0.333333	0.206006	0.933747
GO:0022407	regulation of cell-cell adhesion	biological_process	biological regulation	6	1927	18	8505	0.333333	0.206006	0.933747
GO:0000166	nucleotide binding	molecular_function	binding	481	2853	1951	11913	0.24654	0.22043	0.936432
GO:0001540	amyloid-beta binding	molecular_function	binding	3	2853	7	11913	0.428571	0.222032	0.936432
GO:0001733	galactosylceramide sulfotransferase activity	molecular_function	catalytic activity	3	2853	7	11913	0.428571	0.222032	0.936432
GO:0001885	endothelial cell development	biological_process	cellular process	2	1927	4	8505	0.5	0.222837	0.936432
GO:0001959	regulation of cytokine-mediated signaling pathway	biological_process	biological regulation	2	1927	4	8505	0.5	0.222837	0.936432
GO:0002764	immune response-regulating signaling pathway	biological_process	biological regulation	9	1927	30	8505	0.3	0.223129	0.936432
GO:0002793	positive regulation of peptide secretion	biological_process	biological regulation	2	1927	4	8505	0.5	0.222837	0.936432
GO:0003181	atrioventricular valve morphogenesis	biological_process	multicellular organismal process	2	1927	4	8505	0.5	0.222837	0.936432
GO:0003208	cardiac ventricle morphogenesis	biological_process	multicellular organismal process	2	1927	4	8505	0.5	0.222837	0.936432
GO:0003231	cardiac ventricle development	biological_process	multicellular organismal process	2	1927	4	8505	0.5	0.222837	0.936432
GO:0003307	regulation of Wnt signaling pathway involved in heart development	biological_process	biological regulation	2	1927	4	8505	0.5	0.222837	0.936432
GO:0003333	amino acid transmembrane transport	biological_process	cellular process	4	1927	11	8505	0.363636	0.224412	0.936432
GO:0004407	histone deacetylase activity	molecular_function	catalytic activity	3	2853	7	11913	0.428571	0.222032	0.936432
GO:0004683	calmodulin-dependent protein kinase activity	molecular_function	catalytic activity	3	2853	7	11913	0.428571	0.222032	0.936432
GO:0005267	potassium channel activity	molecular_function	transporter activity	31	2853	113	11913	0.274336	0.220842	0.936432
GO:0005663	DNA replication factor C complex	cellular_component	protein-containing complex	2	2512	4	11025	0.5	0.224917	0.936432
GO:0006167	AMP biosynthetic process	biological_process	cellular process	2	1927	4	8505	0.5	0.222837	0.936432
GO:0006568	tryptophan metabolic process	biological_process	cellular process	2	1927	4	8505	0.5	0.222837	0.936432
GO:0006569	tryptophan catabolic process	biological_process	cellular process	2	1927	4	8505	0.5	0.222837	0.936432
GO:0006586	indolalkylamine metabolic process	biological_process	cellular process	2	1927	4	8505	0.5	0.222837	0.936432
GO:0006638	neutral lipid metabolic process	biological_process	cellular process	2	1927	4	8505	0.5	0.222837	0.936432
GO:0006639	acylglycerol metabolic process	biological_process	cellular process	2	1927	4	8505	0.5	0.222837	0.936432
GO:0006641	triglyceride metabolic process	biological_process	cellular process	2	1927	4	8505	0.5	0.222837	0.936432
GO:0006865	amino acid transport	biological_process	localization	7	1927	22	8505	0.318182	0.214256	0.936432
GO:0007204	positive regulation of cytosolic calcium ion concentration	biological_process	biological regulation	4	1927	11	8505	0.363636	0.224412	0.936432
GO:0007568	aging	biological_process	developmental process	2	1927	4	8505	0.5	0.222837	0.936432
GO:0008202	steroid metabolic process	biological_process	metabolic process	16	1927	58	8505	0.275862	0.225101	0.936432
GO:0009161	ribonucleoside monophosphate metabolic process	biological_process	cellular process	10	1927	34	8505	0.294118	0.225307	0.936432
GO:0015629	actin cytoskeleton	cellular_component	cellular anatomical entity	32	2512	123	11025	0.260163	0.223767	0.936432
GO:0016339	calcium-dependent cell-cell adhesion via plasma membrane cell adhesion molecules	biological_process	cellular process	2	1927	4	8505	0.5	0.222837	0.936432
GO:0017080	sodium channel regulator activity	molecular_function	molecular function regulator	3	2853	7	11913	0.428571	0.222032	0.936432
GO:0017136	NAD-dependent histone deacetylase activity	molecular_function	catalytic activity	3	2853	7	11913	0.428571	0.222032	0.936432
GO:0019901	protein kinase binding	molecular_function	binding	14	2853	47	11913	0.297872	0.217513	0.936432
GO:0021537	telencephalon development	biological_process	multicellular organismal process	2	1927	4	8505	0.5	0.222837	0.936432
GO:0022603	regulation of anatomical structure morphogenesis	biological_process	biological regulation	18	1927	66	8505	0.272727	0.222693	0.936432
GO:0030099	myeloid cell differentiation	biological_process	cellular process	9	1927	30	8505	0.3	0.223129	0.936432
GO:0030218	erythrocyte differentiation	biological_process	biological regulation	7	1927	22	8505	0.318182	0.214256	0.936432
GO:0030234	enzyme regulator activity	molecular_function	molecular function regulator	138	2853	542	11913	0.254613	0.212988	0.936432
GO:0030374	nuclear receptor coactivator activity	molecular_function	transcription regulator activity	3	2853	7	11913	0.428571	0.222032	0.936432
GO:0030901	midbrain development	biological_process	multicellular organismal process	2	1927	4	8505	0.5	0.222837	0.936432
GO:0031060	regulation of histone methylation	biological_process	biological regulation	2	1927	4	8505	0.5	0.222837	0.936432
GO:0031225	anchored component of membrane	cellular_component	cellular anatomical entity	8	2512	26	11025	0.307692	0.224517	0.936432
GO:0031529	ruffle organization	biological_process	cellular process	2	1927	4	8505	0.5	0.222837	0.936432
GO:0032024	positive regulation of insulin secretion	biological_process	biological regulation	2	1927	4	8505	0.5	0.222837	0.936432
GO:0032228	regulation of synaptic transmission, GABAergic	biological_process	biological regulation	2	1927	4	8505	0.5	0.222837	0.936432
GO:0032535	regulation of cellular component size	biological_process	biological regulation	22	1927	82	8505	0.268293	0.216568	0.936432
GO:0032777	Piccolo NuA4 histone acetyltransferase complex	cellular_component	protein-containing complex	2	2512	4	11025	0.5	0.224917	0.936432
GO:0032835	glomerulus development	biological_process	multicellular organismal process	2	1927	4	8505	0.5	0.222837	0.936432
GO:0033157	regulation of intracellular protein transport	biological_process	biological regulation	2	1927	4	8505	0.5	0.222837	0.936432
GO:0034101	erythrocyte homeostasis	biological_process	biological regulation	7	1927	22	8505	0.318182	0.214256	0.936432
GO:0035591	signaling adaptor activity	molecular_function	molecular adaptor activity	7	2853	21	11913	0.333333	0.220079	0.936432
GO:0035721	intraciliary retrograde transport	biological_process	cellular process	2	1927	4	8505	0.5	0.222837	0.936432
GO:0035725	sodium ion transmembrane transport	biological_process	cellular process	2	1927	4	8505	0.5	0.222837	0.936432
GO:0036477	somatodendritic compartment	cellular_component	cellular anatomical entity	16	2512	57	11025	0.280702	0.210084	0.936432
GO:0039023	pronephric duct morphogenesis	biological_process	multicellular organismal process	2	1927	4	8505	0.5	0.222837	0.936432
GO:0042133	neurotransmitter metabolic process	biological_process	biological regulation	2	1927	4	8505	0.5	0.222837	0.936432
GO:0042383	sarcolemma	cellular_component	cellular anatomical entity	6	2512	18	11025	0.333333	0.209951	0.936432
GO:0042436	indole-containing compound catabolic process	biological_process	cellular process	2	1927	4	8505	0.5	0.222837	0.936432
GO:0042754	negative regulation of circadian rhythm	biological_process	biological regulation	2	1927	4	8505	0.5	0.222837	0.936432
GO:0042998	positive regulation of Golgi to plasma membrane protein transport	biological_process	biological regulation	2	1927	4	8505	0.5	0.222837	0.936432
GO:0043484	regulation of RNA splicing	biological_process	biological regulation	8	1927	26	8505	0.307692	0.21964	0.936432
GO:0043949	regulation of cAMP-mediated signaling	biological_process	biological regulation	2	1927	4	8505	0.5	0.222837	0.936432
GO:0044297	cell body	cellular_component	cellular anatomical entity	8	2512	26	11025	0.307692	0.224517	0.936432
GO:0044403	biological process involved in symbiotic interaction	biological_process	biological process involved in interspecies interaction between organisms	2	1927	4	8505	0.5	0.222837	0.936432
GO:0045017	glycerolipid biosynthetic process	biological_process	cellular process	17	1927	62	8505	0.274194	0.223974	0.936432
GO:0046218	indolalkylamine catabolic process	biological_process	cellular process	2	1927	4	8505	0.5	0.222837	0.936432
GO:0046426	negative regulation of receptor signaling pathway via JAK-STAT	biological_process	biological regulation	2	1927	4	8505	0.5	0.222837	0.936432
GO:0046514	ceramide catabolic process	biological_process	cellular process	2	1927	4	8505	0.5	0.222837	0.936432
GO:0048332	mesoderm morphogenesis	biological_process	developmental process	2	1927	4	8505	0.5	0.222837	0.936432
GO:0048678	response to axon injury	biological_process	response to stimulus	2	1927	4	8505	0.5	0.222837	0.936432
GO:0048704	embryonic skeletal system morphogenesis	biological_process	multicellular organismal process	10	1927	34	8505	0.294118	0.225307	0.936432
GO:0050291	sphingosine N-acyltransferase activity	molecular_function	catalytic activity	3	2853	7	11913	0.428571	0.222032	0.936432
GO:0050694	galactose 3-O-sulfotransferase activity	molecular_function	catalytic activity	3	2853	7	11913	0.428571	0.222032	0.936432
GO:0050848	regulation of calcium-mediated signaling	biological_process	biological regulation	2	1927	4	8505	0.5	0.222837	0.936432
GO:0051289	protein homotetramerization	biological_process	cellular process	2	1927	4	8505	0.5	0.222837	0.936432
GO:0060028	convergent extension involved in axis elongation	biological_process	growth	4	1927	11	8505	0.363636	0.224412	0.936432
GO:0060326	cell chemotaxis	biological_process	cellular process	4	1927	11	8505	0.363636	0.224412	0.936432
GO:0060759	regulation of response to cytokine stimulus	biological_process	biological regulation	2	1927	4	8505	0.5	0.222837	0.936432
GO:0060840	artery development	biological_process	multicellular organismal process	2	1927	4	8505	0.5	0.222837	0.936432
GO:0071782	endoplasmic reticulum tubular network	cellular_component	cellular anatomical entity	2	2512	4	11025	0.5	0.224917	0.936432
GO:0072178	nephric duct morphogenesis	biological_process	multicellular organismal process	2	1927	4	8505	0.5	0.222837	0.936432
GO:0090022	regulation of neutrophil chemotaxis	biological_process	biological regulation	2	1927	4	8505	0.5	0.222837	0.936432
GO:0090277	positive regulation of peptide hormone secretion	biological_process	biological regulation	2	1927	4	8505	0.5	0.222837	0.936432
GO:0098978	glutamatergic synapse	cellular_component	cellular anatomical entity	2	2512	4	11025	0.5	0.224917	0.936432
GO:0099174	regulation of presynapse organization	biological_process	biological regulation	4	1927	11	8505	0.363636	0.224412	0.936432
GO:1901265	nucleoside phosphate binding	molecular_function	binding	481	2853	1951	11913	0.24654	0.22043	0.936432
GO:1903078	positive regulation of protein localization to plasma membrane	biological_process	biological regulation	2	1927	4	8505	0.5	0.222837	0.936432
GO:1903828	negative regulation of protein localization	biological_process	biological regulation	2	1927	4	8505	0.5	0.222837	0.936432
GO:1904086	regulation of epiboly involved in gastrulation with mouth forming second	biological_process	biological regulation	2	1927	4	8505	0.5	0.222837	0.936432
GO:1904893	negative regulation of receptor signaling pathway via STAT	biological_process	biological regulation	2	1927	4	8505	0.5	0.222837	0.936432
GO:1905477	positive regulation of protein localization to membrane	biological_process	biological regulation	2	1927	4	8505	0.5	0.222837	0.936432
GO:1905515	non-motile cilium assembly	biological_process	cellular process	2	1927	4	8505	0.5	0.222837	0.936432
GO:1905606	regulation of presynapse assembly	biological_process	biological regulation	4	1927	11	8505	0.363636	0.224412	0.936432
GO:0098662	inorganic cation transmembrane transport	biological_process	cellular process	15	1927	54	8505	0.277778	0.226036	0.938623
GO:0001227	DNA-binding transcription repressor activity, RNA polymerase II-specific	molecular_function	transcription regulator activity	5	2853	14	11913	0.357143	0.228178	0.938696
GO:0005217	intracellular ligand-gated ion channel activity	molecular_function	transporter activity	5	2853	14	11913	0.357143	0.228178	0.938696
GO:0010639	negative regulation of organelle organization	biological_process	biological regulation	14	1927	50	8505	0.28	0.226727	0.938696
GO:0016709	oxidoreductase activity, acting on paired donors, with incorporation or reduction of molecular oxygen, NAD(P)H as one donor, and incorporation of one atom of oxygen	molecular_function	catalytic activity	5	2853	14	11913	0.357143	0.228178	0.938696
GO:0016878	acid-thiol ligase activity	molecular_function	catalytic activity	5	2853	14	11913	0.357143	0.228178	0.938696
GO:0030971	receptor tyrosine kinase binding	molecular_function	binding	5	2853	14	11913	0.357143	0.228178	0.938696
GO:0031333	negative regulation of protein-containing complex assembly	biological_process	biological regulation	12	1927	42	8505	0.285714	0.227086	0.938696
GO:0040012	regulation of locomotion	biological_process	biological regulation	14	1927	50	8505	0.28	0.226727	0.938696
GO:0048584	positive regulation of response to stimulus	biological_process	biological regulation	32	1927	124	8505	0.258065	0.228271	0.938696
GO:0051130	positive regulation of cellular component organization	biological_process	biological regulation	12	1927	42	8505	0.285714	0.227086	0.938696
GO:1990782	protein tyrosine kinase binding	molecular_function	binding	5	2853	14	11913	0.357143	0.228178	0.938696
GO:0007015	actin filament organization	biological_process	cellular process	24	1927	91	8505	0.263736	0.230827	0.94753
GO:0034220	ion transmembrane transport	biological_process	cellular process	24	1927	91	8505	0.263736	0.230827	0.94753
GO:0005769	early endosome	cellular_component	cellular anatomical entity	16	2512	58	11025	0.275862	0.232463	0.953406
GO:0008021	synaptic vesicle	cellular_component	cellular anatomical entity	12	2512	42	11025	0.285714	0.233375	0.954622
GO:0008201	heparin binding	molecular_function	binding	12	2853	40	11913	0.3	0.233216	0.954622
GO:0140352	export from cell	biological_process	cellular process	23	1927	87	8505	0.264368	0.233058	0.954622
GO:0002039	p53 binding	molecular_function	binding	2	2853	4	11913	0.5	0.244087	0.971134
GO:0003886	DNA (cytosine-5-)-methyltransferase activity	molecular_function	catalytic activity	2	2853	4	11913	0.5	0.244087	0.971134
GO:0004508	steroid 17-alpha-monooxygenase activity	molecular_function	catalytic activity	2	2853	4	11913	0.5	0.244087	0.971134
GO:0004520	endodeoxyribonuclease activity	molecular_function	catalytic activity	2	2853	4	11913	0.5	0.244087	0.971134
GO:0004565	beta-galactosidase activity	molecular_function	catalytic activity	2	2853	4	11913	0.5	0.244087	0.971134
GO:0005005	transmembrane-ephrin receptor activity	molecular_function	catalytic activity	2	2853	4	11913	0.5	0.244087	0.971134
GO:0005251	delayed rectifier potassium channel activity	molecular_function	transporter activity	2	2853	4	11913	0.5	0.244087	0.971134
GO:0006636	unsaturated fatty acid biosynthetic process	biological_process	cellular process	5	1927	15	8505	0.333333	0.238923	0.971134
GO:0009008	DNA-methyltransferase activity	molecular_function	catalytic activity	2	2853	4	11913	0.5	0.244087	0.971134
GO:0015101	organic cation transmembrane transporter activity	molecular_function	transporter activity	2	2853	4	11913	0.5	0.244087	0.971134
GO:0015187	glycine transmembrane transporter activity	molecular_function	transporter activity	2	2853	4	11913	0.5	0.244087	0.971134
GO:0015245	fatty acid transmembrane transporter activity	molecular_function	transporter activity	2	2853	4	11913	0.5	0.244087	0.971134
GO:0015373	anion:sodium symporter activity	molecular_function	transporter activity	2	2853	4	11913	0.5	0.244087	0.971134
GO:0016714	oxidoreductase activity, acting on paired donors, with incorporation or reduction of molecular oxygen, reduced pteridine as one donor, and incorporation of one atom of oxygen	molecular_function	catalytic activity	2	2853	4	11913	0.5	0.244087	0.971134
GO:0016722	oxidoreductase activity, acting on metal ions	molecular_function	catalytic activity	2	2853	4	11913	0.5	0.244087	0.971134
GO:0016748	succinyltransferase activity	molecular_function	catalytic activity	2	2853	4	11913	0.5	0.244087	0.971134
GO:0016776	phosphotransferase activity, phosphate group as acceptor	molecular_function	catalytic activity	9	2853	29	11913	0.310345	0.242776	0.971134
GO:0017070	U6 snRNA binding	molecular_function	binding	2	2853	4	11913	0.5	0.244087	0.971134
GO:0018105	peptidyl-serine phosphorylation	biological_process	cellular process	5	1927	15	8505	0.333333	0.238923	0.971134
GO:0018209	peptidyl-serine modification	biological_process	cellular process	5	1927	15	8505	0.333333	0.238923	0.971134
GO:0030368	interleukin-17 receptor activity	molecular_function	molecular transducer activity	2	2853	4	11913	0.5	0.244087	0.971134
GO:0042043	neurexin family protein binding	molecular_function	binding	2	2853	4	11913	0.5	0.244087	0.971134
GO:0043207	response to external biotic stimulus	biological_process	response to stimulus	26	1927	100	8505	0.26	0.243722	0.971134
GO:0045202	synapse	cellular_component	cellular anatomical entity	71	2512	288	11025	0.246528	0.241641	0.971134
GO:0048487	beta-tubulin binding	molecular_function	binding	2	2853	4	11913	0.5	0.244087	0.971134
GO:0050811	GABA receptor binding	molecular_function	binding	2	2853	4	11913	0.5	0.244087	0.971134
GO:0050840	extracellular matrix binding	molecular_function	binding	2	2853	4	11913	0.5	0.244087	0.971134
GO:0051707	response to other organism	biological_process	response to stimulus	26	1927	100	8505	0.26	0.243722	0.971134
GO:0060059	embryonic retina morphogenesis in camera-type eye	biological_process	multicellular organismal process	5	1927	15	8505	0.333333	0.238923	0.971134
GO:0070290	N-acylphosphatidylethanolamine-specific phospholipase D activity	molecular_function	catalytic activity	2	2853	4	11913	0.5	0.244087	0.971134
GO:0070530	K63-linked polyubiquitin modification-dependent protein binding	molecular_function	binding	2	2853	4	11913	0.5	0.244087	0.971134
GO:0120254	olefinic compound metabolic process	biological_process	metabolic process	5	1927	15	8505	0.333333	0.238923	0.971134
GO:0010008	endosome membrane	cellular_component	cellular anatomical entity	36	2512	141	11025	0.255319	0.24472	0.97282
GO:0000003	reproduction	biological_process	reproduction	28	1927	116	8505	0.241379	0.385873	0.973082
GO:0000012	single strand break repair	biological_process	cellular process	1	1927	2	8505	0.5	0.401831	0.973082
GO:0000028	ribosomal small subunit assembly	biological_process	cellular process	1	1927	2	8505	0.5	0.401831	0.973082
GO:0000077	DNA damage checkpoint signaling	biological_process	biological regulation	5	1927	18	8505	0.277778	0.387466	0.973082
GO:0000145	exocyst	cellular_component	protein-containing complex	4	2512	14	11025	0.285714	0.399878	0.973082
GO:0000150	DNA strand exchange activity	molecular_function	catalytic activity	1	2853	2	11913	0.5	0.421634	0.973082
GO:0000256	allantoin catabolic process	biological_process	cellular process	1	1927	2	8505	0.5	0.401831	0.973082
GO:0000380	alternative mRNA splicing, via spliceosome	biological_process	cellular process	1	1927	2	8505	0.5	0.401831	0.973082
GO:0000381	regulation of alternative mRNA splicing, via spliceosome	biological_process	biological regulation	3	1927	10	8505	0.3	0.403243	0.973082
GO:0000407	phagophore assembly site	cellular_component	cellular anatomical entity	3	2512	9	11025	0.333333	0.337421	0.973082
GO:0000421	autophagosome membrane	cellular_component	cellular anatomical entity	2	2512	5	11025	0.4	0.320532	0.973082
GO:0000492	box C/D snoRNP assembly	biological_process	cellular process	1	1927	2	8505	0.5	0.401831	0.973082
GO:0000812	Swr1 complex	cellular_component	protein-containing complex	1	2512	2	11025	0.5	0.403794	0.973082
GO:0001101	response to acid chemical	biological_process	response to stimulus	3	1927	10	8505	0.3	0.403243	0.973082
GO:0001217	DNA-binding transcription repressor activity	molecular_function	transcription regulator activity	5	2853	16	11913	0.3125	0.332193	0.973082
GO:0001516	prostaglandin biosynthetic process	biological_process	cellular process	2	1927	6	8505	0.333333	0.409735	0.973082
GO:0001569	branching involved in blood vessel morphogenesis	biological_process	multicellular organismal process	2	1927	5	8505	0.4	0.317858	0.973082
GO:0001609	G protein-coupled adenosine receptor activity	molecular_function	molecular transducer activity	3	2853	8	11913	0.375	0.295429	0.973082
GO:0001637	G protein-coupled chemoattractant receptor activity	molecular_function	molecular transducer activity	8	2853	28	11913	0.285714	0.350042	0.973082
GO:0001704	formation of primary germ layer	biological_process	multicellular organismal process	2	1927	6	8505	0.333333	0.409735	0.973082
GO:0001708	cell fate specification	biological_process	cellular process	3	1927	9	8505	0.333333	0.333885	0.973082
GO:0001711	endodermal cell fate commitment	biological_process	cellular process	1	1927	2	8505	0.5	0.401831	0.973082
GO:0001714	endodermal cell fate specification	biological_process	cellular process	1	1927	2	8505	0.5	0.401831	0.973082
GO:0001738	morphogenesis of a polarized epithelium	biological_process	developmental process	1	1927	2	8505	0.5	0.401831	0.973082
GO:0001763	morphogenesis of a branching structure	biological_process	multicellular organismal process	3	1927	8	8505	0.375	0.264147	0.973082
GO:0001765	membrane raft assembly	biological_process	cellular process	2	1927	6	8505	0.333333	0.409735	0.973082
GO:0001775	cell activation	biological_process	cellular process	7	1927	27	8505	0.259259	0.414243	0.973082
GO:0001819	positive regulation of cytokine production	biological_process	biological regulation	3	1927	10	8505	0.3	0.403243	0.973082
GO:0001936	regulation of endothelial cell proliferation	biological_process	biological regulation	1	1927	2	8505	0.5	0.401831	0.973082
GO:0001938	positive regulation of endothelial cell proliferation	biological_process	biological regulation	1	1927	2	8505	0.5	0.401831	0.973082
GO:0001965	G-protein alpha-subunit binding	molecular_function	binding	1	2853	2	11913	0.5	0.421634	0.973082
GO:0001966	thigmotaxis	biological_process	response to stimulus	1	1927	2	8505	0.5	0.401831	0.973082
GO:0002011	morphogenesis of an epithelial sheet	biological_process	developmental process	5	1927	17	8505	0.294118	0.33706	0.973082
GO:0002027	regulation of heart rate	biological_process	biological regulation	1	1927	2	8505	0.5	0.401831	0.973082
GO:0002178	palmitoyltransferase complex	cellular_component	protein-containing complex	1	2512	2	11025	0.5	0.403794	0.973082
GO:0002221	pattern recognition receptor signaling pathway	biological_process	biological regulation	6	1927	20	8505	0.3	0.290246	0.973082
GO:0002224	toll-like receptor signaling pathway	biological_process	biological regulation	6	1927	20	8505	0.3	0.290246	0.973082
GO:0002253	activation of immune response	biological_process	biological regulation	6	1927	19	8505	0.315789	0.2471	0.973082
GO:0002287	alpha-beta T cell activation involved in immune response	biological_process	cellular process	1	1927	2	8505	0.5	0.401831	0.973082
GO:0002292	T cell differentiation involved in immune response	biological_process	cellular process	1	1927	2	8505	0.5	0.401831	0.973082
GO:0002293	alpha-beta T cell differentiation involved in immune response	biological_process	cellular process	1	1927	2	8505	0.5	0.401831	0.973082
GO:0002429	immune response-activating cell surface receptor signaling pathway	biological_process	biological regulation	3	1927	9	8505	0.333333	0.333885	0.973082
GO:0002455	humoral immune response mediated by circulating immunoglobulin	biological_process	response to stimulus	3	1927	8	8505	0.375	0.264147	0.973082
GO:0002460	adaptive immune response based on somatic recombination of immune receptors built from immunoglobulin superfamily domains	biological_process	response to stimulus	3	1927	9	8505	0.333333	0.333885	0.973082
GO:0002520	immune system development	biological_process	multicellular organismal process	20	1927	81	8505	0.246914	0.371666	0.973082
GO:0002756	MyD88-independent toll-like receptor signaling pathway	biological_process	biological regulation	1	1927	2	8505	0.5	0.401831	0.973082
GO:0002757	immune response-activating signal transduction	biological_process	biological regulation	3	1927	9	8505	0.333333	0.333885	0.973082
GO:0002768	immune response-regulating cell surface receptor signaling pathway	biological_process	biological regulation	3	1927	10	8505	0.3	0.403243	0.973082
GO:0002831	regulation of response to biotic stimulus	biological_process	biological regulation	3	1927	10	8505	0.3	0.403243	0.973082
GO:0003170	heart valve development	biological_process	multicellular organismal process	3	1927	8	8505	0.375	0.264147	0.973082
GO:0003179	heart valve morphogenesis	biological_process	multicellular organismal process	2	1927	6	8505	0.333333	0.409735	0.973082
GO:0003205	cardiac chamber development	biological_process	multicellular organismal process	2	1927	6	8505	0.333333	0.409735	0.973082
GO:0003206	cardiac chamber morphogenesis	biological_process	multicellular organismal process	2	1927	5	8505	0.4	0.317858	0.973082
GO:0003260	cardioblast migration	biological_process	cellular process	1	1927	2	8505	0.5	0.401831	0.973082
GO:0003318	cell migration to the midline involved in heart development	biological_process	cellular process	1	1927	2	8505	0.5	0.401831	0.973082
GO:0003342	proepicardium development	biological_process	multicellular organismal process	1	1927	2	8505	0.5	0.401831	0.973082
GO:0003343	septum transversum development	biological_process	multicellular organismal process	1	1927	2	8505	0.5	0.401831	0.973082
GO:0003400	regulation of COPII vesicle coating	biological_process	biological regulation	1	1927	2	8505	0.5	0.401831	0.973082
GO:0003401	axis elongation	biological_process	growth	4	1927	12	8505	0.333333	0.28011	0.973082
GO:0003404	optic vesicle morphogenesis	biological_process	multicellular organismal process	1	1927	2	8505	0.5	0.401831	0.973082
GO:0003691	double-stranded telomeric DNA binding	molecular_function	binding	1	2853	2	11913	0.5	0.421634	0.973082
GO:0003697	single-stranded DNA binding	molecular_function	binding	8	2853	27	11913	0.296296	0.30975	0.973082
GO:0003713	transcription coactivator activity	molecular_function	transcription regulator activity	13	2853	47	11913	0.276596	0.326445	0.973082
GO:0003796	lysozyme activity	molecular_function	catalytic activity	1	2853	2	11913	0.5	0.421634	0.973082
GO:0003872	6-phosphofructokinase activity	molecular_function	catalytic activity	2	2853	5	11913	0.4	0.345015	0.973082
GO:0003913	DNA photolyase activity	molecular_function	catalytic activity	1	2853	2	11913	0.5	0.421634	0.973082
GO:0003916	DNA topoisomerase activity	molecular_function	catalytic activity	3	2853	9	11913	0.333333	0.369864	0.973082
GO:0003918	DNA topoisomerase type II (double strand cut, ATP-hydrolyzing) activity	molecular_function	ATP-dependent activity	1	2853	2	11913	0.5	0.421634	0.973082
GO:0003954	NADH dehydrogenase activity	molecular_function	catalytic activity	2	2853	5	11913	0.4	0.345015	0.973082
GO:0003955	NAD(P)H dehydrogenase (quinone) activity	molecular_function	catalytic activity	2	2853	5	11913	0.4	0.345015	0.973082
GO:0003980	UDP-glucose:glycoprotein glucosyltransferase activity	molecular_function	catalytic activity	1	2853	2	11913	0.5	0.421634	0.973082
GO:0003998	acylphosphatase activity	molecular_function	catalytic activity	1	2853	2	11913	0.5	0.421634	0.973082
GO:0004001	adenosine kinase activity	molecular_function	catalytic activity	1	2853	2	11913	0.5	0.421634	0.973082
GO:0004013	adenosylhomocysteinase activity	molecular_function	catalytic activity	1	2853	2	11913	0.5	0.421634	0.973082
GO:0004053	arginase activity	molecular_function	catalytic activity	1	2853	2	11913	0.5	0.421634	0.973082
GO:0004066	asparagine synthase (glutamine-hydrolyzing) activity	molecular_function	catalytic activity	2	2853	5	11913	0.4	0.345015	0.973082
GO:0004074	biliverdin reductase (NAD(P)+) activity	molecular_function	catalytic activity	1	2853	2	11913	0.5	0.421634	0.973082
GO:0004084	branched-chain-amino-acid transaminase activity	molecular_function	catalytic activity	1	2853	2	11913	0.5	0.421634	0.973082
GO:0004112	cyclic-nucleotide phosphodiesterase activity	molecular_function	catalytic activity	8	2853	28	11913	0.285714	0.350042	0.973082
GO:0004113	2',3'-cyclic-nucleotide 3'-phosphodiesterase activity	molecular_function	catalytic activity	1	2853	2	11913	0.5	0.421634	0.973082
GO:0004126	cytidine deaminase activity	molecular_function	catalytic activity	1	2853	2	11913	0.5	0.421634	0.973082
GO:0004341	gluconolactonase activity	molecular_function	catalytic activity	1	2853	2	11913	0.5	0.421634	0.973082
GO:0004342	glucosamine-6-phosphate deaminase activity	molecular_function	catalytic activity	1	2853	2	11913	0.5	0.421634	0.973082
GO:0004349	glutamate 5-kinase activity	molecular_function	catalytic activity	1	2853	2	11913	0.5	0.421634	0.973082
GO:0004350	glutamate-5-semialdehyde dehydrogenase activity	molecular_function	catalytic activity	1	2853	2	11913	0.5	0.421634	0.973082
GO:0004352	glutamate dehydrogenase (NAD+) activity	molecular_function	catalytic activity	1	2853	2	11913	0.5	0.421634	0.973082
GO:0004353	glutamate dehydrogenase [NAD(P)+] activity	molecular_function	catalytic activity	1	2853	2	11913	0.5	0.421634	0.973082
GO:0004354	glutamate dehydrogenase (NADP+) activity	molecular_function	catalytic activity	1	2853	2	11913	0.5	0.421634	0.973082
GO:0004367	glycerol-3-phosphate dehydrogenase [NAD+] activity	molecular_function	catalytic activity	2	2853	5	11913	0.4	0.345015	0.973082
GO:0004368	glycerol-3-phosphate dehydrogenase (quinone) activity	molecular_function	catalytic activity	1	2853	2	11913	0.5	0.421634	0.973082
GO:0004372	glycine hydroxymethyltransferase activity	molecular_function	catalytic activity	1	2853	2	11913	0.5	0.421634	0.973082
GO:0004435	phosphatidylinositol phospholipase C activity	molecular_function	catalytic activity	5	2853	15	11913	0.333333	0.279235	0.973082
GO:0004439	phosphatidylinositol-4,5-bisphosphate 5-phosphatase activity	molecular_function	catalytic activity	2	2853	5	11913	0.4	0.345015	0.973082
GO:0004449	isocitrate dehydrogenase (NAD+) activity	molecular_function	catalytic activity	2	2853	5	11913	0.4	0.345015	0.973082
GO:0004457	lactate dehydrogenase activity	molecular_function	catalytic activity	1	2853	2	11913	0.5	0.421634	0.973082
GO:0004459	L-lactate dehydrogenase activity	molecular_function	catalytic activity	1	2853	2	11913	0.5	0.421634	0.973082
GO:0004464	leukotriene-C4 synthase activity	molecular_function	catalytic activity	1	2853	2	11913	0.5	0.421634	0.973082
GO:0004476	mannose-6-phosphate isomerase activity	molecular_function	catalytic activity	1	2853	2	11913	0.5	0.421634	0.973082
GO:0004518	nuclease activity	molecular_function	catalytic activity	42	2853	160	11913	0.2625	0.273077	0.973082
GO:0004629	phospholipase C activity	molecular_function	catalytic activity	5	2853	15	11913	0.333333	0.279235	0.973082
GO:0004677	DNA-dependent protein kinase activity	molecular_function	catalytic activity	1	2853	2	11913	0.5	0.421634	0.973082
GO:0004687	myosin light chain kinase activity	molecular_function	catalytic activity	1	2853	2	11913	0.5	0.421634	0.973082
GO:0004697	protein kinase C activity	molecular_function	catalytic activity	4	2853	13	11913	0.307692	0.380495	0.973082
GO:0004698	calcium-dependent protein kinase C activity	molecular_function	catalytic activity	4	2853	13	11913	0.307692	0.380495	0.973082
GO:0004721	phosphoprotein phosphatase activity	molecular_function	catalytic activity	38	2853	150	11913	0.253333	0.375133	0.973082
GO:0004725	protein tyrosine phosphatase activity	molecular_function	catalytic activity	29	2853	112	11913	0.258929	0.348537	0.973082
GO:0004731	purine-nucleoside phosphorylase activity	molecular_function	catalytic activity	2	2853	5	11913	0.4	0.345015	0.973082
GO:0004791	thioredoxin-disulfide reductase activity	molecular_function	antioxidant activity	1	2853	2	11913	0.5	0.421634	0.973082
GO:0004816	asparagine-tRNA ligase activity	molecular_function	catalytic activity	1	2853	2	11913	0.5	0.421634	0.973082
GO:0004826	phenylalanine-tRNA ligase activity	molecular_function	catalytic activity	2	2853	5	11913	0.4	0.345015	0.973082
GO:0004829	threonine-tRNA ligase activity	molecular_function	catalytic activity	1	2853	2	11913	0.5	0.421634	0.973082
GO:0004867	serine-type endopeptidase inhibitor activity	molecular_function	molecular function regulator	15	2853	56	11913	0.267857	0.357474	0.973082
GO:0004890	GABA-A receptor activity	molecular_function	molecular transducer activity	3	2853	8	11913	0.375	0.295429	0.973082
GO:0004939	beta-adrenergic receptor activity	molecular_function	molecular transducer activity	1	2853	2	11913	0.5	0.421634	0.973082
GO:0004941	beta2-adrenergic receptor activity	molecular_function	molecular transducer activity	1	2853	2	11913	0.5	0.421634	0.973082
GO:0004950	chemokine receptor activity	molecular_function	molecular transducer activity	8	2853	28	11913	0.285714	0.350042	0.973082
GO:0004953	icosanoid receptor activity	molecular_function	molecular transducer activity	6	2853	20	11913	0.3	0.340587	0.973082
GO:0004960	thromboxane receptor activity	molecular_function	molecular transducer activity	3	2853	9	11913	0.333333	0.369864	0.973082
GO:0004962	endothelin receptor activity	molecular_function	molecular transducer activity	2	2853	5	11913	0.4	0.345015	0.973082
GO:0004969	histamine receptor activity	molecular_function	molecular transducer activity	1	2853	2	11913	0.5	0.421634	0.973082
GO:0004971	AMPA glutamate receptor activity	molecular_function	transporter activity	1	2853	2	11913	0.5	0.421634	0.973082
GO:0004990	oxytocin receptor activity	molecular_function	molecular transducer activity	1	2853	2	11913	0.5	0.421634	0.973082
GO:0004995	tachykinin receptor activity	molecular_function	molecular transducer activity	1	2853	2	11913	0.5	0.421634	0.973082
GO:0005000	vasopressin receptor activity	molecular_function	molecular transducer activity	3	2853	8	11913	0.375	0.295429	0.973082
GO:0005007	fibroblast growth factor-activated receptor activity	molecular_function	catalytic activity	1	2853	2	11913	0.5	0.421634	0.973082
GO:0005024	transforming growth factor beta-activated receptor activity	molecular_function	catalytic activity	1	2853	2	11913	0.5	0.421634	0.973082
GO:0005026	transforming growth factor beta receptor activity, type II	molecular_function	catalytic activity	1	2853	2	11913	0.5	0.421634	0.973082
GO:0005078	MAP-kinase scaffold activity	molecular_function	molecular adaptor activity	1	2853	2	11913	0.5	0.421634	0.973082
GO:0005096	GTPase activator activity	molecular_function	molecular function regulator	33	2853	128	11913	0.257812	0.344865	0.973082
GO:0005158	insulin receptor binding	molecular_function	binding	3	2853	9	11913	0.333333	0.369864	0.973082
GO:0005164	tumor necrosis factor receptor binding	molecular_function	binding	8	2853	28	11913	0.285714	0.350042	0.973082
GO:0005173	stem cell factor receptor binding	molecular_function	binding	1	2853	2	11913	0.5	0.421634	0.973082
GO:0005178	integrin binding	molecular_function	binding	3	2853	9	11913	0.333333	0.369864	0.973082
GO:0005200	structural constituent of cytoskeleton	molecular_function	structural molecule activity	11	2853	41	11913	0.268293	0.390101	0.973082
GO:0005230	extracellular ligand-gated ion channel activity	molecular_function	transporter activity	22	2853	81	11913	0.271605	0.286255	0.973082
GO:0005237	inhibitory extracellular ligand-gated ion channel activity	molecular_function	transporter activity	1	2853	2	11913	0.5	0.421634	0.973082
GO:0005249	voltage-gated potassium channel activity	molecular_function	transporter activity	22	2853	81	11913	0.271605	0.286255	0.973082
GO:0005283	amino acid:sodium symporter activity	molecular_function	transporter activity	2	2853	5	11913	0.4	0.345015	0.973082
GO:0005335	serotonin:sodium symporter activity	molecular_function	transporter activity	1	2853	2	11913	0.5	0.421634	0.973082
GO:0005351	carbohydrate:proton symporter activity	molecular_function	transporter activity	1	2853	2	11913	0.5	0.421634	0.973082
GO:0005436	sodium:phosphate symporter activity	molecular_function	transporter activity	1	2853	2	11913	0.5	0.421634	0.973082
GO:0005499	vitamin D binding	molecular_function	binding	1	2853	2	11913	0.5	0.421634	0.973082
GO:0005515	protein binding	molecular_function	binding	420	2853	1737	11913	0.241796	0.414018	0.973082
GO:0005516	calmodulin binding	molecular_function	binding	15	2853	53	11913	0.283019	0.273952	0.973082
GO:0005543	phospholipid binding	molecular_function	binding	34	2853	135	11913	0.251852	0.40002	0.973082
GO:0005544	calcium-dependent phospholipid binding	molecular_function	binding	6	2853	20	11913	0.3	0.340587	0.973082
GO:0005548	phospholipid transporter activity	molecular_function	transporter activity	6	2853	18	11913	0.333333	0.247013	0.973082
GO:0005802	trans-Golgi network	cellular_component	cellular anatomical entity	7	2512	23	11025	0.304348	0.256694	0.973082
GO:0005868	cytoplasmic dynein complex	cellular_component	protein-containing complex	3	2512	10	11025	0.3	0.407138	0.973082
GO:0005874	microtubule	cellular_component	cellular anatomical entity	36	2512	151	11025	0.238411	0.408919	0.973082
GO:0005901	caveola	cellular_component	cellular anatomical entity	5	2512	16	11025	0.3125	0.291612	0.973082
GO:0005956	protein kinase CK2 complex	cellular_component	protein-containing complex	2	2512	6	11025	0.333333	0.412827	0.973082
GO:0006002	fructose 6-phosphate metabolic process	biological_process	cellular process	2	1927	5	8505	0.4	0.317858	0.973082
GO:0006026	aminoglycan catabolic process	biological_process	metabolic process	2	1927	6	8505	0.333333	0.409735	0.973082
GO:0006027	glycosaminoglycan catabolic process	biological_process	metabolic process	2	1927	5	8505	0.4	0.317858	0.973082
GO:0006067	ethanol metabolic process	biological_process	metabolic process	2	1927	5	8505	0.4	0.317858	0.973082
GO:0006069	ethanol oxidation	biological_process	cellular process	2	1927	5	8505	0.4	0.317858	0.973082
GO:0006072	glycerol-3-phosphate metabolic process	biological_process	cellular process	3	1927	9	8505	0.333333	0.333885	0.973082
GO:0006163	purine nucleotide metabolic process	biological_process	cellular process	29	1927	120	8505	0.241667	0.37993	0.973082
GO:0006222	UMP biosynthetic process	biological_process	cellular process	3	1927	10	8505	0.3	0.403243	0.973082
GO:0006265	DNA topological change	biological_process	cellular process	3	1927	8	8505	0.375	0.264147	0.973082
GO:0006308	DNA catabolic process	biological_process	cellular process	3	1927	10	8505	0.3	0.403243	0.973082
GO:0006325	chromatin organization	biological_process	cellular process	20	1927	83	8505	0.240964	0.418529	0.973082
GO:0006333	chromatin assembly or disassembly	biological_process	cellular process	6	1927	22	8505	0.272727	0.379934	0.973082
GO:0006336	DNA replication-independent chromatin assembly	biological_process	cellular process	1	1927	2	8505	0.5	0.401831	0.973082
GO:0006363	termination of RNA polymerase I transcription	biological_process	cellular process	1	1927	2	8505	0.5	0.401831	0.973082
GO:0006366	transcription by RNA polymerase II	biological_process	cellular process	14	1927	57	8505	0.245614	0.415544	0.973082
GO:0006382	adenosine to inosine editing	biological_process	cellular process	1	1927	2	8505	0.5	0.401831	0.973082
GO:0006421	asparaginyl-tRNA aminoacylation	biological_process	cellular process	1	1927	2	8505	0.5	0.401831	0.973082
GO:0006435	threonyl-tRNA aminoacylation	biological_process	cellular process	1	1927	2	8505	0.5	0.401831	0.973082
GO:0006528	asparagine metabolic process	biological_process	cellular process	2	1927	5	8505	0.4	0.317858	0.973082
GO:0006529	asparagine biosynthetic process	biological_process	cellular process	2	1927	5	8505	0.4	0.317858	0.973082
GO:0006544	glycine metabolic process	biological_process	cellular process	2	1927	6	8505	0.333333	0.409735	0.973082
GO:0006590	thyroid hormone generation	biological_process	biological regulation	1	1927	2	8505	0.5	0.401831	0.973082
GO:0006658	phosphatidylserine metabolic process	biological_process	cellular process	3	1927	9	8505	0.333333	0.333885	0.973082
GO:0006692	prostanoid metabolic process	biological_process	cellular process	2	1927	6	8505	0.333333	0.409735	0.973082
GO:0006693	prostaglandin metabolic process	biological_process	cellular process	2	1927	6	8505	0.333333	0.409735	0.973082
GO:0006695	cholesterol biosynthetic process	biological_process	metabolic process	3	1927	9	8505	0.333333	0.333885	0.973082
GO:0006699	bile acid biosynthetic process	biological_process	cellular process	2	1927	5	8505	0.4	0.317858	0.973082
GO:0006729	tetrahydrobiopterin biosynthetic process	biological_process	cellular process	2	1927	6	8505	0.333333	0.409735	0.973082
GO:0006782	protoporphyrinogen IX biosynthetic process	biological_process	cellular process	3	1927	10	8505	0.3	0.403243	0.973082
GO:0006812	cation transport	biological_process	localization	30	1927	120	8505	0.25	0.300896	0.973082
GO:0006813	potassium ion transport	biological_process	localization	7	1927	24	8505	0.291667	0.291044	0.973082
GO:0006814	sodium ion transport	biological_process	localization	6	1927	19	8505	0.315789	0.2471	0.973082
GO:0006816	calcium ion transport	biological_process	localization	8	1927	28	8505	0.285714	0.290535	0.973082
GO:0006868	glutamine transport	biological_process	localization	1	1927	2	8505	0.5	0.401831	0.973082
GO:0006873	cellular ion homeostasis	biological_process	biological regulation	12	1927	47	8505	0.255319	0.372296	0.973082
GO:0006874	cellular calcium ion homeostasis	biological_process	biological regulation	7	1927	24	8505	0.291667	0.291044	0.973082
GO:0006875	cellular metal ion homeostasis	biological_process	biological regulation	12	1927	43	8505	0.27907	0.254347	0.973082
GO:0006884	cell volume homeostasis	biological_process	biological regulation	2	1927	6	8505	0.333333	0.409735	0.973082
GO:0006914	autophagy	biological_process	cellular process	17	1927	68	8505	0.25	0.366517	0.973082
GO:0006952	defense response	biological_process	response to stimulus	31	1927	124	8505	0.25	0.296855	0.973082
GO:0006954	inflammatory response	biological_process	response to stimulus	12	1927	47	8505	0.255319	0.372296	0.973082
GO:0006956	complement activation	biological_process	biological regulation	3	1927	10	8505	0.3	0.403243	0.973082
GO:0006958	complement activation, classical pathway	biological_process	biological regulation	3	1927	8	8505	0.375	0.264147	0.973082
GO:0006959	humoral immune response	biological_process	response to stimulus	4	1927	13	8505	0.307692	0.337559	0.973082
GO:0006971	hypotonic response	biological_process	response to stimulus	1	1927	2	8505	0.5	0.401831	0.973082
GO:0006996	organelle organization	biological_process	cellular process	164	1927	692	8505	0.236994	0.261027	0.973082
GO:0007044	cell-substrate junction assembly	biological_process	cellular process	1	1927	2	8505	0.5	0.401831	0.973082
GO:0007062	sister chromatid cohesion	biological_process	cellular process	4	1927	14	8505	0.285714	0.39533	0.973082
GO:0007064	mitotic sister chromatid cohesion	biological_process	cellular process	3	1927	9	8505	0.333333	0.333885	0.973082
GO:0007127	meiosis I	biological_process	cellular process	4	1927	12	8505	0.333333	0.28011	0.973082
GO:0007162	negative regulation of cell adhesion	biological_process	biological regulation	3	1927	10	8505	0.3	0.403243	0.973082
GO:0007169	transmembrane receptor protein tyrosine kinase signaling pathway	biological_process	biological regulation	20	1927	79	8505	0.253165	0.325792	0.973082
GO:0007173	epidermal growth factor receptor signaling pathway	biological_process	biological regulation	1	1927	2	8505	0.5	0.401831	0.973082
GO:0007189	adenylate cyclase-activating G protein-coupled receptor signaling pathway	biological_process	biological regulation	8	1927	27	8505	0.296296	0.254317	0.973082
GO:0007223	Wnt signaling pathway, calcium modulating pathway	biological_process	biological regulation	1	1927	2	8505	0.5	0.401831	0.973082
GO:0007264	small GTPase mediated signal transduction	biological_process	biological regulation	33	1927	135	8505	0.244444	0.340308	0.973082
GO:0007274	neuromuscular synaptic transmission	biological_process	cellular process	1	1927	2	8505	0.5	0.401831	0.973082
GO:0007340	acrosome reaction	biological_process	reproductive process	1	1927	2	8505	0.5	0.401831	0.973082
GO:0007343	egg activation	biological_process	cellular process	1	1927	2	8505	0.5	0.401831	0.973082
GO:0007416	synapse assembly	biological_process	cellular process	3	1927	8	8505	0.375	0.264147	0.973082
GO:0007417	central nervous system development	biological_process	multicellular organismal process	33	1927	139	8505	0.23741	0.411861	0.973082
GO:0007507	heart development	biological_process	multicellular organismal process	25	1927	104	8505	0.240385	0.404963	0.973082
GO:0007591	molting cycle, chitin-based cuticle	biological_process	multicellular organismal process	1	1927	2	8505	0.5	0.401831	0.973082
GO:0007594	puparial adhesion	biological_process	multicellular organismal process	1	1927	2	8505	0.5	0.401831	0.973082
GO:0007596	blood coagulation	biological_process	biological regulation	11	1927	39	8505	0.282051	0.25526	0.973082
GO:0007599	hemostasis	biological_process	biological regulation	11	1927	40	8505	0.275	0.285139	0.973082
GO:0007610	behavior	biological_process	behavior	13	1927	49	8505	0.265306	0.307919	0.973082
GO:0007623	circadian rhythm	biological_process	rhythmic process	8	1927	27	8505	0.296296	0.254317	0.973082
GO:0007632	visual behavior	biological_process	multicellular organismal process	2	1927	5	8505	0.4	0.317858	0.973082
GO:0007634	optokinetic behavior	biological_process	multicellular organismal process	2	1927	5	8505	0.4	0.317858	0.973082
GO:0007635	chemosensory behavior	biological_process	response to stimulus	1	1927	2	8505	0.5	0.401831	0.973082
GO:0008028	monocarboxylic acid transmembrane transporter activity	molecular_function	transporter activity	6	2853	20	11913	0.3	0.340587	0.973082
GO:0008038	neuron recognition	biological_process	cellular process	2	1927	6	8505	0.333333	0.409735	0.973082
GO:0008137	NADH dehydrogenase (ubiquinone) activity	molecular_function	transporter activity	2	2853	5	11913	0.4	0.345015	0.973082
GO:0008146	sulfotransferase activity	molecular_function	catalytic activity	15	2853	54	11913	0.277778	0.301115	0.973082
GO:0008206	bile acid metabolic process	biological_process	cellular process	2	1927	5	8505	0.4	0.317858	0.973082
GO:0008207	C21-steroid hormone metabolic process	biological_process	biological regulation	1	1927	2	8505	0.5	0.401831	0.973082
GO:0008241	peptidyl-dipeptidase activity	molecular_function	catalytic activity	1	2853	2	11913	0.5	0.421634	0.973082
GO:0008251	tRNA-specific adenosine deaminase activity	molecular_function	catalytic activity	1	2853	2	11913	0.5	0.421634	0.973082
GO:0008269	JAK pathway signal transduction adaptor activity	molecular_function	molecular adaptor activity	1	2853	2	11913	0.5	0.421634	0.973082
GO:0008271	secondary active sulfate transmembrane transporter activity	molecular_function	transporter activity	5	2853	17	11913	0.294118	0.3859	0.973082
GO:0008278	cohesin complex	cellular_component	protein-containing complex	2	2512	6	11025	0.333333	0.412827	0.973082
GO:0008281	sulfonylurea receptor activity	molecular_function	molecular transducer activity	1	2853	2	11913	0.5	0.421634	0.973082
GO:0008285	negative regulation of cell population proliferation	biological_process	biological regulation	8	1927	29	8505	0.275862	0.327894	0.973082
GO:0008289	lipid binding	molecular_function	binding	67	2853	261	11913	0.256705	0.276375	0.973082
GO:0008297	single-stranded DNA exodeoxyribonuclease activity	molecular_function	catalytic activity	1	2853	2	11913	0.5	0.421634	0.973082
GO:0008324	cation transmembrane transporter activity	molecular_function	transporter activity	111	2853	449	11913	0.247216	0.365857	0.973082
GO:0008331	high voltage-gated calcium channel activity	molecular_function	transporter activity	1	2853	2	11913	0.5	0.421634	0.973082
GO:0008360	regulation of cell shape	biological_process	biological regulation	7	1927	23	8505	0.304348	0.251774	0.973082
GO:0008373	sialyltransferase activity	molecular_function	catalytic activity	7	2853	25	11913	0.28	0.390276	0.973082
GO:0008506	sucrose:proton symporter activity	molecular_function	transporter activity	1	2853	2	11913	0.5	0.421634	0.973082
GO:0008515	sucrose transmembrane transporter activity	molecular_function	transporter activity	1	2853	2	11913	0.5	0.421634	0.973082
GO:0008532	N-acetyllactosaminide beta-1,3-N-acetylglucosaminyltransferase activity	molecular_function	catalytic activity	1	2853	2	11913	0.5	0.421634	0.973082
GO:0008568	microtubule-severing ATPase activity	molecular_function	ATP-dependent activity	2	2853	5	11913	0.4	0.345015	0.973082
GO:0008584	male gonad development	biological_process	multicellular organismal process	1	1927	2	8505	0.5	0.401831	0.973082
GO:0009062	fatty acid catabolic process	biological_process	cellular process	5	1927	17	8505	0.294118	0.33706	0.973082
GO:0009074	aromatic amino acid family catabolic process	biological_process	cellular process	2	1927	6	8505	0.333333	0.409735	0.973082
GO:0009116	nucleoside metabolic process	biological_process	cellular process	8	1927	28	8505	0.285714	0.290535	0.973082
GO:0009123	nucleoside monophosphate metabolic process	biological_process	cellular process	10	1927	37	8505	0.27027	0.320001	0.973082
GO:0009124	nucleoside monophosphate biosynthetic process	biological_process	cellular process	9	1927	34	8505	0.264706	0.359534	0.973082
GO:0009150	purine ribonucleotide metabolic process	biological_process	cellular process	29	1927	117	8505	0.247863	0.323341	0.973082
GO:0009156	ribonucleoside monophosphate biosynthetic process	biological_process	cellular process	9	1927	31	8505	0.290323	0.255477	0.973082
GO:0009163	nucleoside biosynthetic process	biological_process	cellular process	3	1927	8	8505	0.375	0.264147	0.973082
GO:0009173	pyrimidine ribonucleoside monophosphate metabolic process	biological_process	cellular process	3	1927	10	8505	0.3	0.403243	0.973082
GO:0009174	pyrimidine ribonucleoside monophosphate biosynthetic process	biological_process	cellular process	3	1927	10	8505	0.3	0.403243	0.973082
GO:0009259	ribonucleotide metabolic process	biological_process	cellular process	32	1927	129	8505	0.248062	0.310045	0.973082
GO:0009266	response to temperature stimulus	biological_process	response to stimulus	6	1927	21	8505	0.285714	0.334749	0.973082
GO:0009301	snRNA transcription	biological_process	cellular process	1	1927	2	8505	0.5	0.401831	0.973082
GO:0009409	response to cold	biological_process	response to stimulus	3	1927	8	8505	0.375	0.264147	0.973082
GO:0009607	response to biotic stimulus	biological_process	response to stimulus	26	1927	101	8505	0.257426	0.261629	0.973082
GO:0009669	sucrose:cation symporter activity	molecular_function	transporter activity	1	2853	2	11913	0.5	0.421634	0.973082
GO:0009713	catechol-containing compound biosynthetic process	biological_process	cellular process	1	1927	2	8505	0.5	0.401831	0.973082
GO:0009931	calcium-dependent protein serine/threonine kinase activity	molecular_function	catalytic activity	4	2853	13	11913	0.307692	0.380495	0.973082
GO:0009966	regulation of signal transduction	biological_process	biological regulation	85	1927	359	8505	0.236769	0.338694	0.973082
GO:0010092	specification of animal organ identity	biological_process	multicellular organismal process	1	1927	2	8505	0.5	0.401831	0.973082
GO:0010171	body morphogenesis	biological_process	developmental process	1	1927	2	8505	0.5	0.401831	0.973082
GO:0010256	endomembrane system organization	biological_process	cellular process	14	1927	54	8505	0.259259	0.331236	0.973082
GO:0010470	regulation of gastrulation	biological_process	biological regulation	1	1927	2	8505	0.5	0.401831	0.973082
GO:0010508	positive regulation of autophagy	biological_process	biological regulation	4	1927	13	8505	0.307692	0.337559	0.973082
GO:0010595	positive regulation of endothelial cell migration	biological_process	biological regulation	1	1927	2	8505	0.5	0.401831	0.973082
GO:0010605	negative regulation of macromolecule metabolic process	biological_process	biological regulation	54	1927	227	8505	0.237885	0.365207	0.973082
GO:0010638	positive regulation of organelle organization	biological_process	biological regulation	8	1927	27	8505	0.296296	0.254317	0.973082
GO:0010647	positive regulation of cell communication	biological_process	biological regulation	25	1927	99	8505	0.252525	0.30307	0.973082
GO:0010810	regulation of cell-substrate adhesion	biological_process	biological regulation	2	1927	5	8505	0.4	0.317858	0.973082
GO:0010857	calcium-dependent protein kinase activity	molecular_function	catalytic activity	4	2853	13	11913	0.307692	0.380495	0.973082
GO:0010874	regulation of cholesterol efflux	biological_process	biological regulation	1	1927	2	8505	0.5	0.401831	0.973082
GO:0010976	positive regulation of neuron projection development	biological_process	biological regulation	1	1927	2	8505	0.5	0.401831	0.973082
GO:0014003	oligodendrocyte development	biological_process	cellular process	1	1927	2	8505	0.5	0.401831	0.973082
GO:0014060	regulation of epinephrine secretion	biological_process	biological regulation	1	1927	2	8505	0.5	0.401831	0.973082
GO:0014068	positive regulation of phosphatidylinositol 3-kinase signaling	biological_process	biological regulation	1	1927	2	8505	0.5	0.401831	0.973082
GO:0014069	postsynaptic density	cellular_component	cellular anatomical entity	5	2512	18	11025	0.277778	0.392574	0.973082
GO:0014070	response to organic cyclic compound	biological_process	response to stimulus	9	1927	35	8505	0.257143	0.395477	0.973082
GO:0014743	regulation of muscle hypertrophy	biological_process	biological regulation	1	1927	2	8505	0.5	0.401831	0.973082
GO:0014881	regulation of myofibril size	biological_process	biological regulation	1	1927	2	8505	0.5	0.401831	0.973082
GO:0014909	smooth muscle cell migration	biological_process	cellular process	1	1927	2	8505	0.5	0.401831	0.973082
GO:0015016	[heparan sulfate]-glucosamine N-sulfotransferase activity	molecular_function	catalytic activity	2	2853	5	11913	0.4	0.345015	0.973082
GO:0015154	disaccharide transmembrane transporter activity	molecular_function	transporter activity	1	2853	2	11913	0.5	0.421634	0.973082
GO:0015157	oligosaccharide transmembrane transporter activity	molecular_function	transporter activity	1	2853	2	11913	0.5	0.421634	0.973082
GO:0015175	neutral amino acid transmembrane transporter activity	molecular_function	transporter activity	3	2853	9	11913	0.333333	0.369864	0.973082
GO:0015186	L-glutamine transmembrane transporter activity	molecular_function	transporter activity	1	2853	2	11913	0.5	0.421634	0.973082
GO:0015232	heme transmembrane transporter activity	molecular_function	transporter activity	1	2853	2	11913	0.5	0.421634	0.973082
GO:0015250	water channel activity	molecular_function	transporter activity	1	2853	2	11913	0.5	0.421634	0.973082
GO:0015271	outward rectifier potassium channel activity	molecular_function	transporter activity	1	2853	2	11913	0.5	0.421634	0.973082
GO:0015272	ATP-activated inward rectifier potassium channel activity	molecular_function	transporter activity	1	2853	2	11913	0.5	0.421634	0.973082
GO:0015276	ligand-gated ion channel activity	molecular_function	transporter activity	32	2853	120	11913	0.266667	0.272469	0.973082
GO:0015296	anion:cation symporter activity	molecular_function	transporter activity	4	2853	13	11913	0.307692	0.380495	0.973082
GO:0015377	cation:chloride symporter activity	molecular_function	transporter activity	4	2853	12	11913	0.333333	0.318876	0.973082
GO:0015450	protein-transporting ATPase activity	molecular_function	transporter activity	1	2853	2	11913	0.5	0.421634	0.973082
GO:0015630	microtubule cytoskeleton	cellular_component	cellular anatomical entity	70	2512	297	11025	0.23569	0.394431	0.973082
GO:0015844	monoamine transport	biological_process	localization	1	1927	2	8505	0.5	0.401831	0.973082
GO:0015865	purine nucleotide transport	biological_process	localization	2	1927	6	8505	0.333333	0.409735	0.973082
GO:0015866	ADP transport	biological_process	localization	2	1927	6	8505	0.333333	0.409735	0.973082
GO:0015867	ATP transport	biological_process	localization	2	1927	6	8505	0.333333	0.409735	0.973082
GO:0015868	purine ribonucleotide transport	biological_process	localization	2	1927	6	8505	0.333333	0.409735	0.973082
GO:0015917	aminophospholipid transport	biological_process	localization	1	1927	2	8505	0.5	0.401831	0.973082
GO:0015925	galactosidase activity	molecular_function	catalytic activity	2	2853	5	11913	0.4	0.345015	0.973082
GO:0015937	coenzyme A biosynthetic process	biological_process	cellular process	2	1927	5	8505	0.4	0.317858	0.973082
GO:0016064	immunoglobulin mediated immune response	biological_process	response to stimulus	3	1927	8	8505	0.375	0.264147	0.973082
GO:0016079	synaptic vesicle exocytosis	biological_process	biological regulation	3	1927	9	8505	0.333333	0.333885	0.973082
GO:0016125	sterol metabolic process	biological_process	metabolic process	9	1927	34	8505	0.264706	0.359534	0.973082
GO:0016174	NAD(P)H oxidase H2O2-forming activity	molecular_function	catalytic activity	1	2853	2	11913	0.5	0.421634	0.973082
GO:0016241	regulation of macroautophagy	biological_process	biological regulation	2	1927	6	8505	0.333333	0.409735	0.973082
GO:0016324	apical plasma membrane	cellular_component	cellular anatomical entity	8	2512	30	11025	0.266667	0.37245	0.973082
GO:0016406	carnitine O-acyltransferase activity	molecular_function	catalytic activity	1	2853	2	11913	0.5	0.421634	0.973082
GO:0016413	O-acetyltransferase activity	molecular_function	catalytic activity	1	2853	2	11913	0.5	0.421634	0.973082
GO:0016432	tRNA-uridine aminocarboxypropyltransferase activity	molecular_function	catalytic activity	1	2853	2	11913	0.5	0.421634	0.973082
GO:0016480	negative regulation of transcription by RNA polymerase III	biological_process	biological regulation	1	1927	2	8505	0.5	0.401831	0.973082
GO:0016504	peptidase activator activity	molecular_function	molecular function regulator	2	2853	5	11913	0.4	0.345015	0.973082
GO:0016533	protein kinase 5 complex	cellular_component	protein-containing complex	2	2512	5	11025	0.4	0.320532	0.973082
GO:0016538	cyclin-dependent protein serine/threonine kinase regulator activity	molecular_function	molecular function regulator	7	2853	25	11913	0.28	0.390276	0.973082
GO:0016603	glutaminyl-peptide cyclotransferase activity	molecular_function	catalytic activity	1	2853	2	11913	0.5	0.421634	0.973082
GO:0016607	nuclear speck	cellular_component	cellular anatomical entity	9	2512	35	11025	0.257143	0.402573	0.973082
GO:0016614	oxidoreductase activity, acting on CH-OH group of donors	molecular_function	catalytic activity	25	2853	96	11913	0.260417	0.351976	0.973082
GO:0016616	oxidoreductase activity, acting on the CH-OH group of donors, NAD or NADP as acceptor	molecular_function	catalytic activity	24	2853	89	11913	0.269663	0.287866	0.973082
GO:0016639	oxidoreductase activity, acting on the CH-NH2 group of donors, NAD or NADP as acceptor	molecular_function	catalytic activity	1	2853	2	11913	0.5	0.421634	0.973082
GO:0016641	oxidoreductase activity, acting on the CH-NH2 group of donors, oxygen as acceptor	molecular_function	catalytic activity	5	2853	15	11913	0.333333	0.279235	0.973082
GO:0016655	oxidoreductase activity, acting on NAD(P)H, quinone or similar compound as acceptor	molecular_function	catalytic activity	2	2853	5	11913	0.4	0.345015	0.973082
GO:0016723	oxidoreductase activity, acting on metal ions, NAD or NADP as acceptor	molecular_function	catalytic activity	1	2853	2	11913	0.5	0.421634	0.973082
GO:0016763	pentosyltransferase activity	molecular_function	catalytic activity	14	2853	50	11913	0.28	0.298947	0.973082
GO:0016802	trialkylsulfonium hydrolase activity	molecular_function	catalytic activity	1	2853	2	11913	0.5	0.421634	0.973082
GO:0016810	hydrolase activity, acting on carbon-nitrogen (but not peptide) bonds	molecular_function	catalytic activity	21	2853	78	11913	0.269231	0.307973	0.973082
GO:0016861	intramolecular oxidoreductase activity, interconverting aldoses and ketoses	molecular_function	catalytic activity	4	2853	11	11913	0.363636	0.258116	0.973082
GO:0016877	ligase activity, forming carbon-sulfur bonds	molecular_function	catalytic activity	7	2853	25	11913	0.28	0.390276	0.973082
GO:0016894	endonuclease activity, active with either ribo- or deoxyribonucleic acids and producing 3'-phosphomonoesters	molecular_function	catalytic activity	2	2853	5	11913	0.4	0.345015	0.973082
GO:0016901	oxidoreductase activity, acting on the CH-OH group of donors, quinone or similar compound as acceptor	molecular_function	catalytic activity	1	2853	2	11913	0.5	0.421634	0.973082
GO:0016917	GABA receptor activity	molecular_function	molecular transducer activity	4	2853	11	11913	0.363636	0.258116	0.973082
GO:0016933	extracellularly glycine-gated ion channel activity	molecular_function	transporter activity	1	2853	2	11913	0.5	0.421634	0.973082
GO:0016934	extracellularly glycine-gated chloride channel activity	molecular_function	transporter activity	1	2853	2	11913	0.5	0.421634	0.973082
GO:0017015	regulation of transforming growth factor beta receptor signaling pathway	biological_process	biological regulation	3	1927	10	8505	0.3	0.403243	0.973082
GO:0017064	fatty acid amide hydrolase activity	molecular_function	catalytic activity	1	2853	2	11913	0.5	0.421634	0.973082
GO:0017077	oxidative phosphorylation uncoupler activity	molecular_function	transporter activity	1	2853	2	11913	0.5	0.421634	0.973082
GO:0017124	SH3 domain binding	molecular_function	binding	4	2853	11	11913	0.363636	0.258116	0.973082
GO:0018193	peptidyl-amino acid modification	biological_process	cellular process	26	1927	107	8505	0.242991	0.377987	0.973082
GO:0018195	peptidyl-arginine modification	biological_process	cellular process	1	1927	2	8505	0.5	0.401831	0.973082
GO:0018196	peptidyl-asparagine modification	biological_process	cellular process	2	1927	5	8505	0.4	0.317858	0.973082
GO:0018279	protein N-linked glycosylation via asparagine	biological_process	cellular process	2	1927	5	8505	0.4	0.317858	0.973082
GO:0019202	amino acid kinase activity	molecular_function	catalytic activity	1	2853	2	11913	0.5	0.421634	0.973082
GO:0019205	nucleobase-containing compound kinase activity	molecular_function	catalytic activity	12	2853	42	11913	0.285714	0.293106	0.973082
GO:0019209	kinase activator activity	molecular_function	molecular function regulator	4	2853	12	11913	0.333333	0.318876	0.973082
GO:0019213	deacetylase activity	molecular_function	catalytic activity	4	2853	13	11913	0.307692	0.380495	0.973082
GO:0019226	transmission of nerve impulse	biological_process	multicellular organismal process	2	1927	6	8505	0.333333	0.409735	0.973082
GO:0019238	cyclohydrolase activity	molecular_function	catalytic activity	2	2853	5	11913	0.4	0.345015	0.973082
GO:0019264	glycine biosynthetic process from serine	biological_process	cellular process	1	1927	2	8505	0.5	0.401831	0.973082
GO:0019321	pentose metabolic process	biological_process	metabolic process	2	1927	6	8505	0.333333	0.409735	0.973082
GO:0019432	triglyceride biosynthetic process	biological_process	cellular process	1	1927	2	8505	0.5	0.401831	0.973082
GO:0019693	ribose phosphate metabolic process	biological_process	cellular process	32	1927	131	8505	0.244275	0.345217	0.973082
GO:0019724	B cell mediated immunity	biological_process	response to stimulus	3	1927	8	8505	0.375	0.264147	0.973082
GO:0019899	enzyme binding	molecular_function	binding	52	2853	208	11913	0.25	0.386263	0.973082
GO:0019900	kinase binding	molecular_function	binding	14	2853	50	11913	0.28	0.298947	0.973082
GO:0019948	SUMO activating enzyme activity	molecular_function	catalytic activity	1	2853	2	11913	0.5	0.421634	0.973082
GO:0019955	cytokine binding	molecular_function	binding	3	2853	9	11913	0.333333	0.369864	0.973082
GO:0019957	C-C chemokine binding	molecular_function	binding	1	2853	2	11913	0.5	0.421634	0.973082
GO:0019992	diacylglycerol binding	molecular_function	binding	1	2853	2	11913	0.5	0.421634	0.973082
GO:0021534	cell proliferation in hindbrain	biological_process	cellular process	1	1927	2	8505	0.5	0.401831	0.973082
GO:0021872	forebrain generation of neurons	biological_process	cellular process	2	1927	5	8505	0.4	0.317858	0.973082
GO:0021879	forebrain neuron differentiation	biological_process	cellular process	2	1927	5	8505	0.4	0.317858	0.973082
GO:0021884	forebrain neuron development	biological_process	cellular process	2	1927	5	8505	0.4	0.317858	0.973082
GO:0021953	central nervous system neuron differentiation	biological_process	cellular process	7	1927	25	8505	0.28	0.33155	0.973082
GO:0022406	membrane docking	biological_process	cellular process	5	1927	17	8505	0.294118	0.33706	0.973082
GO:0022414	reproductive process	biological_process	reproductive process	28	1927	115	8505	0.243478	0.366362	0.973082
GO:0022607	cellular component assembly	biological_process	cellular process	104	1927	439	8505	0.236902	0.315716	0.973082
GO:0022608	multicellular organism adhesion	biological_process	multicellular organismal process	1	1927	2	8505	0.5	0.401831	0.973082
GO:0022609	multicellular organism adhesion to substrate	biological_process	multicellular organismal process	1	1927	2	8505	0.5	0.401831	0.973082
GO:0022834	ligand-gated channel activity	molecular_function	transporter activity	32	2853	120	11913	0.266667	0.272469	0.973082
GO:0023056	positive regulation of signaling	biological_process	biological regulation	25	1927	99	8505	0.252525	0.30307	0.973082
GO:0030001	metal ion transport	biological_process	localization	23	1927	90	8505	0.255556	0.291289	0.973082
GO:0030003	cellular cation homeostasis	biological_process	biological regulation	12	1927	47	8505	0.255319	0.372296	0.973082
GO:0030029	actin filament-based process	biological_process	cellular process	43	1927	176	8505	0.244318	0.312271	0.973082
GO:0030036	actin cytoskeleton organization	biological_process	cellular process	42	1927	174	8505	0.241379	0.34699	0.973082
GO:0030060	L-malate dehydrogenase activity	molecular_function	catalytic activity	1	2853	2	11913	0.5	0.421634	0.973082
GO:0030098	lymphocyte differentiation	biological_process	cellular process	3	1927	8	8505	0.375	0.264147	0.973082
GO:0030122	AP-2 adaptor complex	cellular_component	protein-containing complex	1	2512	2	11025	0.5	0.403794	0.973082
GO:0030123	AP-3 adaptor complex	cellular_component	protein-containing complex	2	2512	5	11025	0.4	0.320532	0.973082
GO:0030127	COPII vesicle coat	cellular_component	protein-containing complex	3	2512	10	11025	0.3	0.407138	0.973082
GO:0030168	platelet activation	biological_process	biological regulation	3	1927	10	8505	0.3	0.403243	0.973082
GO:0030177	positive regulation of Wnt signaling pathway	biological_process	biological regulation	6	1927	19	8505	0.315789	0.2471	0.973082
GO:0030202	heparin metabolic process	biological_process	cellular process	2	1927	5	8505	0.4	0.317858	0.973082
GO:0030210	heparin biosynthetic process	biological_process	cellular process	2	1927	5	8505	0.4	0.317858	0.973082
GO:0030217	T cell differentiation	biological_process	cellular process	2	1927	6	8505	0.333333	0.409735	0.973082
GO:0030223	neutrophil differentiation	biological_process	cellular process	1	1927	2	8505	0.5	0.401831	0.973082
GO:0030225	macrophage differentiation	biological_process	cellular process	1	1927	2	8505	0.5	0.401831	0.973082
GO:0030278	regulation of ossification	biological_process	biological regulation	2	1927	5	8505	0.4	0.317858	0.973082
GO:0030284	estrogen receptor activity	molecular_function	molecular transducer activity	1	2853	2	11913	0.5	0.421634	0.973082
GO:0030295	protein kinase activator activity	molecular_function	molecular function regulator	4	2853	11	11913	0.363636	0.258116	0.973082
GO:0030296	protein tyrosine kinase activator activity	molecular_function	molecular function regulator	1	2853	2	11913	0.5	0.421634	0.973082
GO:0030298	receptor signaling protein tyrosine kinase activator activity	molecular_function	molecular function regulator	1	2853	2	11913	0.5	0.421634	0.973082
GO:0030309	poly-N-acetyllactosamine metabolic process	biological_process	cellular process	1	1927	2	8505	0.5	0.401831	0.973082
GO:0030311	poly-N-acetyllactosamine biosynthetic process	biological_process	cellular process	1	1927	2	8505	0.5	0.401831	0.973082
GO:0030337	DNA polymerase processivity factor activity	molecular_function	molecular function regulator	1	2853	2	11913	0.5	0.421634	0.973082
GO:0030424	axon	cellular_component	cellular anatomical entity	10	2512	39	11025	0.25641	0.394665	0.973082
GO:0030449	regulation of complement activation	biological_process	biological regulation	1	1927	2	8505	0.5	0.401831	0.973082
GO:0030595	leukocyte chemotaxis	biological_process	cellular process	3	1927	8	8505	0.375	0.264147	0.973082
GO:0030666	endocytic vesicle membrane	cellular_component	cellular anatomical entity	4	2512	14	11025	0.285714	0.399878	0.973082
GO:0030670	phagocytic vesicle membrane	cellular_component	cellular anatomical entity	3	2512	9	11025	0.333333	0.337421	0.973082
GO:0030837	negative regulation of actin filament polymerization	biological_process	biological regulation	11	1927	39	8505	0.282051	0.25526	0.973082
GO:0030838	positive regulation of actin filament polymerization	biological_process	biological regulation	2	1927	6	8505	0.333333	0.409735	0.973082
GO:0030852	regulation of granulocyte differentiation	biological_process	biological regulation	1	1927	2	8505	0.5	0.401831	0.973082
GO:0030853	negative regulation of granulocyte differentiation	biological_process	biological regulation	1	1927	2	8505	0.5	0.401831	0.973082
GO:0030866	cortical actin cytoskeleton organization	biological_process	cellular process	1	1927	2	8505	0.5	0.401831	0.973082
GO:0030891	VCB complex	cellular_component	protein-containing complex	1	2512	2	11025	0.5	0.403794	0.973082
GO:0030900	forebrain development	biological_process	multicellular organismal process	9	1927	32	8505	0.28125	0.289209	0.973082
GO:0030902	hindbrain development	biological_process	multicellular organismal process	6	1927	22	8505	0.272727	0.379934	0.973082
GO:0030990	intraciliary transport particle	cellular_component	protein-containing complex	2	2512	5	11025	0.4	0.320532	0.973082
GO:0031056	regulation of histone modification	biological_process	biological regulation	3	1927	10	8505	0.3	0.403243	0.973082
GO:0031063	regulation of histone deacetylation	biological_process	biological regulation	1	1927	2	8505	0.5	0.401831	0.973082
GO:0031076	embryonic camera-type eye development	biological_process	multicellular organismal process	3	1927	9	8505	0.333333	0.333885	0.973082
GO:0031086	nuclear-transcribed mRNA catabolic process, deadenylation-independent decay	biological_process	biological regulation	1	1927	2	8505	0.5	0.401831	0.973082
GO:0031087	deadenylation-independent decapping of nuclear-transcribed mRNA	biological_process	biological regulation	1	1927	2	8505	0.5	0.401831	0.973082
GO:0031102	neuron projection regeneration	biological_process	cellular process	1	1927	2	8505	0.5	0.401831	0.973082
GO:0031103	axon regeneration	biological_process	cellular process	1	1927	2	8505	0.5	0.401831	0.973082
GO:0031111	negative regulation of microtubule polymerization or depolymerization	biological_process	biological regulation	1	1927	2	8505	0.5	0.401831	0.973082
GO:0031115	negative regulation of microtubule polymerization	biological_process	biological regulation	1	1927	2	8505	0.5	0.401831	0.973082
GO:0031267	small GTPase binding	molecular_function	binding	24	2853	88	11913	0.272727	0.267202	0.973082
GO:0031290	retinal ganglion cell axon guidance	biological_process	cellular process	2	1927	5	8505	0.4	0.317858	0.973082
GO:0031324	negative regulation of cellular metabolic process	biological_process	biological regulation	41	1927	168	8505	0.244048	0.320537	0.973082
GO:0031347	regulation of defense response	biological_process	biological regulation	6	1927	22	8505	0.272727	0.379934	0.973082
GO:0031349	positive regulation of defense response	biological_process	biological regulation	2	1927	5	8505	0.4	0.317858	0.973082
GO:0031419	cobalamin binding	molecular_function	binding	2	2853	5	11913	0.4	0.345015	0.973082
GO:0031491	nucleosome binding	molecular_function	binding	3	2853	9	11913	0.333333	0.369864	0.973082
GO:0031497	chromatin assembly	biological_process	cellular process	6	1927	19	8505	0.315789	0.2471	0.973082
GO:0031510	SUMO activating enzyme complex	cellular_component	protein-containing complex	1	2512	2	11025	0.5	0.403794	0.973082
GO:0031573	mitotic intra-S DNA damage checkpoint signaling	biological_process	biological regulation	1	1927	2	8505	0.5	0.401831	0.973082
GO:0031579	membrane raft organization	biological_process	cellular process	2	1927	6	8505	0.333333	0.409735	0.973082
GO:0031644	regulation of nervous system process	biological_process	biological regulation	2	1927	6	8505	0.333333	0.409735	0.973082
GO:0031901	early endosome membrane	cellular_component	cellular anatomical entity	8	2512	30	11025	0.266667	0.37245	0.973082
GO:0032051	clathrin light chain binding	molecular_function	binding	2	2853	5	11913	0.4	0.345015	0.973082
GO:0032091	negative regulation of protein binding	biological_process	biological regulation	1	1927	2	8505	0.5	0.401831	0.973082
GO:0032261	purine nucleotide salvage	biological_process	cellular process	3	1927	9	8505	0.333333	0.333885	0.973082
GO:0032264	IMP salvage	biological_process	cellular process	2	1927	6	8505	0.333333	0.409735	0.973082
GO:0032281	AMPA glutamate receptor complex	cellular_component	protein-containing complex	2	2512	6	11025	0.333333	0.412827	0.973082
GO:0032355	response to estradiol	biological_process	response to stimulus	1	1927	2	8505	0.5	0.401831	0.973082
GO:0032367	intracellular cholesterol transport	biological_process	cellular process	2	1927	6	8505	0.333333	0.409735	0.973082
GO:0032386	regulation of intracellular transport	biological_process	biological regulation	2	1927	6	8505	0.333333	0.409735	0.973082
GO:0032392	DNA geometric change	biological_process	cellular process	1	1927	2	8505	0.5	0.401831	0.973082
GO:0032440	2-alkenal reductase [NAD(P)+] activity	molecular_function	catalytic activity	1	2853	2	11913	0.5	0.421634	0.973082
GO:0032451	demethylase activity	molecular_function	catalytic activity	4	2853	13	11913	0.307692	0.380495	0.973082
GO:0032452	histone demethylase activity	molecular_function	catalytic activity	4	2853	11	11913	0.363636	0.258116	0.973082
GO:0032454	histone H3-methyl-lysine-9 demethylase activity	molecular_function	catalytic activity	1	2853	2	11913	0.5	0.421634	0.973082
GO:0032508	DNA duplex unwinding	biological_process	cellular process	1	1927	2	8505	0.5	0.401831	0.973082
GO:0032585	multivesicular body membrane	cellular_component	cellular anatomical entity	1	2512	2	11025	0.5	0.403794	0.973082
GO:0032642	regulation of chemokine production	biological_process	biological regulation	1	1927	2	8505	0.5	0.401831	0.973082
GO:0032649	regulation of interferon-gamma production	biological_process	biological regulation	1	1927	2	8505	0.5	0.401831	0.973082
GO:0032655	regulation of interleukin-12 production	biological_process	biological regulation	1	1927	2	8505	0.5	0.401831	0.973082
GO:0032722	positive regulation of chemokine production	biological_process	biological regulation	1	1927	2	8505	0.5	0.401831	0.973082
GO:0032784	regulation of DNA-templated transcription, elongation	biological_process	biological regulation	2	1927	6	8505	0.333333	0.409735	0.973082
GO:0032812	positive regulation of epinephrine secretion	biological_process	biological regulation	1	1927	2	8505	0.5	0.401831	0.973082
GO:0032813	tumor necrosis factor receptor superfamily binding	molecular_function	binding	8	2853	29	11913	0.275862	0.390906	0.973082
GO:0032878	regulation of establishment or maintenance of cell polarity	biological_process	biological regulation	1	1927	2	8505	0.5	0.401831	0.973082
GO:0032922	circadian regulation of gene expression	biological_process	biological regulation	5	1927	16	8505	0.3125	0.287232	0.973082
GO:0032940	secretion by cell	biological_process	cellular process	21	1927	85	8505	0.247059	0.365483	0.973082
GO:0032958	inositol phosphate biosynthetic process	biological_process	cellular process	3	1927	10	8505	0.3	0.403243	0.973082
GO:0033011	perinuclear theca	cellular_component	cellular anatomical entity	1	2512	2	11025	0.5	0.403794	0.973082
GO:0033017	sarcoplasmic reticulum membrane	cellular_component	cellular anatomical entity	2	2512	6	11025	0.333333	0.412827	0.973082
GO:0033077	T cell differentiation in thymus	biological_process	cellular process	1	1927	2	8505	0.5	0.401831	0.973082
GO:0033135	regulation of peptidyl-serine phosphorylation	biological_process	biological regulation	1	1927	2	8505	0.5	0.401831	0.973082
GO:0033278	cell proliferation in midbrain	biological_process	cellular process	1	1927	2	8505	0.5	0.401831	0.973082
GO:0033335	anal fin development	biological_process	multicellular organismal process	1	1927	2	8505	0.5	0.401831	0.973082
GO:0033337	dorsal fin development	biological_process	multicellular organismal process	1	1927	2	8505	0.5	0.401831	0.973082
GO:0033500	carbohydrate homeostasis	biological_process	biological regulation	4	1927	14	8505	0.285714	0.39533	0.973082
GO:0033605	positive regulation of catecholamine secretion	biological_process	biological regulation	1	1927	2	8505	0.5	0.401831	0.973082
GO:0033787	cyanocobalamin reductase (cyanide-eliminating) activity	molecular_function	catalytic activity	1	2853	2	11913	0.5	0.421634	0.973082
GO:0034121	regulation of toll-like receptor signaling pathway	biological_process	biological regulation	2	1927	5	8505	0.4	0.317858	0.973082
GO:0034122	negative regulation of toll-like receptor signaling pathway	biological_process	biological regulation	1	1927	2	8505	0.5	0.401831	0.973082
GO:0034127	regulation of MyD88-independent toll-like receptor signaling pathway	biological_process	biological regulation	1	1927	2	8505	0.5	0.401831	0.973082
GO:0034128	negative regulation of MyD88-independent toll-like receptor signaling pathway	biological_process	biological regulation	1	1927	2	8505	0.5	0.401831	0.973082
GO:0034138	toll-like receptor 3 signaling pathway	biological_process	biological regulation	1	1927	2	8505	0.5	0.401831	0.973082
GO:0034154	toll-like receptor 7 signaling pathway	biological_process	biological regulation	1	1927	2	8505	0.5	0.401831	0.973082
GO:0034311	diol metabolic process	biological_process	metabolic process	2	1927	6	8505	0.333333	0.409735	0.973082
GO:0034312	diol biosynthetic process	biological_process	metabolic process	2	1927	6	8505	0.333333	0.409735	0.973082
GO:0034314	Arp2/3 complex-mediated actin nucleation	biological_process	cellular process	5	1927	17	8505	0.294118	0.33706	0.973082
GO:0034404	nucleobase-containing small molecule biosynthetic process	biological_process	cellular process	3	1927	8	8505	0.375	0.264147	0.973082
GO:0034453	microtubule anchoring	biological_process	cellular process	2	1927	6	8505	0.333333	0.409735	0.973082
GO:0034605	cellular response to heat	biological_process	cellular process	1	1927	2	8505	0.5	0.401831	0.973082
GO:0034724	DNA replication-independent chromatin organization	biological_process	cellular process	1	1927	2	8505	0.5	0.401831	0.973082
GO:0035038	female pronucleus assembly	biological_process	cellular process	1	1927	2	8505	0.5	0.401831	0.973082
GO:0035039	male pronucleus assembly	biological_process	cellular process	1	1927	2	8505	0.5	0.401831	0.973082
GO:0035088	establishment or maintenance of apical/basal cell polarity	biological_process	cellular process	2	1927	5	8505	0.4	0.317858	0.973082
GO:0035479	angioblast cell migration from lateral mesoderm to midline	biological_process	cellular process	1	1927	2	8505	0.5	0.401831	0.973082
GO:0035735	intraciliary transport involved in cilium assembly	biological_process	cellular process	1	1927	2	8505	0.5	0.401831	0.973082
GO:0035767	endothelial cell chemotaxis	biological_process	cellular process	1	1927	2	8505	0.5	0.401831	0.973082
GO:0035774	positive regulation of insulin secretion involved in cellular response to glucose stimulus	biological_process	biological regulation	1	1927	2	8505	0.5	0.401831	0.973082
GO:0035850	epithelial cell differentiation involved in kidney development	biological_process	cellular process	2	1927	5	8505	0.4	0.317858	0.973082
GO:0035987	endodermal cell differentiation	biological_process	cellular process	1	1927	2	8505	0.5	0.401831	0.973082
GO:0036094	small molecule binding	molecular_function	binding	505	2853	2067	11913	0.244315	0.294664	0.973082
GO:0036126	sperm flagellum	cellular_component	cellular anatomical entity	2	2512	5	11025	0.4	0.320532	0.973082
GO:0036269	swimming behavior	biological_process	behavior	1	1927	2	8505	0.5	0.401831	0.973082
GO:0036294	cellular response to decreased oxygen levels	biological_process	cellular process	1	1927	2	8505	0.5	0.401831	0.973082
GO:0036302	atrioventricular canal development	biological_process	multicellular organismal process	2	1927	5	8505	0.4	0.317858	0.973082
GO:0038036	sphingosine-1-phosphate receptor activity	molecular_function	molecular transducer activity	3	2853	8	11913	0.375	0.295429	0.973082
GO:0038127	ERBB signaling pathway	biological_process	biological regulation	1	1927	2	8505	0.5	0.401831	0.973082
GO:0039022	pronephric duct development	biological_process	multicellular organismal process	2	1927	5	8505	0.4	0.317858	0.973082
GO:0040019	positive regulation of embryonic development	biological_process	biological regulation	1	1927	2	8505	0.5	0.401831	0.973082
GO:0042048	olfactory behavior	biological_process	response to stimulus	1	1927	2	8505	0.5	0.401831	0.973082
GO:0042127	regulation of cell population proliferation	biological_process	biological regulation	21	1927	83	8505	0.253012	0.320954	0.973082
GO:0042138	meiotic DNA double-strand break formation	biological_process	cellular process	1	1927	2	8505	0.5	0.401831	0.973082
GO:0042167	heme catabolic process	biological_process	cellular process	1	1927	2	8505	0.5	0.401831	0.973082
GO:0042169	SH2 domain binding	molecular_function	binding	1	2853	2	11913	0.5	0.421634	0.973082
GO:0042303	molting cycle	biological_process	multicellular organismal process	1	1927	2	8505	0.5	0.401831	0.973082
GO:0042403	thyroid hormone metabolic process	biological_process	biological regulation	1	1927	2	8505	0.5	0.401831	0.973082
GO:0042423	catecholamine biosynthetic process	biological_process	cellular process	1	1927	2	8505	0.5	0.401831	0.973082
GO:0042430	indole-containing compound metabolic process	biological_process	cellular process	2	1927	6	8505	0.333333	0.409735	0.973082
GO:0042451	purine nucleoside biosynthetic process	biological_process	cellular process	3	1927	8	8505	0.375	0.264147	0.973082
GO:0042455	ribonucleoside biosynthetic process	biological_process	cellular process	3	1927	8	8505	0.375	0.264147	0.973082
GO:0042471	ear morphogenesis	biological_process	multicellular organismal process	5	1927	17	8505	0.294118	0.33706	0.973082
GO:0042472	inner ear morphogenesis	biological_process	multicellular organismal process	5	1927	16	8505	0.3125	0.287232	0.973082
GO:0042537	benzene-containing compound metabolic process	biological_process	cellular process	2	1927	5	8505	0.4	0.317858	0.973082
GO:0042539	hypotonic salinity response	biological_process	response to stimulus	1	1927	2	8505	0.5	0.401831	0.973082
GO:0042562	hormone binding	molecular_function	binding	1	2853	2	11913	0.5	0.421634	0.973082
GO:0042593	glucose homeostasis	biological_process	biological regulation	4	1927	14	8505	0.285714	0.39533	0.973082
GO:0042670	retinal cone cell differentiation	biological_process	cellular process	1	1927	2	8505	0.5	0.401831	0.973082
GO:0042795	snRNA transcription by RNA polymerase II	biological_process	cellular process	1	1927	2	8505	0.5	0.401831	0.973082
GO:0042800	histone methyltransferase activity (H3-K4 specific)	molecular_function	catalytic activity	4	2853	12	11913	0.333333	0.318876	0.973082
GO:0042805	actinin binding	molecular_function	binding	1	2853	2	11913	0.5	0.421634	0.973082
GO:0042996	regulation of Golgi to plasma membrane protein transport	biological_process	biological regulation	2	1927	6	8505	0.333333	0.409735	0.973082
GO:0043049	otic placode formation	biological_process	multicellular organismal process	1	1927	2	8505	0.5	0.401831	0.973082
GO:0043066	negative regulation of apoptotic process	biological_process	biological regulation	13	1927	47	8505	0.276596	0.253085	0.973082
GO:0043069	negative regulation of programmed cell death	biological_process	biological regulation	13	1927	47	8505	0.276596	0.253085	0.973082
GO:0043094	cellular metabolic compound salvage	biological_process	cellular process	7	1927	24	8505	0.291667	0.291044	0.973082
GO:0043168	anion binding	molecular_function	binding	479	2853	1953	11913	0.245264	0.265216	0.973082
GO:0043200	response to amino acid	biological_process	response to stimulus	3	1927	10	8505	0.3	0.403243	0.973082
GO:0043204	perikaryon	cellular_component	cellular anatomical entity	5	2512	16	11025	0.3125	0.291612	0.973082
GO:0043243	positive regulation of protein-containing complex disassembly	biological_process	biological regulation	2	1927	6	8505	0.333333	0.409735	0.973082
GO:0043267	negative regulation of potassium ion transport	biological_process	biological regulation	1	1927	2	8505	0.5	0.401831	0.973082
GO:0043328	protein transport to vacuole involved in ubiquitin-dependent protein catabolic process via the multivesicular body sorting pathway	biological_process	cellular process	1	1927	2	8505	0.5	0.401831	0.973082
GO:0043548	phosphatidylinositol 3-kinase binding	molecular_function	binding	1	2853	2	11913	0.5	0.421634	0.973082
GO:0043605	cellular amide catabolic process	biological_process	cellular process	1	1927	2	8505	0.5	0.401831	0.973082
GO:0043648	dicarboxylic acid metabolic process	biological_process	cellular process	4	1927	13	8505	0.307692	0.337559	0.973082
GO:0043954	cellular component maintenance	biological_process	cellular process	1	1927	2	8505	0.5	0.401831	0.973082
GO:0044091	membrane biogenesis	biological_process	cellular process	2	1927	6	8505	0.333333	0.409735	0.973082
GO:0044092	negative regulation of molecular function	biological_process	biological regulation	9	1927	35	8505	0.257143	0.395477	0.973082
GO:0044211	CTP salvage	biological_process	cellular process	2	1927	6	8505	0.333333	0.409735	0.973082
GO:0044242	cellular lipid catabolic process	biological_process	cellular process	10	1927	38	8505	0.263158	0.353378	0.973082
GO:0044255	cellular lipid metabolic process	biological_process	cellular process	72	1927	300	8505	0.24	0.307026	0.973082
GO:0044341	sodium-dependent phosphate transport	biological_process	localization	1	1927	2	8505	0.5	0.401831	0.973082
GO:0044409	entry into host	biological_process	biological process involved in interspecies interaction between organisms	1	1927	2	8505	0.5	0.401831	0.973082
GO:0044819	mitotic G1/S transition checkpoint signaling	biological_process	biological regulation	1	1927	2	8505	0.5	0.401831	0.973082
GO:0044853	plasma membrane raft	cellular_component	cellular anatomical entity	5	2512	16	11025	0.3125	0.291612	0.973082
GO:0044854	plasma membrane raft assembly	biological_process	cellular process	2	1927	6	8505	0.333333	0.409735	0.973082
GO:0044857	plasma membrane raft organization	biological_process	cellular process	2	1927	6	8505	0.333333	0.409735	0.973082
GO:0045058	T cell selection	biological_process	cellular process	1	1927	2	8505	0.5	0.401831	0.973082
GO:0045088	regulation of innate immune response	biological_process	biological regulation	2	1927	6	8505	0.333333	0.409735	0.973082
GO:0045098	type III intermediate filament	cellular_component	cellular anatomical entity	1	2512	2	11025	0.5	0.403794	0.973082
GO:0045125	bioactive lipid receptor activity	molecular_function	molecular transducer activity	5	2853	15	11913	0.333333	0.279235	0.973082
GO:0045177	apical part of cell	cellular_component	cellular anatomical entity	8	2512	31	11025	0.258065	0.411143	0.973082
GO:0045197	establishment or maintenance of epithelial cell apical/basal polarity	biological_process	cellular process	2	1927	5	8505	0.4	0.317858	0.973082
GO:0045505	dynein intermediate chain binding	molecular_function	binding	1	2853	2	11913	0.5	0.421634	0.973082
GO:0045637	regulation of myeloid cell differentiation	biological_process	biological regulation	3	1927	9	8505	0.333333	0.333885	0.973082
GO:0045646	regulation of erythrocyte differentiation	biological_process	biological regulation	1	1927	2	8505	0.5	0.401831	0.973082
GO:0045648	positive regulation of erythrocyte differentiation	biological_process	biological regulation	1	1927	2	8505	0.5	0.401831	0.973082
GO:0045732	positive regulation of protein catabolic process	biological_process	biological regulation	4	1927	12	8505	0.333333	0.28011	0.973082
GO:0045833	negative regulation of lipid metabolic process	biological_process	biological regulation	2	1927	6	8505	0.333333	0.409735	0.973082
GO:0045879	negative regulation of smoothened signaling pathway	biological_process	biological regulation	3	1927	9	8505	0.333333	0.333885	0.973082
GO:0045995	regulation of embryonic development	biological_process	biological regulation	2	1927	5	8505	0.4	0.317858	0.973082
GO:0046033	AMP metabolic process	biological_process	cellular process	3	1927	9	8505	0.333333	0.333885	0.973082
GO:0046041	ITP metabolic process	biological_process	cellular process	1	1927	2	8505	0.5	0.401831	0.973082
GO:0046049	UMP metabolic process	biological_process	cellular process	3	1927	10	8505	0.3	0.403243	0.973082
GO:0046129	purine ribonucleoside biosynthetic process	biological_process	cellular process	3	1927	8	8505	0.375	0.264147	0.973082
GO:0046146	tetrahydrobiopterin metabolic process	biological_process	cellular process	2	1927	6	8505	0.333333	0.409735	0.973082
GO:0046149	pigment catabolic process	biological_process	metabolic process	1	1927	2	8505	0.5	0.401831	0.973082
GO:0046165	alcohol biosynthetic process	biological_process	metabolic process	9	1927	33	8505	0.272727	0.324003	0.973082
GO:0046168	glycerol-3-phosphate catabolic process	biological_process	cellular process	2	1927	5	8505	0.4	0.317858	0.973082
GO:0046434	organophosphate catabolic process	biological_process	cellular process	11	1927	44	8505	0.25	0.411791	0.973082
GO:0046457	prostanoid biosynthetic process	biological_process	cellular process	2	1927	6	8505	0.333333	0.409735	0.973082
GO:0046460	neutral lipid biosynthetic process	biological_process	cellular process	1	1927	2	8505	0.5	0.401831	0.973082
GO:0046463	acylglycerol biosynthetic process	biological_process	cellular process	1	1927	2	8505	0.5	0.401831	0.973082
GO:0046474	glycerophospholipid biosynthetic process	biological_process	cellular process	16	1927	61	8505	0.262295	0.296231	0.973082
GO:0046501	protoporphyrinogen IX metabolic process	biological_process	cellular process	3	1927	10	8505	0.3	0.403243	0.973082
GO:0046513	ceramide biosynthetic process	biological_process	cellular process	3	1927	9	8505	0.333333	0.333885	0.973082
GO:0046532	regulation of photoreceptor cell differentiation	biological_process	biological regulation	1	1927	2	8505	0.5	0.401831	0.973082
GO:0046546	development of primary male sexual characteristics	biological_process	multicellular organismal process	1	1927	2	8505	0.5	0.401831	0.973082
GO:0046631	alpha-beta T cell activation	biological_process	cellular process	1	1927	2	8505	0.5	0.401831	0.973082
GO:0046632	alpha-beta T cell differentiation	biological_process	cellular process	1	1927	2	8505	0.5	0.401831	0.973082
GO:0046649	lymphocyte activation	biological_process	cellular process	3	1927	10	8505	0.3	0.403243	0.973082
GO:0046661	male sex differentiation	biological_process	multicellular organismal process	2	1927	5	8505	0.4	0.317858	0.973082
GO:0046685	response to arsenic-containing substance	biological_process	response to stimulus	1	1927	2	8505	0.5	0.401831	0.973082
GO:0046718	viral entry into host cell	biological_process	biological process involved in interspecies interaction between organisms	1	1927	2	8505	0.5	0.401831	0.973082
GO:0046887	positive regulation of hormone secretion	biological_process	biological regulation	2	1927	5	8505	0.4	0.317858	0.973082
GO:0046899	nucleoside triphosphate adenylate kinase activity	molecular_function	catalytic activity	1	2853	2	11913	0.5	0.421634	0.973082
GO:0046928	regulation of neurotransmitter secretion	biological_process	biological regulation	1	1927	2	8505	0.5	0.401831	0.973082
GO:0046930	pore complex	cellular_component	protein-containing complex	3	2512	10	11025	0.3	0.407138	0.973082
GO:0046975	histone methyltransferase activity (H3-K36 specific)	molecular_function	catalytic activity	1	2853	2	11913	0.5	0.421634	0.973082
GO:0047322	[hydroxymethylglutaryl-CoA reductase (NADPH)] kinase activity	molecular_function	catalytic activity	1	2853	2	11913	0.5	0.421634	0.973082
GO:0047496	vesicle transport along microtubule	biological_process	cellular process	1	1927	2	8505	0.5	0.401831	0.973082
GO:0047498	calcium-dependent phospholipase A2 activity	molecular_function	catalytic activity	1	2853	2	11913	0.5	0.421634	0.973082
GO:0047750	cholestenol delta-isomerase activity	molecular_function	catalytic activity	1	2853	2	11913	0.5	0.421634	0.973082
GO:0047952	glycerol-3-phosphate dehydrogenase [NAD(P)+] activity	molecular_function	catalytic activity	2	2853	5	11913	0.4	0.345015	0.973082
GO:0048048	embryonic eye morphogenesis	biological_process	multicellular organismal process	3	1927	10	8505	0.3	0.403243	0.973082
GO:0048240	sperm capacitation	biological_process	cellular process	1	1927	2	8505	0.5	0.401831	0.973082
GO:0048241	epinephrine transport	biological_process	localization	1	1927	2	8505	0.5	0.401831	0.973082
GO:0048242	epinephrine secretion	biological_process	cellular process	1	1927	2	8505	0.5	0.401831	0.973082
GO:0048384	retinoic acid receptor signaling pathway	biological_process	biological regulation	2	1927	6	8505	0.333333	0.409735	0.973082
GO:0048522	positive regulation of cellular process	biological_process	biological regulation	98	1927	423	8505	0.231678	0.417957	0.973082
GO:0048583	regulation of response to stimulus	biological_process	biological regulation	107	1927	462	8505	0.231602	0.414011	0.973082
GO:0048596	embryonic camera-type eye morphogenesis	biological_process	multicellular organismal process	3	1927	8	8505	0.375	0.264147	0.973082
GO:0048608	reproductive structure development	biological_process	multicellular organismal process	3	1927	8	8505	0.375	0.264147	0.973082
GO:0048701	embryonic cranial skeleton morphogenesis	biological_process	multicellular organismal process	9	1927	32	8505	0.28125	0.289209	0.973082
GO:0048705	skeletal system morphogenesis	biological_process	multicellular organismal process	11	1927	40	8505	0.275	0.285139	0.973082
GO:0048706	embryonic skeletal system development	biological_process	multicellular organismal process	10	1927	38	8505	0.263158	0.353378	0.973082
GO:0048731	system development	biological_process	multicellular organismal process	184	1927	778	8505	0.236504	0.256828	0.973082
GO:0048732	gland development	biological_process	multicellular organismal process	13	1927	50	8505	0.26	0.336446	0.973082
GO:0048738	cardiac muscle tissue development	biological_process	multicellular organismal process	6	1927	20	8505	0.3	0.290246	0.973082
GO:0048754	branching morphogenesis of an epithelial tube	biological_process	multicellular organismal process	2	1927	5	8505	0.4	0.317858	0.973082
GO:0050048	L-leucine:2-oxoglutarate aminotransferase activity	molecular_function	catalytic activity	1	2853	2	11913	0.5	0.421634	0.973082
GO:0050136	NADH dehydrogenase (quinone) activity	molecular_function	catalytic activity	2	2853	5	11913	0.4	0.345015	0.973082
GO:0050145	nucleoside monophosphate kinase activity	molecular_function	catalytic activity	5	2853	15	11913	0.333333	0.279235	0.973082
GO:0050405	[acetyl-CoA carboxylase] kinase activity	molecular_function	catalytic activity	1	2853	2	11913	0.5	0.421634	0.973082
GO:0050432	catecholamine secretion	biological_process	cellular process	1	1927	2	8505	0.5	0.401831	0.973082
GO:0050433	regulation of catecholamine secretion	biological_process	biological regulation	2	1927	5	8505	0.4	0.317858	0.973082
GO:0050679	positive regulation of epithelial cell proliferation	biological_process	biological regulation	1	1927	2	8505	0.5	0.401831	0.973082
GO:0050688	regulation of defense response to virus	biological_process	biological regulation	2	1927	5	8505	0.4	0.317858	0.973082
GO:0050699	WW domain binding	molecular_function	binding	2	2853	5	11913	0.4	0.345015	0.973082
GO:0050714	positive regulation of protein secretion	biological_process	biological regulation	2	1927	5	8505	0.4	0.317858	0.973082
GO:0050778	positive regulation of immune response	biological_process	biological regulation	7	1927	25	8505	0.28	0.33155	0.973082
GO:0050805	negative regulation of synaptic transmission	biological_process	biological regulation	1	1927	2	8505	0.5	0.401831	0.973082
GO:0050806	positive regulation of synaptic transmission	biological_process	biological regulation	2	1927	5	8505	0.4	0.317858	0.973082
GO:0050807	regulation of synapse organization	biological_process	biological regulation	5	1927	16	8505	0.3125	0.287232	0.973082
GO:0050817	coagulation	biological_process	multicellular organismal process	11	1927	39	8505	0.282051	0.25526	0.973082
GO:0050819	negative regulation of coagulation	biological_process	biological regulation	2	1927	5	8505	0.4	0.317858	0.973082
GO:0050851	antigen receptor-mediated signaling pathway	biological_process	biological regulation	2	1927	6	8505	0.333333	0.409735	0.973082
GO:0050852	T cell receptor signaling pathway	biological_process	biological regulation	2	1927	5	8505	0.4	0.317858	0.973082
GO:0050856	regulation of T cell receptor signaling pathway	biological_process	biological regulation	1	1927	2	8505	0.5	0.401831	0.973082
GO:0050862	positive regulation of T cell receptor signaling pathway	biological_process	biological regulation	1	1927	2	8505	0.5	0.401831	0.973082
GO:0050885	neuromuscular process controlling balance	biological_process	multicellular organismal process	1	1927	2	8505	0.5	0.401831	0.973082
GO:0050920	regulation of chemotaxis	biological_process	biological regulation	4	1927	12	8505	0.333333	0.28011	0.973082
GO:0050953	sensory perception of light stimulus	biological_process	multicellular organismal process	20	1927	83	8505	0.240964	0.418529	0.973082
GO:0050957	equilibrioception	biological_process	multicellular organismal process	1	1927	2	8505	0.5	0.401831	0.973082
GO:0050994	regulation of lipid catabolic process	biological_process	biological regulation	2	1927	5	8505	0.4	0.317858	0.973082
GO:0051020	GTPase binding	molecular_function	binding	24	2853	88	11913	0.272727	0.267202	0.973082
GO:0051090	regulation of DNA-binding transcription factor activity	biological_process	biological regulation	5	1927	18	8505	0.277778	0.387466	0.973082
GO:0051091	positive regulation of DNA-binding transcription factor activity	biological_process	biological regulation	4	1927	13	8505	0.307692	0.337559	0.973082
GO:0051100	negative regulation of binding	biological_process	biological regulation	1	1927	2	8505	0.5	0.401831	0.973082
GO:0051150	regulation of smooth muscle cell differentiation	biological_process	biological regulation	1	1927	2	8505	0.5	0.401831	0.973082
GO:0051304	chromosome separation	biological_process	cellular process	1	1927	2	8505	0.5	0.401831	0.973082
GO:0051346	negative regulation of hydrolase activity	biological_process	biological regulation	2	1927	6	8505	0.333333	0.409735	0.973082
GO:0051482	positive regulation of cytosolic calcium ion concentration involved in phospholipase C-activating G protein-coupled signaling pathway	biological_process	biological regulation	1	1927	2	8505	0.5	0.401831	0.973082
GO:0051494	negative regulation of cytoskeleton organization	biological_process	biological regulation	12	1927	43	8505	0.27907	0.254347	0.973082
GO:0051496	positive regulation of stress fiber assembly	biological_process	biological regulation	1	1927	2	8505	0.5	0.401831	0.973082
GO:0051503	adenine nucleotide transport	biological_process	localization	2	1927	6	8505	0.333333	0.409735	0.973082
GO:0051588	regulation of neurotransmitter transport	biological_process	biological regulation	1	1927	2	8505	0.5	0.401831	0.973082
GO:0051864	histone H3-methyl-lysine-36 demethylase activity	molecular_function	catalytic activity	1	2853	2	11913	0.5	0.421634	0.973082
GO:0051877	pigment granule aggregation in cell center	biological_process	cellular process	1	1927	2	8505	0.5	0.401831	0.973082
GO:0051903	S-(hydroxymethyl)glutathione dehydrogenase activity	molecular_function	catalytic activity	2	2853	5	11913	0.4	0.345015	0.973082
GO:0051937	catecholamine transport	biological_process	localization	1	1927	2	8505	0.5	0.401831	0.973082
GO:0051952	regulation of amine transport	biological_process	biological regulation	2	1927	5	8505	0.4	0.317858	0.973082
GO:0051954	positive regulation of amine transport	biological_process	biological regulation	1	1927	2	8505	0.5	0.401831	0.973082
GO:0051963	regulation of synapse assembly	biological_process	biological regulation	4	1927	12	8505	0.333333	0.28011	0.973082
GO:0052126	movement in host environment	biological_process	biological process involved in interspecies interaction between organisms	1	1927	2	8505	0.5	0.401831	0.973082
GO:0052590	sn-glycerol-3-phosphate:ubiquinone oxidoreductase activity	molecular_function	catalytic activity	1	2853	2	11913	0.5	0.421634	0.973082
GO:0052591	sn-glycerol-3-phosphate:ubiquinone-8 oxidoreductase activity	molecular_function	catalytic activity	1	2853	2	11913	0.5	0.421634	0.973082
GO:0052629	phosphatidylinositol-3,5-bisphosphate 3-phosphatase activity	molecular_function	catalytic activity	3	2853	8	11913	0.375	0.295429	0.973082
GO:0052646	alditol phosphate metabolic process	biological_process	cellular process	3	1927	9	8505	0.333333	0.333885	0.973082
GO:0052654	L-leucine transaminase activity	molecular_function	catalytic activity	1	2853	2	11913	0.5	0.421634	0.973082
GO:0052655	L-valine transaminase activity	molecular_function	catalytic activity	1	2853	2	11913	0.5	0.421634	0.973082
GO:0052656	L-isoleucine transaminase activity	molecular_function	catalytic activity	1	2853	2	11913	0.5	0.421634	0.973082
GO:0055074	calcium ion homeostasis	biological_process	biological regulation	8	1927	28	8505	0.285714	0.290535	0.973082
GO:0055076	transition metal ion homeostasis	biological_process	biological regulation	7	1927	25	8505	0.28	0.33155	0.973082
GO:0055082	cellular chemical homeostasis	biological_process	biological regulation	14	1927	56	8505	0.25	0.387181	0.973082
GO:0055113	epiboly involved in gastrulation with mouth forming second	biological_process	multicellular organismal process	2	1927	6	8505	0.333333	0.409735	0.973082
GO:0060021	roof of mouth development	biological_process	developmental process	1	1927	2	8505	0.5	0.401831	0.973082
GO:0060039	pericardium development	biological_process	multicellular organismal process	1	1927	2	8505	0.5	0.401831	0.973082
GO:0060042	retina morphogenesis in camera-type eye	biological_process	multicellular organismal process	9	1927	33	8505	0.272727	0.324003	0.973082
GO:0060078	regulation of postsynaptic membrane potential	biological_process	biological regulation	1	1927	2	8505	0.5	0.401831	0.973082
GO:0060080	inhibitory postsynaptic potential	biological_process	biological regulation	1	1927	2	8505	0.5	0.401831	0.973082
GO:0060191	regulation of lipase activity	biological_process	biological regulation	1	1927	2	8505	0.5	0.401831	0.973082
GO:0060219	camera-type eye photoreceptor cell differentiation	biological_process	cellular process	1	1927	2	8505	0.5	0.401831	0.973082
GO:0060317	cardiac epithelial to mesenchymal transition	biological_process	cellular process	1	1927	2	8505	0.5	0.401831	0.973082
GO:0060323	head morphogenesis	biological_process	developmental process	1	1927	2	8505	0.5	0.401831	0.973082
GO:0060324	face development	biological_process	developmental process	1	1927	2	8505	0.5	0.401831	0.973082
GO:0060325	face morphogenesis	biological_process	developmental process	1	1927	2	8505	0.5	0.401831	0.973082
GO:0060330	regulation of response to interferon-gamma	biological_process	biological regulation	1	1927	2	8505	0.5	0.401831	0.973082
GO:0060334	regulation of interferon-gamma-mediated signaling pathway	biological_process	biological regulation	1	1927	2	8505	0.5	0.401831	0.973082
GO:0060384	innervation	biological_process	multicellular organismal process	1	1927	2	8505	0.5	0.401831	0.973082
GO:0060402	calcium ion transport into cytosol	biological_process	biological regulation	1	1927	2	8505	0.5	0.401831	0.973082
GO:0060405	regulation of penile erection	biological_process	biological regulation	1	1927	2	8505	0.5	0.401831	0.973082
GO:0060406	positive regulation of penile erection	biological_process	biological regulation	1	1927	2	8505	0.5	0.401831	0.973082
GO:0060429	epithelium development	biological_process	developmental process	33	1927	138	8505	0.23913	0.39374	0.973082
GO:0060491	regulation of cell projection assembly	biological_process	biological regulation	5	1927	16	8505	0.3125	0.287232	0.973082
GO:0060560	developmental growth involved in morphogenesis	biological_process	growth	5	1927	17	8505	0.294118	0.33706	0.973082
GO:0060788	ectodermal placode formation	biological_process	developmental process	1	1927	2	8505	0.5	0.401831	0.973082
GO:0060795	cell fate commitment involved in formation of primary germ layer	biological_process	cellular process	1	1927	2	8505	0.5	0.401831	0.973082
GO:0060836	lymphatic endothelial cell differentiation	biological_process	cellular process	1	1927	2	8505	0.5	0.401831	0.973082
GO:0060837	blood vessel endothelial cell differentiation	biological_process	cellular process	1	1927	2	8505	0.5	0.401831	0.973082
GO:0060838	lymphatic endothelial cell fate commitment	biological_process	cellular process	1	1927	2	8505	0.5	0.401831	0.973082
GO:0060839	endothelial cell fate commitment	biological_process	cellular process	1	1927	2	8505	0.5	0.401831	0.973082
GO:0060841	venous blood vessel development	biological_process	multicellular organismal process	2	1927	5	8505	0.4	0.317858	0.973082
GO:0060843	venous endothelial cell differentiation	biological_process	cellular process	1	1927	2	8505	0.5	0.401831	0.973082
GO:0060845	venous endothelial cell fate commitment	biological_process	cellular process	1	1927	2	8505	0.5	0.401831	0.973082
GO:0060846	blood vessel endothelial cell fate commitment	biological_process	cellular process	1	1927	2	8505	0.5	0.401831	0.973082
GO:0060974	cell migration involved in heart formation	biological_process	cellular process	1	1927	2	8505	0.5	0.401831	0.973082
GO:0060975	cardioblast migration to the midline involved in heart field formation	biological_process	cellular process	1	1927	2	8505	0.5	0.401831	0.973082
GO:0060993	kidney morphogenesis	biological_process	multicellular organismal process	2	1927	5	8505	0.4	0.317858	0.973082
GO:0061005	cell differentiation involved in kidney development	biological_process	cellular process	3	1927	8	8505	0.375	0.264147	0.973082
GO:0061024	membrane organization	biological_process	cellular process	19	1927	72	8505	0.263889	0.263158	0.973082
GO:0061036	positive regulation of cartilage development	biological_process	biological regulation	1	1927	2	8505	0.5	0.401831	0.973082
GO:0061138	morphogenesis of a branching epithelium	biological_process	multicellular organismal process	3	1927	8	8505	0.375	0.264147	0.973082
GO:0061245	establishment or maintenance of bipolar cell polarity	biological_process	cellular process	2	1927	5	8505	0.4	0.317858	0.973082
GO:0061458	reproductive system development	biological_process	multicellular organismal process	3	1927	8	8505	0.375	0.264147	0.973082
GO:0061572	actin filament bundle organization	biological_process	cellular process	4	1927	12	8505	0.333333	0.28011	0.973082
GO:0061689	tricellular tight junction	cellular_component	cellular anatomical entity	1	2512	2	11025	0.5	0.403794	0.973082
GO:0061783	peptidoglycan muralytic activity	molecular_function	catalytic activity	2	2853	5	11913	0.4	0.345015	0.973082
GO:0061919	process utilizing autophagic mechanism	biological_process	cellular process	17	1927	68	8505	0.25	0.366517	0.973082
GO:0062130	adhesive extracellular matrix	cellular_component	cellular anatomical entity	1	2512	2	11025	0.5	0.403794	0.973082
GO:0062207	regulation of pattern recognition receptor signaling pathway	biological_process	biological regulation	2	1927	6	8505	0.333333	0.409735	0.973082
GO:0070252	actin-mediated cell contraction	biological_process	cellular process	1	1927	2	8505	0.5	0.401831	0.973082
GO:0070325	lipoprotein particle receptor binding	molecular_function	binding	1	2853	2	11913	0.5	0.421634	0.973082
GO:0070365	hepatocyte differentiation	biological_process	cellular process	1	1927	2	8505	0.5	0.401831	0.973082
GO:0070373	negative regulation of ERK1 and ERK2 cascade	biological_process	biological regulation	2	1927	5	8505	0.4	0.317858	0.973082
GO:0070459	prolactin secretion	biological_process	biological regulation	1	1927	2	8505	0.5	0.401831	0.973082
GO:0070509	calcium ion import	biological_process	localization	3	1927	9	8505	0.333333	0.333885	0.973082
GO:0070542	response to fatty acid	biological_process	response to stimulus	1	1927	2	8505	0.5	0.401831	0.973082
GO:0070588	calcium ion transmembrane transport	biological_process	cellular process	4	1927	12	8505	0.333333	0.28011	0.973082
GO:0070836	caveola assembly	biological_process	cellular process	2	1927	6	8505	0.333333	0.409735	0.973082
GO:0070861	regulation of protein exit from endoplasmic reticulum	biological_process	biological regulation	1	1927	2	8505	0.5	0.401831	0.973082
GO:0070863	positive regulation of protein exit from endoplasmic reticulum	biological_process	biological regulation	1	1927	2	8505	0.5	0.401831	0.973082
GO:0071103	DNA conformation change	biological_process	cellular process	10	1927	37	8505	0.27027	0.320001	0.973082
GO:0071159	NF-kappaB complex	cellular_component	protein-containing complex	1	2512	2	11025	0.5	0.403794	0.973082
GO:0071216	cellular response to biotic stimulus	biological_process	cellular process	1	1927	2	8505	0.5	0.401831	0.973082
GO:0071241	cellular response to inorganic substance	biological_process	cellular process	2	1927	5	8505	0.4	0.317858	0.973082
GO:0071248	cellular response to metal ion	biological_process	cellular process	2	1927	5	8505	0.4	0.317858	0.973082
GO:0071392	cellular response to estradiol stimulus	biological_process	cellular process	1	1927	2	8505	0.5	0.401831	0.973082
GO:0071398	cellular response to fatty acid	biological_process	cellular process	1	1927	2	8505	0.5	0.401831	0.973082
GO:0071425	hematopoietic stem cell proliferation	biological_process	cellular process	1	1927	2	8505	0.5	0.401831	0.973082
GO:0071453	cellular response to oxygen levels	biological_process	cellular process	1	1927	2	8505	0.5	0.401831	0.973082
GO:0071456	cellular response to hypoxia	biological_process	cellular process	1	1927	2	8505	0.5	0.401831	0.973082
GO:0071470	cellular response to osmotic stress	biological_process	cellular process	1	1927	2	8505	0.5	0.401831	0.973082
GO:0071677	positive regulation of mononuclear cell migration	biological_process	biological regulation	1	1927	2	8505	0.5	0.401831	0.973082
GO:0071709	membrane assembly	biological_process	cellular process	2	1927	6	8505	0.333333	0.409735	0.973082
GO:0071788	endoplasmic reticulum tubular network maintenance	biological_process	cellular process	1	1927	2	8505	0.5	0.401831	0.973082
GO:0071805	potassium ion transmembrane transport	biological_process	cellular process	4	1927	14	8505	0.285714	0.39533	0.973082
GO:0072089	stem cell proliferation	biological_process	cellular process	1	1927	2	8505	0.5	0.401831	0.973082
GO:0072114	pronephros morphogenesis	biological_process	multicellular organismal process	2	1927	5	8505	0.4	0.317858	0.973082
GO:0072148	epithelial cell fate commitment	biological_process	cellular process	1	1927	2	8505	0.5	0.401831	0.973082
GO:0072176	nephric duct development	biological_process	multicellular organismal process	2	1927	5	8505	0.4	0.317858	0.973082
GO:0072503	cellular divalent inorganic cation homeostasis	biological_process	biological regulation	8	1927	27	8505	0.296296	0.254317	0.973082
GO:0072507	divalent inorganic cation homeostasis	biological_process	biological regulation	9	1927	31	8505	0.290323	0.255477	0.973082
GO:0072521	purine-containing compound metabolic process	biological_process	cellular process	31	1927	126	8505	0.246032	0.332174	0.973082
GO:0072530	purine-containing compound transmembrane transport	biological_process	cellular process	2	1927	6	8505	0.333333	0.409735	0.973082
GO:0072576	liver morphogenesis	biological_process	multicellular organismal process	1	1927	2	8505	0.5	0.401831	0.973082
GO:0090090	negative regulation of canonical Wnt signaling pathway	biological_process	biological regulation	3	1927	9	8505	0.333333	0.333885	0.973082
GO:0090101	negative regulation of transmembrane receptor protein serine/threonine kinase signaling pathway	biological_process	biological regulation	5	1927	18	8505	0.277778	0.387466	0.973082
GO:0090113	regulation of ER to Golgi vesicle-mediated transport by GTP hydrolysis	biological_process	biological regulation	1	1927	2	8505	0.5	0.401831	0.973082
GO:0090161	Golgi ribbon formation	biological_process	cellular process	1	1927	2	8505	0.5	0.401831	0.973082
GO:0090162	establishment of epithelial cell polarity	biological_process	cellular process	1	1927	2	8505	0.5	0.401831	0.973082
GO:0090311	regulation of protein deacetylation	biological_process	biological regulation	1	1927	2	8505	0.5	0.401831	0.973082
GO:0090316	positive regulation of intracellular protein transport	biological_process	biological regulation	1	1927	2	8505	0.5	0.401831	0.973082
GO:0090407	organophosphate biosynthetic process	biological_process	cellular process	53	1927	223	8505	0.237668	0.369754	0.973082
GO:0097016	L27 domain binding	molecular_function	binding	2	2853	5	11913	0.4	0.345015	0.973082
GO:0097020	COPII receptor activity	molecular_function	cargo receptor activity	1	2853	2	11913	0.5	0.421634	0.973082
GO:0097025	MPP7-DLG1-LIN7 complex	cellular_component	protein-containing complex	2	2512	5	11025	0.4	0.320532	0.973082
GO:0097257	leukotriene B4 12-hydroxy dehydrogenase activity	molecular_function	catalytic activity	1	2853	2	11913	0.5	0.421634	0.973082
GO:0097553	calcium ion transmembrane import into cytosol	biological_process	biological regulation	1	1927	2	8505	0.5	0.401831	0.973082
GO:0097729	9+2 motile cilium	cellular_component	cellular anatomical entity	2	2512	5	11025	0.4	0.320532	0.973082
GO:0098644	complex of collagen trimers	cellular_component	cellular anatomical entity	1	2512	2	11025	0.5	0.403794	0.973082
GO:0098655	cation transmembrane transport	biological_process	cellular process	16	1927	59	8505	0.271186	0.247988	0.973082
GO:0098656	anion transmembrane transport	biological_process	cellular process	9	1927	34	8505	0.264706	0.359534	0.973082
GO:0098703	calcium ion import across plasma membrane	biological_process	biological regulation	1	1927	2	8505	0.5	0.401831	0.973082
GO:0098781	ncRNA transcription	biological_process	cellular process	1	1927	2	8505	0.5	0.401831	0.973082
GO:0098826	endoplasmic reticulum tubular network membrane	cellular_component	cellular anatomical entity	1	2512	2	11025	0.5	0.403794	0.973082
GO:0098948	intrinsic component of postsynaptic specialization membrane	cellular_component	cellular anatomical entity	1	2512	2	11025	0.5	0.403794	0.973082
GO:0099060	integral component of postsynaptic specialization membrane	cellular_component	cellular anatomical entity	1	2512	2	11025	0.5	0.403794	0.973082
GO:0099106	ion channel regulator activity	molecular_function	molecular function regulator	5	2853	16	11913	0.3125	0.332193	0.973082
GO:0099503	secretory vesicle	cellular_component	cellular anatomical entity	17	2512	64	11025	0.265625	0.277303	0.973082
GO:0099518	vesicle cytoskeletal trafficking	biological_process	cellular process	1	1927	2	8505	0.5	0.401831	0.973082
GO:0099529	neurotransmitter receptor activity involved in regulation of postsynaptic membrane potential	molecular_function	molecular transducer activity	8	2853	29	11913	0.275862	0.390906	0.973082
GO:0099565	chemical synaptic transmission, postsynaptic	biological_process	biological regulation	1	1927	2	8505	0.5	0.401831	0.973082
GO:0099572	postsynaptic specialization	cellular_component	cellular anatomical entity	5	2512	18	11025	0.277778	0.392574	0.973082
GO:0099601	regulation of neurotransmitter receptor activity	biological_process	biological regulation	3	1927	8	8505	0.375	0.264147	0.973082
GO:0101030	tRNA-guanine transglycosylation	biological_process	cellular process	1	1927	2	8505	0.5	0.401831	0.973082
GO:0102158	very-long-chain 3-hydroxyacyl-CoA dehydratase activity	molecular_function	catalytic activity	2	2853	5	11913	0.4	0.345015	0.973082
GO:0102343	3-hydroxy-arachidoyl-CoA dehydratase activity	molecular_function	catalytic activity	2	2853	5	11913	0.4	0.345015	0.973082
GO:0102344	3-hydroxy-behenoyl-CoA dehydratase activity	molecular_function	catalytic activity	2	2853	5	11913	0.4	0.345015	0.973082
GO:0102345	3-hydroxy-lignoceroyl-CoA dehydratase activity	molecular_function	catalytic activity	2	2853	5	11913	0.4	0.345015	0.973082
GO:0106018	phosphatidylinositol-3,5-bisphosphate phosphatase activity	molecular_function	catalytic activity	3	2853	8	11913	0.375	0.295429	0.973082
GO:0106019	phosphatidylinositol-4,5-bisphosphate phosphatase activity	molecular_function	catalytic activity	3	2853	8	11913	0.375	0.295429	0.973082
GO:0106027	neuron projection organization	biological_process	cellular process	1	1927	2	8505	0.5	0.401831	0.973082
GO:0106293	NADH oxidase H202-forming activity	molecular_function	catalytic activity	1	2853	2	11913	0.5	0.421634	0.973082
GO:0106294	NADPH oxidase H202-forming activity	molecular_function	catalytic activity	1	2853	2	11913	0.5	0.421634	0.973082
GO:0106321	S-(hydroxymethyl)glutathione dehydrogenase NADP activity	molecular_function	catalytic activity	2	2853	5	11913	0.4	0.345015	0.973082
GO:0106322	S-(hydroxymethyl)glutathione dehydrogenase NAD activity	molecular_function	catalytic activity	2	2853	5	11913	0.4	0.345015	0.973082
GO:0106380	purine ribonucleotide salvage	biological_process	cellular process	3	1927	9	8505	0.333333	0.333885	0.973082
GO:0110020	regulation of actomyosin structure organization	biological_process	biological regulation	3	1927	10	8505	0.3	0.403243	0.973082
GO:0120032	regulation of plasma membrane bounded cell projection assembly	biological_process	biological regulation	5	1927	16	8505	0.3125	0.287232	0.973082
GO:0120034	positive regulation of plasma membrane bounded cell projection assembly	biological_process	biological regulation	2	1927	6	8505	0.333333	0.409735	0.973082
GO:0120178	steroid hormone biosynthetic process	biological_process	biological regulation	2	1927	5	8505	0.4	0.317858	0.973082
GO:0120255	olefinic compound biosynthetic process	biological_process	metabolic process	1	1927	2	8505	0.5	0.401831	0.973082
GO:0140021	mitochondrial ADP transmembrane transport	biological_process	cellular process	2	1927	6	8505	0.333333	0.409735	0.973082
GO:0140056	organelle localization by membrane tethering	biological_process	cellular process	5	1927	17	8505	0.294118	0.33706	0.973082
GO:0140323	solute:anion antiporter activity	molecular_function	transporter activity	6	2853	18	11913	0.333333	0.247013	0.973082
GO:0140359	ABC-type transporter activity	molecular_function	transporter activity	1	2853	2	11913	0.5	0.421634	0.973082
GO:0140375	immune receptor activity	molecular_function	molecular transducer activity	13	2853	50	11913	0.26	0.419876	0.973082
GO:0140457	protein demethylase activity	molecular_function	catalytic activity	4	2853	11	11913	0.363636	0.258116	0.973082
GO:0150115	cell-substrate junction organization	biological_process	cellular process	1	1927	2	8505	0.5	0.401831	0.973082
GO:1900180	regulation of protein localization to nucleus	biological_process	biological regulation	1	1927	2	8505	0.5	0.401831	0.973082
GO:1900745	positive regulation of p38MAPK cascade	biological_process	biological regulation	1	1927	2	8505	0.5	0.401831	0.973082
GO:1901019	regulation of calcium ion transmembrane transporter activity	biological_process	biological regulation	4	1927	13	8505	0.307692	0.337559	0.973082
GO:1901096	regulation of autophagosome maturation	biological_process	biological regulation	1	1927	2	8505	0.5	0.401831	0.973082
GO:1901232	regulation of convergent extension involved in axis elongation	biological_process	biological regulation	1	1927	2	8505	0.5	0.401831	0.973082
GO:1901293	nucleoside phosphate biosynthetic process	biological_process	cellular process	29	1927	122	8505	0.237705	0.418604	0.973082
GO:1901338	catecholamine binding	molecular_function	binding	1	2853	2	11913	0.5	0.421634	0.973082
GO:1901657	glycosyl compound metabolic process	biological_process	metabolic process	8	1927	30	8505	0.266667	0.36599	0.973082
GO:1901658	glycosyl compound catabolic process	biological_process	metabolic process	1	1927	2	8505	0.5	0.401831	0.973082
GO:1901659	glycosyl compound biosynthetic process	biological_process	metabolic process	3	1927	9	8505	0.333333	0.333885	0.973082
GO:1901701	cellular response to oxygen-containing compound	biological_process	cellular process	16	1927	62	8505	0.258065	0.321363	0.973082
GO:1902115	regulation of organelle assembly	biological_process	biological regulation	5	1927	17	8505	0.294118	0.33706	0.973082
GO:1902116	negative regulation of organelle assembly	biological_process	biological regulation	1	1927	2	8505	0.5	0.401831	0.973082
GO:1902600	proton transmembrane transport	biological_process	cellular process	7	1927	23	8505	0.304348	0.251774	0.973082
GO:1902653	secondary alcohol biosynthetic process	biological_process	metabolic process	3	1927	9	8505	0.333333	0.333885	0.973082
GO:1902656	calcium ion import into cytosol	biological_process	biological regulation	1	1927	2	8505	0.5	0.401831	0.973082
GO:1902866	regulation of retina development in camera-type eye	biological_process	biological regulation	1	1927	2	8505	0.5	0.401831	0.973082
GO:1902904	negative regulation of supramolecular fiber organization	biological_process	biological regulation	12	1927	43	8505	0.27907	0.254347	0.973082
GO:1902905	positive regulation of supramolecular fiber organization	biological_process	biological regulation	5	1927	18	8505	0.277778	0.387466	0.973082
GO:1902911	protein kinase complex	cellular_component	protein-containing complex	4	2512	13	11025	0.307692	0.341772	0.973082
GO:1903008	organelle disassembly	biological_process	cellular process	3	1927	10	8505	0.3	0.403243	0.973082
GO:1903076	regulation of protein localization to plasma membrane	biological_process	biological regulation	2	1927	6	8505	0.333333	0.409735	0.973082
GO:1903371	regulation of endoplasmic reticulum tubular network organization	biological_process	biological regulation	1	1927	2	8505	0.5	0.401831	0.973082
[truncated: 2,657 more rows]
